# Supplementary material for: Tailoring poplar lignin without yield penalty by combining a null and haploinsufficient CINNAMOYL-CoA REDUCTASE2 allele
Source: Nat Commun. 2020 Oct 6;11:5020. doi: 10.1038/s41467-020-18822-w (PMC7538556; doi:10.1038/s41467-020-18822-w)
Supplement: Supplementary file 5 — Supplementary Dataset 1 [file 41467_2020_18822_MOESM5_ESM.xlsx]

## Sheet: Supplemental Dataset 1
Supplementary Dataset 1. Characteristics and intensities of the UHPLC-detected peaks. For each of the 6182 peaks, the m/z, retention time, collision cross section (CCS), peak width, isotope distribution, their intensity in each of the analysed samples, and statistical parameters are given.
						peak intensities																																		statistical analysis
						Wild type (WT)						CCR2(+/-)						CCR2(-/+)						CCR2(-/-)					CCR2(-/*) line 12						average					PCA					ANOVA			volcano plot CCR2(-/-) vs WT
Peak unique identifier	m/z	Retention time (min)	CCS (angstrom^2)	Peak width (min)	Isotope distribution	WT_1	WT_2	WT_3	WT_4	WT_5	WT_6	CCR2(+/-)_1	CCR2(+/-)_2	CCR2(+/-)_3	CCR2(+/-)_4	CCR2(+/-)_5	CCR2(+/-)_6	CCR2(-/+)_1	CCR2(-/+)_2	CCR2(-/+)_3	CCR2(-/+)_4	CCR2(-/+)_5	CCR2(-/+)_6	CCR2(-/-)_1	CCR2(-/-)_2	CCR2(-/-)_3	CCR2(-/-)_4	CCR2(-/-)_5	CCR2(-/*) line 12_1	CCR2(-/*) line 12_2	CCR2(-/*) line 12_3	CCR2(-/*) line 12_4	CCR2(-/*) line 12_5	CCR2(-/*) line 12_6	WT	CCR2(+/-)	CCR2(-/+)	CCR2(-/-)	CCR2(-/*) line 12	PC1	PC2	PC3	PC4	PC5	F value	P value	P value false discovery rate adjusted	fold change CCR2(-/-)/WT	log2(fold change)
6.69_385.1136m/z	385.114	6.68807	202.901	0.343817	100 - 14.9 - 1.48	14150.9	5656.45	2385.44	3590.81	4903.62	4978.16	5780.82	3230.95	6629.14	4610.35	3343.95	5762.84	5764.82	10043.5	6494.5	5898.32	7805.51	10703.4	69840.4	43317.6	50669.2	70022.7	83556	69518.7	58140	82814.9	45090.1	61779	54212.8	5944.22	4893.01	7785.01	63481.2	61925.9	1.001	0.84536	0.81185	0.80437	0.80233	77.068	2.4467e-13	2.2375e-12	10.679	3.4168
6.17_341.0876m/z	341.088	6.17287	175.104	0.3257	100 - 14.5 - 1.94	24764.8	19607.3	18370.8	20038.7	33826	24603.5	22638.9	25710.4	24699.7	20606.2	19770.4	20326.1	21743.3	25571.2	29398.8	20631	23063.3	21586.6	125613	94475.7	99382.3	144979	120124	66413.9	59325.4	62826.7	50949	63060.1	44852.5	23535.2	22291.9	23665.7	116915	57904.6	0.6441	0.50156	0.47002	0.46531	0.46433	110.65	4.2449e-15	5.4785e-14	4.9677	2.3126
10.57_653.2085m/z	653.208	10.5653	255.064	0.16855	100 - 26.9	691.572	478.527	94.9099	488.33	930.606	364.943	550.965	446.567	697.779	525.289	328.981	944.332	729.662	1625.09	383.369	676.731	1460.91	2382.6	50447.8	31274	42739.4	32869.5	39447.9	48988.1	52512.1	57094.5	47465.5	44639.3	49304.1	508.148	582.319	1209.73	39355.7	50000.6	1.409	1.2273	1.1543	1.143	1.1402	121.65	1.4466e-15	2.0371e-14	77.449	6.2752
9.60_815.2251m/z	815.225	9.5963	266.759	0.150783	100 - 32.4	723.667	303.501	175.332	609.62	1006.18	320.501	1234.06	501.907	610.946	711.987	453.091	1527.65	906.773	1917.9	541.261	693.702	1600.23	3342.21	7104.34	9277	11360.8	9714.37	23966.6	38901.9	31439	54073.9	73047.2	30191.5	63138.8	523.133	839.941	1500.34	12284.6	48465.4	1.3384	1.2862	1.2025	1.1908	1.1878	75.653	3.0034e-13	2.6948e-12	23.483	4.5535
15.05_453.1765m/z	453.177	15.0516	221.887	0.1499	100 - 19.6	3878.87	2812.4	3258.17	5639.62	4389.06	4960.89	6549.64	5286.85	7096.5	2640.11	5159.48	2962.62	3628.4	7844.92	6884.84	6675.53	7638.39	4727.23	26791	51932.3	50483.5	52109.4	29164.3	44147.4	54939.8	40876	47101.2	57812.2	43558.6	4156.5	4949.2	6233.22	42096.1	48072.5	1.0118	0.89135	0.83262	0.82666	0.82499	92.619	3.1559e-14	3.4287e-13	10.128	3.3402
14.96_453.1765m/z	453.176	14.9576	216.182	0.157417	100 - 19.6 - 3.14	7027.64	6193.16	8321.39	13760.7	28907.6	15872.8	15621	14129.1	16175.7	6374.72	19042.8	6298.02	5879.14	16619.9	21515.2	26487.5	19562.7	12165.4	34490	128698	122687	92985.8	36794.9	30270.3	45694.3	44924.8	40543.1	37225.2	49466.7	13347.2	12940.2	17038.3	83131.2	41354.1	0.678	0.53774	0.50476	0.5119	0.51228	14.339	4.1087e-06	9.1697e-06	6.2284	2.6389
3.93_329.0874m/z	329.087	3.93063	180.823	0.494833	100 - 12.2 - 0.532	13695.7	8477.71	5406.45	6904.28	7356.22	9184.87	8745.52	6984.65	10461.1	7114.45	6801.97	7715.74	9872.32	10900	8845.56	7105.59	8049.29	9411.51	82291.3	61845.6	74209.9	96628.6	86944.4	42229	44562.2	52653.7	25992.9	26395.7	35539.1	8504.2	7970.56	9030.71	80384	37895.4	0.81835	0.64455	0.60512	0.59989	0.59838	116.01	2.4821e-15	3.3357e-14	9.4523	3.2407
3.42_409.0443m/z	409.044	3.41503	184.011	0.282283	100 - 13.4 - 5.41 - 0.343	13868.8	14099.9	11089.1	13113.1	18523.8	16623.4	20819	12903.4	15689.3	14022.1	15015.6	18942.2	14062.6	11468.4	10261.8	18503.8	11790.1	18489.3	30240.9	20262.5	16113.6	22901.8	24011.7	35713.2	47047.6	34633.6	25356.1	33267.2	39851	14553	16231.9	14096	22706.1	35978.1	0.57192	0.59708	0.55766	0.55244	0.55111	20.836	1.6099e-07	4.443e-07
8.49_444.2139m/z	444.214	8.49183	206.991	0.351333	100 - 21.5 - 2.9	6004.73	5570.48	5681.85	4646.66	4595.18	7461.6	4810.55	4627.3	8862.66	5315.89	9599.87	5230.26	5207.52	7037.82	12707.4	8659.27	5351.77	5079.83	200058	143736	148274	139517	77235.2	35429.8	42384.9	42733.5	21895.4	33581.6	26289.6	5660.08	6407.75	7340.59	141764	33719.1	0.89257	0.69584	0.65202	0.64609	0.64447	116.16	2.4463e-15	3.302e-14	25.046	4.6465
16.56_573.1610m/z	573.161	16.564	225.182	0.575567	100 - 25.1	3110.55	2107.13	5750.62	6231.75	10356.3	11955.8	6047.24	5520.2	5339.42	2566.74	9224.97	2577.21	1588.43	3308.76	9836.56	11659.9	4776.86	1810.08	47846.2	113729	68760.6	41649.5	27089.2	27011.5	32165	17170.9	34584.8	64178.5	20274.7	6585.36	5212.63	5496.76	59814.8	32564.2	0.83651	0.67497	0.63132	0.6362	0.63828	20.021	2.3116e-07	6.2321e-07	9.083	3.1832
5.44_491.1225m/z	491.123	5.44015	202.271	0.34435	100 - 18.1 - 6.24 - 0.717	719.087	476.708	378.879	558.912	576.96	488.257	655.603	444.619	677.576	491.315	544.16	885.639	836.698	1219.15	392.366	516.961	1220.44	2287.84	54592.2	29355.5	25203.1	44874.6	63020.6	38422.8	28117.2	29841.1	31797.2	38357.9	25891.7	533.134	616.485	1078.91	43409.2	32071.3	1.3299	1.1236	1.0586	1.048	1.0453	196.24	5.8803e-18	1.083e-16	81.423	6.3474
5.43_687.2136m/z	687.214	5.42983	234.91	0.1202	100 - 28.2 - 6.41	39.8635	15.9426	4.52811	12.0909	32.2372	9.00773	30.7035	2.43746	35.9781	11.1135	7.62228	70.9227	50.9739	178.248	7.16517	23.7024	102.482	376.818	75548.3	62779.3	65992.7	84952.4	89563.7	35358.9	22619.2	36593.1	24528.7	28267.8	27351.2	18.945	26.4629	123.232	75767.3	29119.8	1.7733	1.4632	1.4005	1.3865	1.383	111.11	4.053e-15	5.2638e-14	3999.3	11.966
6.68_223.0607m/z	223.061	6.68187	146.639	0.144767	100 - 9.75 - 0.469	1097.28	570.666	305.791	502.948	768.022	659.916	681.327	396.508	713.116	593.461	520.669	1169.41	844.543	1509.09	790.653	908.163	1073.49	1533.23	25932	16333.8	20798.2	14850.2	31174.2	27649.3	18928.4	25854.3	21187.8	30296.4	21203.3	650.77	679.082	1109.86	21817.7	24186.6	1.2395	1.069	1.0128	1.0028	1.0003	189.27	8.9479e-18	1.6222e-16	33.526	5.0672
3.90_439.0548m/z	439.055	3.90418	179.763	0.184833	100 - 13.4 - 5.35 - 0.418 - 0.00662	11859.6	10097.2	6438.88	8910.58	13068.9	8242.19	14040.1	9841.74	7168.48	13283.1	6378.37	15389.5	12119.4	12680.8	6141.31	5508.03	9111.68	14581.6	1860.98	2041.72	1080.12	2902.16	2930.17	18007.4	22054.3	18686.5	25483.6	12520.5	24775.1	9769.55	11016.9	10023.8	2163.03	20254.5	0.030659	0.59381	0.55689	0.5521	0.5507	31.312	3.3092e-09	1.254e-08	0.22141	-2.1752
6.74_787.3028m/z	787.303	6.74085	285.501	0.13195	100 - 37.2	1858.73	1485.29	1642.28	1824.01	2486.24	2141.43	991.82	963.368	5699.91	2299.43	4097.1	2383.65	2480.04	3474.19	5077.01	4662.55	4790.11	3885.85	6060.78	1363.08	4649.01	2840.45	5304	20657.3	16721.5	23168.8	15735.9	19483.4	18200.4	1906.33	2739.21	4061.62	4043.47	18994.5	0.76175	0.9119	0.86598	0.85728	0.8551	25.269	2.6649e-08	8.3712e-08
1.96_513.1457m/z	513.146	1.95825	207.408	0.3244	100 - 17.4 - 5.7	9571.48	7921.83	7770.18	5723.84	5619.29	13194.5	8709.17	9389.57	8094.81	6381.72	5090.19	8263.04	9992.92	7574.29	9230.15	5664.48	14209.5	5909.41	29871.9	5404.67	10957.9	23806.6	36856.4	20184.9	18890.6	19304.3	14167.1	19024.2	17796.6	8300.19	7654.75	8763.45	21379.5	18228	0.50541	0.44162	0.42388	0.43676	0.43609	6.7292	0.0008833	0.0014023
6.95_367.1029m/z	367.103	6.9456	176.145	0.2123	100 - 15	2059.08	1738.23	2623.89	5698.19	3823.7	3693.86	2147.79	3173.36	3002.38	3603.44	3395.58	1384.09	1240.33	936.859	4210.92	4219.47	2982.15	2686.45	2739.08	2610.22	1214.96	934.845	976.581	18400.3	22325	16103.2	13959.5	24336.3	10421.6	3272.83	2784.44	2712.7	1695.14	17591	0.52685	0.86225	0.80725	0.80738	0.80638	22.759	7.1367e-08	2.0723e-07
3.09_599.1617m/z	599.162	3.09122	246.076	0.120117	100 - 23.5	4905.71	6963.97	3482.78	3854.06	3769	3700.97	4179.78	4567.09	5518.07	3564.27	4036.62	3169.15	6443.19	6361.39	4713.58	4076.5	3459.6	5213.75	72843.4	44291.4	49423.4	79184.1	67780	19266.4	23176.1	22435.4	9890.74	14214.7	14439.7	4446.08	4172.5	5044.67	62704.5	17237.2	0.77469	0.60248	0.56678	0.56108	0.55997	109.4	4.8321e-15	6.1719e-14	14.103	3.818
13.67_525.1610m/z	525.161	13.665	216.558	0.1533	100 - 21.5 - 3.27 - 0.101	118.104	91.0399	115.312	187.429	1357.08	239.084	292.068	209.24	177.359	124.345	181.998	175.041	121.883	283.951	129.75	444.454	455.203	837.679	1706.46	3227.06	2786.19	2559.03	2575.75	14538.4	12878.7	10053.5	24492.3	30250.4	10207.2	351.342	193.342	378.82	2570.9	17070.1	1.26	1.2225	1.165	1.1568	1.1545	56.329	7.5007e-12	5.1294e-11	7.3174	2.8713
14.64_495.1502m/z	495.15	14.636	202.191	0.156117	100 - 20.8 - 2.76	1214.42	1370.69	2033.31	4885.41	4839.6	2869.81	2150.67	3127.04	3448.08	1743.03	3181.23	4279.95	2392.36	6612.3	4018.78	4649.51	5220.18	4845.91	11023.9	8977.58	8462.33	12897.7	11419.6	12190	18569.1	9070.39	21329.1	17602.1	14173.7	2868.88	2988.33	4623.17	10556.2	15489.1	0.78641	0.72287	0.68407	0.68236	0.68069	24.584	3.4603e-08	1.0611e-07	3.6796	1.8795
11.42_507.1139m/z	507.114	11.4217	213.139	0.189267	100 - 20.9 - 3.18	1792.49	2891.16	3020.95	5563.61	7505.61	4245.77	4575.76	3606.04	2818.26	3372.03	4927.99	2677.82	2020.93	4850.61	7958.49	3017.9	4481.4	2802.33	9336.46	35563.2	12097.4	11607.7	9774.49	15374.6	19831.5	8260.55	17440.3	18529.7	9836.62	4169.93	3662.98	4188.61	15675.8	14878.9	0.70483	0.60617	0.56606	0.57708	0.57679	15.33	2.3618e-06	5.4541e-06	3.7593	1.9104
11.68_535.1816m/z	535.182	11.6811	223.966	0.202683	100 - 22.6	1131.55	810.489	603.069	990.065	581.768	692.958	895.151	622.086	997.539	881.32	1075.6	777.312	976.67	1063.01	1001.29	851.733	1161.73	1379.94	29919.8	18742.1	27158.5	29286.1	33672	19362.7	16966.8	14489	8193.23	14815.5	14652.4	801.651	874.835	1072.4	27755.7	14746.6	1.1384	0.93565	0.87498	0.8662	0.86401	298.35	4.3987e-20	9.4749e-19	34.623	5.1137
8.44_771.3075m/z	771.308	8.44365	265.326	0.134783	100 - 37.2	93.0076	140.793	9.41064	158.699	143.233	120.64	103.206	38.3223	336.704	186.603	174.472	378.43	337.12	961.114	189.77	573.68	300.462	735.563	7172.53	2065.94	2962.95	1098	3776.98	12974.4	15901.8	17086.3	9193.42	12358.3	15486.5	110.964	202.956	516.285	3415.28	13833.5	1.343	1.3002	1.2238	1.2122	1.2091	46.13	6.2801e-11	3.454e-10	30.778	4.9438
6.69_773.2406m/z	773.241	6.68807	267.316	0.165483	100 - 19.1 - 0.538	1240.52	469.218	112.774	268.234	501.128	340.455	589.347	155.044	539.904	431.391	193.939	991.321	627.859	1875.95	477.019	624.212	1080.22	2220.96	13918.6	7816.12	9786.16	15123.4	16631.1	14881.3	12951.5	18308.9	9533.34	11583.9	11189	488.722	483.491	1151.04	12655.1	13074.7	1.1573	0.98217	0.95324	0.94447	0.94217	51.737	1.8642e-11	1.1665e-10	25.894	4.6946
13.36_429.1396m/z	429.14	13.3585	185.345	0.2517	100 - 16.9 - 1.61	3669.5	5800.52	4837.64	6626.05	6409.59	3992.73	3757.53	5360.77	5316.8	6608.67	5502.49	11035.8	8657.85	8483.91	5023.45	5448.92	4136.08	8756.46	771.439	219.564	472.254	250.305	520.131	10178.2	12374.3	9610.04	16772.5	12919.7	15564	5222.67	6263.67	6751.11	446.739	12903.1	0.08441	0.71296	0.67699	0.67018	0.66864	77.939	2.1605e-13	1.9964e-12	0.085538	-3.5473
6.96_715.2448m/z	715.245	6.96113	240.337	0.129433	100 - 30.8	116.124	145.981	89.6763	200.281	237.218	218.384	318.209	96.4295	483.785	247.945	347.314	266.599	440.743	614.706	327.12	592.349	520.089	665.851	43693.1	33199.4	35679.3	46795.5	40001.8	13115.4	13781.3	14659.1	10313	11917.1	12522.7	167.944	293.38	526.81	39873.8	12718.1	1.3703	1.1246	1.05	1.0395	1.0368	297.35	4.5746e-20	9.7855e-19	237.42	7.8913
5.31_593.1718m/z	593.172	5.31038	230.594	0.129467	100 - 21.5 - 4.94	410.788	163.099	34.7121	85.6088	171.207	138.924	232.663	128.712	202.371	189.591	119.909	299.695	259.236	403.245	136.301	173.755	593.675	676.145	4408.08	3529.36	5767.02	7828.94	10805.7	14869.9	8088.51	23406.1	9553.11	11459.7	7269.33	167.39	195.49	373.726	6467.82	12441.1	1.3437	1.2098	1.1329	1.1234	1.1207	76.691	2.5831e-13	2.3449e-12	38.639	5.272
15.10_431.1918m/z	431.192	15.1021	188.907	0.19675	100 - 17.5 - 1.88	3724.83	4520.63	5341	5490.88	6588.33	6658.05	4672.78	4835.84	5217.28	4557.87	5824.76	7317.87	7376.94	5661.17	5098.96	4648.61	4737.75	5730.15	7478.51	5717.17	5756.73	5007.76	8053.33	11322.2	10199.8	9322.54	14622.9	16131.2	10851.2	5387.29	5404.4	5542.27	6402.7	12075	0.47323	0.55477	0.53066	0.52536	0.52446	18.021	5.8992e-07	1.4885e-06
12.13_565.1923m/z	565.192	12.1324	231.087	0.166733	100 - 24.4 - 4.68	136.08	75.2201	32.7189	47.8201	74.9201	49.315	81.3197	46.5663	53.7997	69.6622	56.3771	85.7469	79.3424	87.4151	62.3316	85.9663	165.922	265.503	4097.86	1433.81	2758.06	1930.48	3379.01	15188.9	11403.2	18025.1	7488.14	12254.1	6827.57	69.3456	65.5787	124.413	2719.84	11864.5	1.4419	1.3437	1.27	1.2572	1.254	181.28	1.4756e-17	2.6137e-16	39.222	5.2936
6.96_357.1185m/z	357.118	6.95602	171.119	0.196767	100 - 13.8 - 1.75	1764.95	1333.6	867.028	1296.59	1407.19	1558.63	1679.41	1007.17	2404.51	1453.36	1735.91	1391.35	1969.8	2450.19	2000.4	2369.48	2101.83	2280.16	27643.3	19407.2	21806.7	27949.7	24374.9	11428.3	11969.8	15185.6	9110.09	10116.6	11348.1	1371.33	1611.95	2195.31	24236.4	11526.4	0.95965	0.77294	0.72229	0.71516	0.71336	225.18	1.1853e-18	2.3043e-17	17.674	4.1435
3.94_167.0345m/z	167.035	3.93723	185.902	0.50225	100 - 6.38	3876.12	2442.59	1616.63	2044.4	2161.33	2742.46	2530.87	2128.88	3237.36	2232.2	2057.73	2237.93	2982.7	3263.26	2570.3	2046.25	2391.63	2717.63	25772.4	18838.2	22934.4	28480.3	26399.5	12950.8	13361.2	15851	7720.88	8127.01	10648.2	2480.59	2404.16	2661.96	24485	11443.2	0.82907	0.65417	0.61268	0.60755	0.60603	122.91	1.286e-15	1.8318e-14	9.8706	3.3031
16.64_453.1762m/z	453.176	16.6365	216.182	0.150433	100 - 18.9 - 2.72	1405.71	1160.5	1831.19	3109.78	2566.59	2698.19	1844.23	2336.52	3515.78	1275.48	3195.08	1971.4	1467.31	4726.83	4552.46	4860.92	3879.29	3035.33	6587.21	11285.5	12463.1	13030.8	5762.05	9458.77	15057.3	7499.65	10484.5	13710.9	10651.5	2128.66	2356.41	3753.69	9825.73	11143.8	0.77044	0.68212	0.63728	0.64259	0.64112	25.3	2.6344e-08	8.2964e-08	4.6159	2.2066
8.77_571.1302m/z	571.13	8.76908	236.791	0.170883	100 - 21 - 4.15	63.2575	13.0804	13.1101	31.5694	33.1096	13.084	51.4633	28.8932	41.2574	39.686	14.0322	137.439	59.3137	130.305	58.8751	44.2106	146.151	340.575	490.281	311.499	276.506	323.999	1050.16	11914.6	8743.35	11847.7	12096	12885.6	8480.17	27.8685	52.1286	129.905	490.489	10994.6	1.4517	1.5363	1.4413	1.4268	1.4232	93.368	2.8832e-14	3.1658e-13	17.6	4.1375
14.17_451.1606m/z	451.161	14.1719	220.027	0.164017	100 - 19.1 - 2.17	525.186	390.119	513.005	1024.67	990.943	702.677	941.052	772.692	1189.61	488.397	988.108	465.824	502.821	1225.72	1307.42	1122.05	1162.05	826.012	5319.9	10289.4	8975.29	8545.58	4448.5	8795.98	12923.8	9546.47	11447.1	12284.5	8970.41	691.1	807.614	1024.34	7515.73	10661.4	1.0705	0.96402	0.90031	0.89524	0.8934	86.883	6.454e-14	6.6277e-13	10.875	3.4429
8.99_367.1030m/z	367.103	8.98707	196.017	0.191067	100 - 15.1 - 1.49	841.07	915.499	1049.61	3553.55	3620.55	1343.12	1663.49	1034.83	1830.42	1698.6	1374.5	823.371	656.471	1413.35	2640.53	1374.25	1988.72	1720.87	6776.06	14531.8	9646.73	6201.84	7928.71	8925.74	11742.8	6765.94	13905.3	8933.83	13473.9	1887.23	1404.2	1632.37	9017.03	10624.6	0.86646	0.75053	0.71025	0.70796	0.70726	30.54	4.238e-09	1.554e-08	4.7779	2.2564
20.32_711.1922m/z	711.192	20.318	258.156	0.978933	100 - 32.6 - 2.02	615.013	642.358	1151.3	1163.2	130.411	507.298	1001.36	226.506	672.539	840.522	1851.45	603.456	313.299	230.042	1301.76	696.561	634.907	305.774	21409.3	15861.5	12345.4	4593.03	8245.03	9542.02	12725.7	5165.06	10553.7	20378.8	4827.47	701.596	865.973	580.39	12490.9	10532.1	1.1017	0.95954	0.90692	0.89869	0.89648	31.276	3.3473e-09	1.2633e-08	17.803	4.1541
14.40_796.2219m/z	796.222	14.4043	273.084	0.221533	100 - 37.3 - 5.85 - 0.0591	5155.45	4978.62	4811.44	4337.63	3211.73	4505.7	3106.37	3640.72	4880.39	2508.9	3879.7	5912.59	6862.85	5699.29	3889.85	2792.93	3764.36	6502.23	48.9976	0	8.72233	2.12298	70.1672	12338	10334.7	9288.67	9798.57	12994.6	8156.23	4500.1	3988.11	4918.58	26.002	10485.1	0.47514	0.98412	1.0293	1.0526	1.0517	7.6443	0.00040381	0.00067524
7.11_273.0070m/z	273.007	7.1113	154.719	0.243367	100 - 8.87 - 4.06 - 0.0611	265.532	112.178	63.3608	178.262	305.469	290.716	195.677	97.1466	446.205	171.061	71.9771	472.917	270.297	1075.56	93.7826	190.811	238.152	381.934	42325.8	23863.7	22807.2	27463.3	34036.3	11826.9	11859.2	10519.6	7464.34	9865.88	7663.33	202.586	242.497	375.09	30099.3	9866.53	1.3187	1.0657	1.0122	1.0028	1.0004	91.134	3.7828e-14	4.025e-13	148.58	7.215
5.76_521.1330m/z	521.133	5.75673	207.256	0.191583	100 - 20.7 - 7.43 - 1.8 - 0.0663	555.98	423.169	318.972	531.305	439.699	281.118	518.967	470.168	511.397	526.068	439.903	727.134	694.558	1040.05	394.706	262.217	669.416	948.784	9607.56	3525.54	4119.77	4864.5	11777.8	12488	5982.72	8343.89	9970.6	13146.8	6399.25	425.04	532.273	668.288	6779.03	9388.55	1.1365	1.0217	0.95868	0.94981	0.94741	83.455	1.0109e-13	1.0015e-12	15.949	3.9954
11.05_433.1135m/z	433.113	11.0483	187.057	0.146783	100 - 19 - 1.2	1948.34	4719.05	2757.83	5771.05	3344.6	1841.86	4482.9	4931.88	4832.08	2836.77	4147.93	3392.1	5192.16	7039.97	4343.07	3031.2	5471.92	1998.35	4107.45	2354.01	3448.55	2306.98	6438.69	7653.2	9014.85	8948.95	10083	9949.66	9525.1	3397.12	4103.94	4512.78	3731.14	9195.79	0.45754	0.64857	0.60759	0.602	0.60048	8.2519	0.00024637	0.00042361
3.93_661.1880m/z	661.188	3.93063	248.987	0.2911	100 - 17.7 - 0.191	4230.16	2742.99	1792.57	2409.02	2894.39	2807.79	2935.55	2341.42	3873.64	2396.55	2227.47	2797.96	3507.4	3704.28	2872.86	2404.95	2523.13	2880.38	15902.1	10805.8	12895.7	20120.5	14606.5	9383.66	10152.1	13048	6267.27	5725.92	7738.31	2812.82	2762.1	2982.17	14866.1	8719.22	0.6989	0.55167	0.5175	0.51348	0.51218	55.202	9.3195e-12	6.2419e-11	5.2851	2.4019
10.55_491.1559m/z	491.156	10.5549	215.347	0.189267	100 - 22.9 - 2.74	501.16	801.649	526.669	521.311	1117.2	738.543	495.13	647.674	528.338	728.245	494.057	690.836	628.526	461.135	341.481	618.517	558.905	745.444	6757.16	4657.11	5719.53	3612.67	5537.12	7036.71	7785.45	7557.64	8663.62	7161.23	7747.74	701.088	597.38	559.001	5256.72	7658.73	1.0284	0.91214	0.86261	0.85394	0.85214	179.74	1.6284e-17	2.868e-16	7.4979	2.9065
11.60_565.1921m/z	565.192	11.5968	223.414	0.139367	100 - 22.6 - 5.12 - 0.148	173.234	122.662	90.1683	171.561	176.829	124.142	187.143	96.4543	205.148	186.087	129.291	218.333	205.207	310.521	186.669	204.191	297.363	478.43	19332.2	10758.7	15927.6	14928.5	15768.9	7959.02	7342.93	8001.25	6774.94	8257.62	7588.31	143.099	170.409	280.397	15343.2	7654.01	1.3213	1.0931	1.0262	1.0159	1.0133	398.8	1.4416e-21	3.2645e-20	107.22	6.7444
9.04_352.1033m/z	352.103	9.03578	183.714	0.138983	100 - 13.9 - 0.788	5.08553	1.85242	0	0.826893	0	0	5.01213	0	2.28481	4.53199	0.607573	35.9276	4.08117	27.2601	3.55305	3.86774	19.4336	134.337	5979.43	2016.99	5831.77	3649.23	6496.36	10998.8	4969.76	6784.56	6468.42	11789.4	4161.59	1.29414	8.06068	32.0887	4794.76	7528.76	2.1775	2.0108	1.9228	1.9134	1.916	9.4203	0.00010032	0.00018397	3705	11.855
14.02_449.1449m/z	449.145	14.0168	201.307	0.137483	100 - 18.6 - 3.49	18.5073	2.01489	2.86046	6.05223	30.2293	2.86026	22.7976	7.49829	15.3188	4.92396	1.0171	109.164	19.9204	138.336	13.5585	26.0935	104.774	238.666	17177	9739.06	16503.5	9405.46	18967.1	10837.2	3462.87	6140.32	7109.17	15590.3	1955.21	10.4207	26.7867	90.2247	14358.4	7515.85	1.6443	1.3711	1.3011	1.2881	1.2849	61.093	3.1203e-12	2.3101e-11	1377.9	10.428
8.19_597.1821m/z	597.182	8.18915	222.865	0.160533	100 - 24.3 - 8.22 - 0.422	520.122	769.76	303.576	655.301	1079.12	525.582	676.052	777.129	750.916	638.318	581.509	691.211	818.088	1114.05	538.911	987.097	752.522	1127.59	28020.7	24351.9	28917.1	23841	21498.3	6063.18	9511.41	7778.41	7318.6	5153.79	9003.3	642.243	685.856	889.708	25325.8	7471.45	1.0573	0.83697	0.78244	0.77458	0.77263	218.3	1.7015e-18	3.2667e-17	39.433	5.3013
11.26_481.0983m/z	481.098	11.264	198.786	0.182783	100 - 17.4 - 1.49	110.92	120.942	126.011	266.609	214.729	143.642	239.938	194.148	279.038	311.941	385.989	397.856	170.94	716.321	89.8408	185.15	411.928	528.269	7938.85	6050.8	5185.48	2897.95	4767.48	5128.25	11853.1	5786.61	9845.33	5845.99	4993.57	163.809	301.485	350.408	5368.11	7242.14	1.2784	1.1503	1.0751	1.0643	1.0617	82.454	1.1563e-13	1.1257e-12	32.771	5.0343
9.91_435.0960m/z	435.096	9.90648	181.63	0.137833	100 - 15.9 - 4.76 - 0.0851	77.5435	28.8722	3.37059	11.1476	27.4786	7.45024	36.2579	4.80483	38.0312	23.5709	14.073	103.413	41.238	145.532	22.0398	43.6426	91.3703	261.395	2092.3	943.904	1272.73	1033.56	4445.94	10314.5	5013.8	7241.48	6714.07	10723.7	2991.76	25.9771	36.6918	100.87	1957.69	7166.56	1.5037	1.387	1.3189	1.3063	1.3031	53.406	1.3282e-11	8.6251e-11	75.362	6.2358
17.41_411.1291m/z	411.129	17.4052	185.76	0.2123	100 - 16.7 - 1.58	1506.3	1542.15	2838.44	2837.29	1897.29	3381.77	1467.8	2341.82	3288.96	1728.95	3181.16	3463.28	3598.98	3456.84	4895.3	3142.66	1739.44	2613.58	616.277	124.912	310.623	146.502	570.549	7404.22	7014.98	4918.01	6624.16	12989.2	3646.43	2333.87	2578.66	3241.13	353.772	7099.51	0.020308	0.7187	0.68624	0.68013	0.67843	34.305	1.3282e-09	5.3946e-09	0.15158	-2.7218
14.15_491.1190m/z	491.119	14.1509	211.583	0.148367	100 - 22.1 - 2.22	654.386	674.211	637.619	1498.8	2306.06	1793.02	1181.67	1162.15	1352.84	803.224	1595.31	935	746.491	1740.21	1816.91	1921.12	1319.62	820.358	3456.69	13996.4	3172.02	4159.98	3996.8	6390.11	11023.5	4531.07	5582.45	9768.5	4342.46	1260.68	1171.7	1394.12	5756.38	6939.67	0.81526	0.73497	0.68627	0.69025	0.69018	20.207	2.1265e-07	5.7533e-07	4.5661	2.191
7.62_355.1032m/z	355.103	7.61887	189.054	0.430033	100 - 15.3 - 2.15	1660.59	367.196	396.794	1434.12	1636.91	2898.03	1031.06	763.161	4652.8	1054.2	1124.37	2587.75	1713.97	9538.27	338.707	1499.34	1359.53	2382.66	34159.1	98170.5	117506	132629	66946.7	5440.98	7304.94	10814.2	5145.57	5524.81	6972.96	1398.94	1868.89	2805.41	89882.2	6867.24	0.87112	0.68794	0.64261	0.63886	0.63798	30.207	4.7226e-09	1.7184e-08	64.25	6.0056
2.46_969.2939m/z	969.294	2.46467	275.069	0.1978	100 - 38.3 - 11.2 - 0.326	947.251	537.52	465.56	456.255	610.364	145.679	726.551	399.976	638.069	659.85	400.507	109.805	245.026	1280.88	765.211	563.5	880.488	680.558	20433.3	8950.8	8518.54	13169.8	24234.9	5976.22	6177.07	8113.38	5870.27	5347.77	7672.28	527.105	489.126	735.943	15061.5	6526.17	1.0429	0.83911	0.79797	0.79003	0.78809	50.964	2.1883e-11	1.3408e-10	28.574	4.8366
14.55_565.1919m/z	565.192	14.5473	231.087	0.169583	100 - 24.9 - 5.45 - 0.169	155.852	107.025	135.084	231.85	197.412	241.254	96.5247	95.5706	286.222	124.805	286.337	205.902	119.331	418.036	458.55	141.016	118.505	123.373	23529.4	18726.2	15452.6	18721.9	14459.8	6897.24	8482.94	5530.18	3656.66	10396.3	3718.43	178.079	182.56	229.802	18178	6446.97	1.2628	1.0206	0.95664	0.94861	0.9464	136.79	3.7859e-16	5.8511e-15	102.08	6.6735
13.99_796.2218m/z	796.222	13.9906	267.007	0.137333	100 - 38.7 - 7.43 - 0.0898	3255.66	3080.85	3221.81	2871.55	2278.33	2952.54	1792.02	2808.58	3760.46	1587.64	2637.36	4009.76	4117.78	3900.78	2756.34	1797.09	2621.3	4622.49	27.0221	0	5.4094	0	82.8038	7350.79	7069.41	6024.77	5422.16	8280.15	4394.81	2943.46	2765.97	3302.63	23.0471	6423.68	0.6083	1.146	1.2279	1.2578	1.2548	8.828	0.00015692	0.00027947
12.02_595.2026m/z	595.203	12.0237	238.309	0.141117	100 - 25.4 - 3.73 - 0.0598	25.8725	12.6148	2.88772	7.96354	3.41889	6.92291	14.9138	5.67159	6.15117	6.92641	5.94528	18.0614	16.6991	10.8407	8.69165	8.17298	105.806	131.697	1966.64	729.943	1396.98	1176.17	1246.17	7213.2	5256.85	7476.69	5107.25	7184.49	3643.05	9.94672	9.61162	46.9846	1303.18	5980.25	1.6135	1.4795	1.3956	1.3818	1.3783	96.622	1.9624e-14	2.2301e-13	131.02	7.0336
3.77_449.1120m/z	449.112	3.7739	190.324	0.148083	100 - 16.1 - 5.99 - 0.431	150.51	64.6671	56.7047	121.734	259.81	143.745	135.022	48.3899	241.142	76.6363	83.9445	290.497	205.957	508.459	52.8054	174.059	148.678	516.486	52600.6	35471.4	28438.4	45921.7	37383.8	6137.17	6271.05	6274.06	4654.37	7261.28	5124.57	132.862	145.939	267.741	39963.2	5953.75	1.3063	1.029	0.98248	0.97261	0.97015	115.06	2.7242e-15	3.6452e-14	300.79	8.2326
6.64_789.3185m/z	789.319	6.6432	293.772	0.09805	100 - 37.8 - 4.08 - 0.135	315.623	480.249	95.8329	96.1292	58.921	275.492	252.677	188.37	363.019	149.433	142.879	171.595	237.954	127.545	163.888	172.84	201.665	182.631	268.728	23.9056	192.904	83.739	182.562	7761.08	8570.59	5146.39	3731.03	5996.35	3291.86	220.375	211.329	181.087	150.368	5749.55	0.87121	1.2613	1.1796	1.1703	1.1674	40.188	2.6419e-10	1.2554e-09
14.35_419.1345m/z	419.134	14.3543	194.646	0.190317	100 - 19.1 - 2.91	56.1603	14.9491	0.10913	101.983	295.63	159.842	55.8405	0.141506	202.723	54.0673	52.0486	389.117	202.057	907.629	2.35299	42.4858	179.627	425.422	36679.9	21543.5	39114.8	22144	44970.4	6723.02	3760.15	4133.79	6044.45	11185.4	2429.01	104.779	125.656	293.262	32890.5	5712.64	1.3534	1.0727	1.0899	1.09	1.0886	12.617	1.1471e-05	2.4021e-05	313.9	8.2942
14.80_491.1190m/z	491.119	14.8034	202.271	0.20015	100 - 20.3 - 2.64	324.141	286.551	527.846	1229.82	2649.72	778.666	1066.03	959.156	628.322	657.331	979.277	1080.94	450.444	1270.97	730.665	1375.27	1173.24	766.209	5722.76	24908.7	13739.8	10435	10217.9	3512.1	5261.53	3298.54	10420.5	6864	4414.46	966.124	895.175	961.132	13004.8	5628.53	0.91797	0.73826	0.69109	0.6885	0.68802	30.776	3.9269e-09	1.4563e-08	13.461	3.7507
5.67_385.0769m/z	385.077	5.67388	179.233	0.2123	100 - 14.6 - 2.9	1412.26	2303.65	1405.31	1970.04	2299.63	1508.86	1741.75	1127.6	2017.37	2260.88	1733.69	2054.35	2366.44	1691.19	1776.86	1145.12	1416.44	2976.95	1682.1	728.306	732.734	949.205	2279.01	5564.6	7389.41	5615.72	4010.61	5025.52	5395.94	1816.62	1822.61	1895.5	1274.27	5500.3	0.39335	0.67073	0.65507	0.64874	0.64725	19.006	3.6856e-07	9.6177e-07
6.43_385.0769m/z	385.077	6.43037	175.681	0.250167	100 - 16.1	907.923	1497.24	1054.99	1006.66	988.771	1031.22	922.819	798.873	1452.12	1239.63	1284.53	1314.73	1795.75	1218.5	1249.51	930.929	881.613	1594.36	1256.97	327.349	707.52	729.869	1931.48	5359.1	6987.74	4936.36	3110.6	5135.37	4302.91	1081.13	1168.78	1278.44	990.636	4972.01	0.52547	0.79526	0.75938	0.75215	0.75058	22.71	7.2836e-08	2.113e-07
5.03_571.1299m/z	571.13	5.02643	236.791	0.116883	100 - 23.1 - 2.58	2.43925	0.879317	0	0	1.64995	0	0	0	3.1028	0	1.0652	31.4332	4.00638	35.0603	16.282	1.86101	11.9698	80.2517	203.238	27.9996	130.242	164.269	470.167	4320.92	4722.49	5175.9	5065.98	4627.76	4386.95	0.828087	5.93353	24.9052	199.183	4716.67	1.8807	1.6913	1.7703	1.7538	1.754	8.387	0.00022131	0.00038432
6.69_193.0136m/z	193.014	6.68807	134.845	0.158883	100 - 6.31	111.134	52.6191	17.2964	33.1822	67.5748	44.0272	66.0066	27.0191	64.4315	54.618	30.6513	112.223	61.0419	183.763	59.0866	79.9969	111.55	227.092	4747.57	2800.03	3544.09	2711.67	5975.68	5290.95	3908.84	4765.95	4092.43	6101.67	4000.38	54.3057	59.1582	120.422	3955.81	4693.37	1.3776	1.1907	1.1298	1.1188	1.1159	130.15	6.6884e-16	9.8447e-15	72.843	6.1867
2.55_779.2454m/z	779.245	2.54907	255.215	0.241283	100 - 28 - 5.53	1855.67	1897.05	2246.5	1594	1544.5	1584.41	1601.22	1630.82	2844.1	1466.37	2416.84	1113.52	1244.55	1730.43	4281.39	2224.58	1668.26	990.633	23496.1	7891.16	8131.92	10403.9	20937.3	4656.92	6005.62	4734.71	2965.6	5313.45	4234.15	1787.02	1845.48	2023.31	14172.1	4651.74	0.63981	0.49724	0.46435	0.45969	0.45852	29.132	6.7436e-09	2.3781e-08	7.9306	2.9874
6.61_242.9962m/z	242.996	6.60695	147.42	0.184167	100 - 7.47 - 3.31	733.008	648.498	481.607	589.85	705.816	600.748	600.099	618.332	775.168	572.734	558.84	622	663.796	849.759	552.302	642.415	573.19	610.494	11417.2	7890.37	8344.85	10005.5	10829.5	5916.32	5433.36	5515.26	2986.63	4044.94	3742.08	626.588	624.529	648.659	9697.47	4606.43	0.95263	0.76254	0.71452	0.70734	0.70555	296.74	4.6866e-20	9.9562e-19	15.477	3.952
6.69_208.0371m/z	208.037	6.68807	142.347	0.1758	100 - 8.91 - 0.0946	174.479	91.2216	35.1799	62.2606	102.989	91.0064	103.956	51.7832	114.877	92.714	57.6693	182.163	107.666	242.081	110.623	118.923	167.813	357.141	4791.81	2767.36	3670.8	3047.98	5921.67	5294.13	3897.4	4755.61	3767.88	5671.22	3925.1	92.856	100.527	184.041	4039.92	4551.89	1.2846	1.1082	1.0514	1.0412	1.0386	131.29	6.0557e-16	9.0208e-15	43.507	5.4432
7.31_747.1255m/z	747.126	7.30807	251.68	0.139817	100 - 33.4 - 15.5 - 2.04 - 0.0957	0	0	0	0	0	0	0	0	0.921177	0	0	0	0.813397	17.5769	0	0	6.42642	6.98533	9645.88	4008.7	4364.35	6671.79	11605	5840.77	4182.92	4852.14	4190.82	4918.36	3042.61	0	0.15353	5.30034	7259.14	4504.6	2.8849	2.4649	2.3513	2.3284	2.3226	29.156	6.6879e-09	2.3602e-08	110000000000	36.679
13.36_356.0259m/z	356.026	13.3585	169.395	0.18305	100 - 13.2 - 5.8	1.53046	0	0	0	0	0	0	0	0	0	0	1.5755	1.09605	14.5024	0	0	29.879	129.423	3726.49	1149.42	6561.38	2109.28	7180.9	5628.11	5576.48	3690.47	3965.09	6385.87	1468.05	0.255077	0.262584	29.15	4145.49	4452.35	2.5807	2.1583	2.2208	2.2022	2.1988	16.69	1.1489e-06	2.781e-06	16252	13.988
14.51_557.2631m/z	557.263	14.5139	225.467	0.205817	100 - 20 - 4.3 - 0.758	584.921	1311.72	1461.56	1303.26	3367.15	1457.93	962.982	1930.95	1176.4	1234.71	2148.15	1312.21	1027.98	722.995	1377.63	1184.7	1027.99	679.137	5078.66	1935.64	2316.71	1911.39	7899.88	3704.8	4826.01	3915.49	3880.77	6134.05	3876.1	1581.09	1460.9	1003.4	3828.46	4389.54	0.65965	0.62462	0.58337	0.57757	0.57748	13.068	8.6913e-06	1.8451e-05
7.61_387.1289m/z	387.129	7.6084	175.63	0.14525	100 - 13.9 - 1.13	836.148	876.011	630.543	510.492	517.914	857.625	549.616	596.784	902.835	580.904	667.832	504.584	630.908	566.171	763.933	684.019	556.627	617.026	2450.68	219.981	450.918	582.103	1550.26	5934.62	3322.29	5342.62	3480.71	4894.78	3242.42	704.789	633.759	636.447	1050.79	4369.57	0.67149	0.85323	0.82004	0.81363	0.8116	20.901	1.5646e-07	4.3278e-07
10.22_367.1028m/z	367.103	10.2163	174.375	0.131767	100 - 14.4 - 0.795	526.626	776.177	564.415	605.498	419.355	377.997	653.509	293.641	883.903	711.765	502.559	912.989	970.117	1049.63	996.722	647.938	514.914	1015.48	1287.31	858.831	1241.58	929.44	1521.48	4346.35	5151.87	4422.43	3931.79	3169.95	5110.73	545.011	659.728	865.8	1167.73	4355.52	0.80665	0.89759	0.84569	0.83738	0.83596	48.568	3.6479e-11	2.1175e-10	2.1426	1.0993
5.07_329.0874m/z	329.087	5.06727	175.469	0.172583	100 - 12.2	589.396	272.726	253.687	474.209	1043.06	733.349	716.127	713.814	671.057	476.041	518.962	642.853	559.785	955.416	346.335	525.389	695.832	711.837	8520.24	24830.6	38857.7	42875.2	12299.6	4292.04	4846.29	6032.5	4027.85	4619.16	2234.34	561.072	623.142	632.432	25476.7	4342.03	0.98182	0.76594	0.71843	0.71123	0.70996	72.027	5.1625e-13	4.4264e-12	45.407	5.5048
6.47_401.1085m/z	401.108	6.46663	193.262	0.115417	100 - 15.5	59.3818	50.4759	4.20216	13.2025	23.4812	6.86045	23.0393	10.9822	30.6703	18.4403	17.5725	32.7716	33.0633	140.633	9.77609	28.3966	59.3446	199.042	6243.91	1699.12	5133.02	3545.12	10928.3	4854.54	4153.73	5240.27	2972.44	3801.16	4771.25	26.2673	22.2461	78.3758	5509.89	4298.9	1.4974	1.2722	1.215	1.204	1.2012	74.229	3.7046e-13	3.2811e-12	209.76	7.7126
8.43_385.1134m/z	385.113	8.42815	177.453	0.1503	100 - 13.1 - 3.2 - 0.0471	590.642	423.255	474.199	464.66	452.147	604.329	450.375	368.784	524.061	531.038	414.083	930.62	1130.29	942.26	472.792	471.281	494.571	704.227	4576.57	1705.55	2642.68	4243.9	4884.62	4814.7	5051.16	5217.24	2378.72	3552.49	4551.87	501.539	536.493	702.57	3610.66	4261.03	0.92342	0.81008	0.77021	0.76295	0.76115	58.276	5.2003e-12	3.6699e-11	7.1992	2.8478
9.68_623.1977m/z	623.198	9.67797	243.697	0.1429	100 - 28.1 - 3.17	145.121	132.592	88.758	170.087	311.491	225.341	152.922	182.947	375.839	139.986	160.735	254.367	174.229	443.378	164.021	190.917	183.841	212.493	26643.7	16883.5	23075.4	17390.5	16922.2	4022.41	5654.56	4295.12	4011.36	3931.38	3575.69	178.898	211.133	228.147	20183.1	4248.42	1.2175	0.96767	0.9042	0.89519	0.89322	238.7	6.0002e-19	1.1813e-17	112.82	6.8179
6.76_745.2922m/z	745.292	6.76065	269.731	0.0941833	100 - 37.3 - 5.13	735.635	926.99	908.261	872.196	902.824	517.283	905.382	863.123	1247.58	1207.41	1180.66	1320.19	1792.86	1169.9	943.793	771.706	1152.61	1230.97	372.211	16.1794	638.832	149.158	565.893	4768.66	4087.24	4740.97	3814.37	3666.37	3952.52	810.532	1120.72	1176.97	348.455	4171.69	0.28227	0.84648	0.79512	0.79325	0.79176	15.158	2.5961e-06	5.9685e-06
2.36_647.2034m/z	647.203	2.35955	235.51	0.1784	100 - 20.8 - 4.24	1644.99	1232.88	1120.47	1002.81	649.666	709.05	956.563	1103.49	1597.38	857.619	1156.43	599.187	755.913	976.664	1682.41	1368.26	1641.1	756.251	35295.5	13961.5	15035.2	29016.4	26598.9	3741.86	4934.57	5475.82	2305.79	4171.46	4201.75	1059.98	1045.11	1196.77	23981.5	4138.54	0.78978	0.61681	0.57626	0.57064	0.5692	79.006	1.8581e-13	1.7326e-12	22.625	4.4998
6.77_343.1028m/z	343.103	6.77247	183.983	0.108817	100 - 12.2 - 0.404	708.556	475.547	271.514	314.556	410.597	300.787	633.566	419.394	467.735	435.587	345.524	396.105	530.58	593.002	312.721	278.921	504.288	615.437	1517.24	628.691	1896.07	1350	3262.98	5015.6	3523.35	4963.17	3734.7	3925.97	3030.17	413.593	449.652	472.492	1731	4032.16	0.94001	0.93191	0.8756	0.86969	0.86749	48.218	3.9374e-11	2.2706e-10	4.1853	2.0653
16.15_579.2075m/z	579.208	16.1454	238.592	0.143433	100 - 26.2 - 2.47	12.4041	5.57275	18.5781	88.2131	5.60592	77.9357	19.3497	11.1787	44.3752	54.2831	183.569	147.744	65.7424	173.268	18.3995	48.9167	33.6855	56.128	12854.7	4644.01	7804.14	6959.93	8506.33	3525.52	5451.43	3148.45	3296.29	6032.37	2630.04	34.7183	76.75	66.0233	8153.83	4014.02	1.5137	1.2937	1.2117	1.1997	1.1967	59.893	3.8689e-12	2.8305e-11	234.86	7.8756
17.57_461.1453m/z	461.145	17.5657	208.476	0.2382	100 - 20.2	282.976	44.0292	220.45	244.252	519.621	200.292	546.482	413.24	159.284	446.443	256.417	806.632	363.399	1059.98	107.201	390.099	477.1	672.064	6444.51	108228	94805.3	36673	31998.4	1782.37	1673.71	5270.11	6502	4768.86	4049.22	251.937	438.083	511.64	55629.8	4007.71	1.1053	0.86164	0.81895	0.81073	0.80903	40.605	2.3745e-10	1.1433e-09	220.81	7.7867
3.93_697.1378m/z	697.138	3.93063	227.075	0.21135	100 - 22.9 - 3.66 - 0.00535	986.322	888.003	698.594	1191.37	844.809	1683.32	742.22	755.81	1483.23	867.486	1367.33	1107.4	1563.26	1406.53	1231.08	628.466	749.54	1154.93	2333.35	1137.67	1641.71	2148.83	1814.85	4347.01	4853.37	4966.8	2713.26	3972.75	2906	1048.74	1053.91	1122.3	1815.28	3959.86	0.66144	0.69709	0.65959	0.65305	0.65148	21.659	1.1288e-07	3.1836e-07
8.86_523.1452m/z	523.145	8.8623	207.219	0.134617	100 - 23.3 - 2.16	1216.13	1850.55	1741.29	1678.07	1372.38	1397.2	1622.75	1312.19	1881.02	1777.79	2240.84	1478.62	1885.9	2411.83	3005.08	1808.5	1220.16	2099.29	8278.38	4331.7	7134.63	4936.95	8774.24	4243.48	4433.7	3064.32	3018.92	4560.34	3383.98	1542.6	1718.87	2071.79	6691.18	3784.12	0.59904	0.47226	0.44254	0.43848	0.43827	36.048	8.045e-10	3.4538e-09	4.3376	2.1169
3.93_152.0109m/z	152.011	3.93063	122.83	0.2701	100 - 6.84 - 0.0408	531.39	432.796	277.564	418.579	507.909	481.057	423.023	401.361	608.896	469.115	430.258	586.545	648.908	690.575	438.161	381.183	489.035	703.674	7792.86	5862.06	7068.04	7598.63	8212.94	4081.55	4528.58	4187.49	2979.63	3347.26	3527.18	441.549	486.533	558.589	7306.91	3775.28	0.98403	0.79717	0.74602	0.73897	0.73712	241.97	5.1188e-19	1.0143e-17	16.548	4.0486
14.02_411.1288m/z	411.129	14.0222	185.76	0.316917	100 - 12.7 - 0.211	807.491	903.241	1357.45	1569.14	1279.1	1329.37	791.088	1258.78	1690.06	1024.77	1661.26	2164.39	2091.79	2170.08	2549.26	1199.72	939.59	1474.93	391.249	36.1511	193.537	34.5772	340.314	3720.86	4032.86	2523.62	3823.87	5712.62	2680.82	1207.63	1431.73	1737.56	199.166	3749.11	0.0067307	0.73454	0.70803	0.70112	0.6994	25.154	2.7836e-08	8.713e-08	0.16492	-2.6001
6.50_514.1560m/z	514.156	6.50287	218.665	0.1196	100 - 23.8 - 2.76 - 1.81	89.4833	30.1088	26.2155	62.1171	102.435	57.5758	89.5042	120.982	20.497	59.6386	22.1683	127.987	68.3354	93.6203	34.3866	120.196	87.2178	167.974	4915.41	2225.82	3641.34	2542.52	4288.93	4645.36	2172.6	4063.24	3429.4	4066.12	3701.06	61.3226	73.4629	95.2884	3522.8	3679.63	1.3279	1.1411	1.0754	1.0647	1.0621	91.318	3.6983e-14	3.9487e-13	57.447	5.8442
3.65_403.1241m/z	403.124	3.64735	178.79	0.1191	100 - 15.9 - 0.504 - 0.00376	76.4509	32.5921	12.3695	27.6411	47.3081	17.2432	39.0955	17.7277	37.4438	33.8737	28.7759	54.1473	44.0749	76.7766	24.1206	51.9268	80.4667	165.399	2107.44	1507.08	1844.32	1535.62	1983.63	4215.82	3007.77	4574.46	3069.76	3750.69	3437.24	35.6008	35.1773	73.7941	1795.62	3675.96	1.4011	1.2466	1.1793	1.1674	1.1645	141.72	2.5232e-16	3.9893e-15	50.438	5.6564
9.96_431.1012m/z	431.101	9.96135	190.722	0.137033	100 - 17.6 - 5.09 - 0.113	520.972	1071.91	1513.76	1746.41	1975.61	2295.07	1082.72	1672.13	1930.3	1193.56	2315.76	1265.51	1367.52	1349.41	2098.27	1346.43	1385.66	1361.07	3170.42	1063.47	1205.43	1313.66	2816.67	2941.47	4611.82	3271	4359.95	3670.32	3029.55	1520.62	1576.66	1484.73	1913.93	3647.35	0.48141	0.59273	0.55403	0.54871	0.54805	6.8226	0.00081369	0.0013008
2.66_521.1142m/z	521.114	2.65782	201.698	0.24855	100 - 21.5 - 1.26	139.928	246.208	142.956	128.146	50.8746	34.0732	84.1436	84.6979	246.025	168.477	228.954	118.963	228.639	202.419	389.416	66.5712	70.1396	184.662	988.851	465.738	526.102	557.639	1649.71	4484.84	5904.19	3796.93	1759.02	4329.82	1491.5	123.698	155.21	190.308	837.608	3627.72	1.1257	1.1446	1.0689	1.0591	1.0575	33.612	1.6308e-09	6.5168e-09	6.7714	2.7595
17.19_597.1971m/z	597.197	17.1877	238.274	0.24855	100 - 27.6	1363.66	1345.38	730.965	800.502	371.96	362.905	1282.12	661.085	698.933	1166.64	559.374	1403.63	1753.1	1520.29	527.684	493.009	721.674	1565.05	808.624	221.695	599.605	220.21	836.046	3915.75	3396.29	3772.02	3809.68	5136.02	1618.24	829.228	961.963	1096.8	537.236	3608	0.44378	0.77457	0.73745	0.73312	0.73273	11.349	2.5915e-05	5.153e-05
11.76_477.1065m/z	477.106	11.7559	193.378	0.09865	100 - 18.2 - 6.21 - 0.0695	35.2258	14.3855	7.12211	16.074	68.2029	44.2198	89.0469	48.2018	5.24921	6.72976	9.46727	15.6475	12.2079	28.9299	16.0303	16.9553	54.2937	80.3689	343.983	371.966	234.709	303.71	771.096	4082.37	2364.07	3033.32	4763.48	4548.44	2673.32	30.8717	29.0571	34.7977	405.093	3577.5	1.3477	1.3075	1.2517	1.2392	1.2369	53.981	1.1843e-11	7.8056e-11	13.122	3.7139
10.88_429.1396m/z	429.14	10.8813	185.345	0.24805	100 - 13.9 - 0.488	1441.08	1819.21	1341.93	1755.1	1872.98	1057.74	1264.81	1733.19	1940.67	1512.78	1563.63	2153.93	2294.29	2618.33	1848.21	1762.31	1231.46	1922.29	359.543	87.0137	256.907	110.688	217.554	2989.95	4322.62	3001.63	3953.29	3434.79	3693.62	1548.01	1694.83	1946.15	206.341	3565.98	0.052603	0.67028	0.63865	0.63223	0.63085	70.653	6.3807e-13	5.374e-12	0.13329	-2.9073
11.43_667.1875m/z	667.187	11.432	233.271	0.0886833	100 - 27.5 - 2.59	4.00491	5.98958	10.5336	13.5054	23.3106	30.5271	25.1142	25.3767	9.37793	14.5819	6.28644	47.6686	25.1658	56.2002	4.2907	13.1917	27.7338	63.3843	1797.28	747.438	1426.13	669.784	1586.69	3553.81	3288.77	3162.79	4266.4	3304.09	3791.02	14.6452	21.4009	31.6611	1245.46	3561.15	1.5367	1.4074	1.3197	1.3065	1.3034	85.331	7.8914e-14	8.0238e-13	85.043	6.4101
15.21_541.1015m/z	541.102	15.2114	201.34	0.199083	100 - 21.3 - 6.29 - 0.52	158.44	84.0563	176.095	603.897	1137.1	330.215	586.169	373.773	331.578	362.845	515.418	631.091	227.356	881.193	155.889	584.068	545.286	290.955	7620.49	37556.9	8561.28	15538.9	16152.6	1783.2	2959.51	2529.28	7240.71	4350.29	2396.98	414.968	466.812	447.458	17086	3543.33	1.0315	0.81494	0.7699	0.7627	0.76224	37.541	5.3192e-10	2.3657e-09	41.174	5.3637
12.78_405.1757m/z	405.176	12.7776	193.16	0.160533	100 - 16.5 - 0.457	1792.83	1908.78	1270.26	1301.3	2384	1496.62	1675.01	1327.23	1453.5	1679.29	1420.5	2937.64	2180.82	1721.41	1044.42	1261.31	1409.26	1863.9	2179.1	1628.11	2619.92	1131.87	1439.92	3172.07	2676.1	3666.6	3902.27	2896.16	4321.64	1692.3	1748.86	1580.19	1799.79	3439.14	0.41094	0.50669	0.48333	0.48356	0.48252	9.0058	0.00013697	0.00024664
5.13_505.1556m/z	505.156	5.12502	205.701	0.11575	100 - 19.7 - 0.897	430.074	587.87	592.58	708.46	1296.48	623.995	569.448	1036.94	866.044	644.642	925.865	614.558	1016.38	667.324	754.503	788.913	569.567	981.279	1643.16	1448.48	1857.01	866.202	828.378	4223.69	4890.18	2756.93	1828.74	4378.15	2515.87	706.576	776.25	796.327	1328.64	3432.26	0.71918	0.78615	0.73409	0.73103	0.72919	24.053	4.2518e-08	1.2878e-07
13.66_551.1764m/z	551.176	13.6597	227.496	0.147667	100 - 24.5 - 4.33	144.64	124.273	81.5879	113.392	64.9663	101.92	121.839	67.5602	141.784	67.1747	119.965	155.689	112.592	193.803	176.877	88.0199	88.9197	83.1093	15293.6	6640.77	12629.8	9828.63	8533.23	3789.58	5763.23	3831.08	1093.46	4353.92	1421.89	105.13	112.335	123.887	10585.2	3375.53	1.2301	0.98783	0.92409	0.91491	0.9126	141.88	2.4894e-16	3.946e-15	100.69	6.6537
12.51_653.1718m/z	653.172	12.5135	247.141	0.136683	100 - 26.5 - 4.48	43.8404	46.6152	15.8366	396.001	241.26	23.1632	119.211	18.0184	44.9302	183.269	6.95614	78.1149	24.0632	78.999	29.9725	25.3133	104.528	648.854	1487.61	1804.29	2472.83	1857.53	3375.24	2792.68	1942.16	3052.95	5786.53	2823.18	3629.75	127.786	75.0832	151.955	2199.5	3337.87	1.218	1.0393	1.0477	1.0372	1.0346	23.974	4.3863e-08	1.3247e-07	17.212	4.1054
3.55_505.1194m/z	505.119	3.55415	201.998	0.129433	100 - 20.5 - 3.6	129.793	158.616	94.9869	150.996	151.165	60.2677	190.473	158.515	143.208	147.913	118.817	226.273	192.729	171.397	117.65	136.966	277.477	275.307	2151.64	1953.45	2631.45	1736.9	6494.36	3276.74	4150.06	3422.29	3065.64	2662.95	3405.35	124.304	164.2	195.254	2993.56	3330.51	1.1959	1.0607	0.99078	0.98104	0.97858	129.95	6.8074e-16	9.996e-15	24.083	4.5899
4.03_472.1390m/z	472.139	4.03235	200.811	0.1782	100 - 18.7 - 3.82 - 0.04	67.4638	35.7506	86.3608	51.8051	47.3244	46.4108	78.1256	63.3548	47.3095	42.7394	55.1909	58.1705	66.7709	87.1197	49.3673	91.3622	127.442	249.959	4454.52	1002.07	3024.56	2457.42	5617.81	6612.9	3360.24	4399.43	929.651	1290.28	3292.04	55.8526	57.4818	112.004	3311.28	3314.09	1.273	1.0877	1.0285	1.0182	1.0161	83.9	9.5291e-14	9.5168e-13	59.286	5.8896
5.46_783.2921m/z	783.292	5.45562	253.177	0.1046	100 - 32 - 5.14	57.6526	133.279	64.9352	109.015	244.71	150.623	112.673	165.445	302.23	116.651	129.461	157.901	193.699	589.38	155.143	200.241	333.104	350.203	911.211	751.823	885.662	460.589	654.261	3951.05	3074.72	3735.88	3162.66	2707.49	3240.59	126.702	164.06	303.628	732.709	3312.06	1.0837	1.109	1.0411	1.0309	1.0284	70.622	6.4112e-13	5.3923e-12	5.7829	2.5318
7.46_529.1557m/z	529.156	7.45823	208.971	0.1916	100 - 21.1 - 3.49	309.255	493.273	373.425	481.35	656.644	210.932	486.528	307.402	421.14	537.006	332.267	923.665	831.138	866.146	570.627	456.474	363.813	761.192	13223.1	4081.93	7400.94	5811.92	9738.29	2821.65	3836.89	2835.47	3447.09	2329.28	4535.95	420.813	501.335	641.565	8051.24	3301.05	0.94407	0.75615	0.71244	0.70544	0.70433	68.27	9.297e-13	7.5624e-12	19.133	4.258
7.95_487.1453m/z	487.145	7.9505	213.545	0.15425	100 - 17.7 - 3.01	548.94	173.653	282.761	459.5	1427.82	464.406	939.992	684.671	523.521	459.8	431.566	773.016	478.339	882.81	193.712	779.012	647.793	548.858	13541.9	28217.2	30836.8	26845.4	16534.4	2755.98	2397.21	5175.04	3173	3174.03	3116.96	559.514	635.427	588.421	23195.1	3298.7	0.95036	0.7387	0.6952	0.68863	0.68755	67.199	1.1055e-12	8.8985e-12	41.456	5.3735
2.79_515.1614m/z	515.161	2.79243	207.369	0.233033	100 - 17.5 - 3.34	1161.96	964.625	726.85	1027.03	997.374	543.565	1416.71	919.391	996.821	993.784	718.733	1176.57	1193.5	1295.34	625.218	659.94	1068.52	1212.71	39896.7	23995.6	13946.7	32586.8	36083.7	2882.57	3484.59	3328.01	3058.26	2844.93	4088.63	903.567	1037	1009.2	29301.9	3281.16	0.79177	0.62845	0.58705	0.58354	0.58208	136.68	3.8198e-16	5.8888e-15	32.429	5.0192
6.69_771.4972m/z	771.497	6.68807	267.34	0.1471	100 - 27.3	252.228	70.0437	1.80282	23.3388	84.4055	38.7911	108.431	8.81505	81.4112	72.6745	16.3819	209.366	106.287	427.646	78.7661	89.7997	234.793	528.28	3562.78	1838.73	2323.21	3775.63	3918.75	3763.19	3090.07	4881.84	2098.32	2793.19	2970.77	78.435	82.8467	244.262	3083.82	3266.23	1.2502	1.0686	1.0263	1.0212	1.0187	24.72	3.2834e-08	1.0134e-07	39.317	5.2971
3.47_359.0613m/z	359.061	3.4699	171.067	0.250633	100 - 11.3 - 0.634	51.3784	238.23	173.363	109.615	69.9224	104.658	52.6852	67.7238	229.743	152.725	235.025	181.825	257.564	154.633	279.498	110.696	86.9195	145.247	1168.67	404.249	648.433	468.334	1855.64	3968.76	5398.81	3501.86	1492.34	3787.53	1375.43	124.528	153.288	172.426	909.066	3254.12	1.0983	1.0984	1.0299	1.0204	1.0183	35.874	8.4491e-10	3.6097e-09	7.3001	2.8679
10.56_655.2138m/z	655.214	10.5601	253.043	0.135717	100 - 13.4	64.3355	25.3466	2.47335	20.7662	6.31756	7.1784	68.9556	16.3162	9.8569	24.3145	11.6485	61.3176	52.1476	93.7856	14.0808	16.6553	67.3497	135.62	3415.07	2142.74	2747.95	2051.76	2632.57	3269.3	3223.63	3674.34	3034.67	2965.23	3322.65	21.0696	32.0682	63.2732	2598.02	3248.3	1.5044	1.3217	1.2346	1.2242	1.2212	65.9	1.3684e-12	1.0749e-11	123.31	6.9461
16.57_557.2234m/z	557.223	16.5692	233.167	0.150167	100 - 24.2 - 2.78	58.7606	30.6744	23.7987	96.0376	15.1216	53.0182	17.6719	52.9607	63.0062	32.3924	113.61	60.8765	75.8338	158.201	143.315	78.8607	36.4249	30.0115	2008.31	756.054	3368.49	1670.2	746.522	2936.56	5625.12	3050.07	1283.6	4730.86	1830.63	46.2352	56.753	87.1078	1709.92	3242.81	1.317	1.1976	1.1183	1.1085	1.1057	58.484	5.0045e-12	3.5561e-11	36.983	5.2088
11.61_521.1656m/z	521.166	11.6073	209.12	0.235333	100 - 22.5 - 3.38	304.291	222.602	274.178	313.288	331.674	370.819	279.59	230.772	429.556	283.12	262.304	538.611	508.864	541.77	316.886	282.637	338.723	445.7	19582.2	14503.2	18436.9	22931.8	14891.7	3861.06	3454.48	3161.54	2287.3	3667.12	2527.7	302.809	337.326	405.763	18069.2	3159.87	1.031	0.80346	0.75204	0.74448	0.74259	297.84	4.4875e-20	9.6326e-19	59.672	5.899
5.94_355.1030m/z	355.103	5.94315	198.218	0.199583	100 - 14.2 - 1.14	424.836	150.11	59.5088	229.469	302.699	334.185	229.945	170.845	881.492	147.006	201.592	177.574	231.254	1009.39	170.265	221.252	242.882	310.159	17019.4	11674.8	14599	22519.8	16858.3	3102.93	3088.44	4467.37	2219.1	3416.82	2165.93	250.135	301.409	364.201	16534.3	3076.77	1.0769	0.8424	0.79082	0.78442	0.78302	66.215	1.2989e-12	1.0255e-11	66.101	6.0466
7.02_313.0924m/z	313.092	7.02327	177.77	0.13975	100 - 11.5 - 3.59	199.927	121.901	103.575	154.318	175.125	191.591	199.192	86.0061	297.425	187.19	203.669	195.388	205.617	389.7	181.391	200.591	241.107	272.234	5760.13	3493.02	6068.43	5867.32	7830.16	3557.16	2945.15	3902.33	2133.29	2720.57	2638.73	157.74	194.812	248.44	5803.81	2982.87	1.1368	0.93434	0.87546	0.86708	0.86491	181.38	1.466e-17	2.6043e-16	36.794	5.2014
12.45_465.1033m/z	465.103	12.4544	195.448	0.152233	100 - 17.6 - 1.57	68.7099	53.7444	214.235	340.561	935.589	469.435	479.635	512.205	246.51	199.666	363.343	380.366	137.108	402.408	149.556	724.88	375.142	303.964	3744.38	4940.19	4370.93	2238.32	2957.62	2040.08	3977.62	2309.65	4174.08	3277.78	2050.24	347.046	363.621	348.843	3650.29	2971.58	1.0294	0.8923	0.8396	0.83292	0.83216	24.479	3.6027e-08	1.1015e-07	10.518	3.3948
17.32_409.1134m/z	409.113	17.3171	189.423	0.21235	100 - 16.8	651.398	779.435	745.984	871.175	1088.11	1104.51	512.246	844.529	912.968	736.624	953.501	1607.78	1521.87	1056.96	1226.42	731.628	733.943	1010.82	218.073	51.6838	205.166	66.8061	126.926	2708.1	3245.58	2499.05	2592.89	4444.04	2000.97	873.435	927.942	1046.94	133.731	2915.1	0.083344	0.74962	0.71912	0.71193	0.71013	51.04	2.154e-11	1.325e-10	0.15311	-2.7074
6.77_729.2243m/z	729.224	6.77247	265.92	0.09135	100 - 29.3 - 2.55	0	4.48226	0	0	0	0	1.21986	0	0	0	0	1.71596	0	10.321	0	0	3.89395	7.87465	1075.79	450.62	958.998	1255.93	2877.18	3806.54	2382.77	4618.26	2214.49	2479.07	1751.23	0.747043	0.489302	3.6816	1323.7	2875.39	2.6956	2.3385	2.2217	2.202	2.199	12.1	1.5882e-05	3.2564e-05	1771.9	10.791
5.40_329.0872m/z	329.087	5.40358	179.032	0.197017	100 - 11.3	616.127	608.927	365.869	455.602	507.594	520.959	609.015	525.616	789.974	470.273	661.487	389.586	594.978	683.836	500.539	422.88	663.54	685.195	837.071	776.302	1229.13	1446.77	835.169	3348.49	3364.59	3667.52	1925.12	2494.49	2415.38	512.513	574.325	591.828	1024.89	2869.27	0.76868	0.83022	0.77523	0.76745	0.76555	55.091	9.5229e-12	6.3507e-11
9.91_335.0765m/z	335.076	9.91183	164.749	0.143033	100 - 15.8 - 0.26	576.357	1370.12	1321.4	1141.57	834.036	1033.33	645.22	1028.04	2866.12	871.734	1385.35	689.874	1190.24	599.378	1675.42	1389.18	1145.33	1143.16	95.6809	72.0892	92.6066	39.1427	126.043	3601.02	4246.18	2868.59	1591.87	3166.94	1679.09	1046.13	1247.72	1190.45	85.1124	2858.95	0.045625	0.74055	0.69336	0.68911	0.68737	52.069	1.7415e-11	1.0974e-10	0.081359	-3.6196
3.80_359.0612m/z	359.061	3.80062	171.067	0.230933	100 - 11.3 - 0.69	89.813	158.908	123.85	103.707	50.3589	75.1873	67.1507	71.2439	138.759	100.71	155.178	116.502	152.54	105.633	248.74	88.0987	56.8382	96.7227	1309.13	523.925	715.98	644.812	1516.47	3256.34	4815.44	3317.54	1038.42	3515.91	1092.14	100.304	108.257	124.762	942.064	2839.3	1.1347	1.0866	1.017	1.0081	1.0058	55.536	8.7352e-12	5.8889e-11	9.3921	3.2314
5.32_500.1337m/z	500.134	5.32073	203.944	0.1557	100 - 21.2 - 3.58 - 0.0602	72.4211	64.1496	138.994	144.628	90.7284	78.697	122.413	70.493	111.452	140.428	162.049	194.442	254.34	183.773	159.531	158.88	155.509	283.406	3086.53	1313.56	1660.01	2779.82	1875.88	4199.86	2502.24	2259.63	2349.8	3674.04	2014.82	98.2695	133.546	199.24	2143.16	2833.4	1.1811	1.0534	0.9845	0.97586	0.97372	142.36	2.3955e-16	3.8069e-15	21.809	4.4469
7.73_341.0874m/z	341.087	7.73293	166.317	0.1398	100 - 12.6 - 0.577	733.773	915.499	866.758	822.128	1006.29	1209.51	672.253	1095.93	1386.94	642.889	965.407	901.2	1135.96	1246.39	1269.22	1317.22	924.878	921.919	7127.08	3631.12	4659.14	7573.88	6117.4	3383.23	3953.07	2459.35	1724.07	2941.56	2304.29	925.661	944.104	1135.93	5821.72	2794.26	0.67281	0.52537	0.49365	0.4894	0.48818	55.296	9.1507e-12	6.1422e-11	6.2893	2.6529
8.78_460.1067m/z	460.107	8.78462	202.916	0.139817	100 - 90.6 - 20 - 3.98	22.0476	5.14827	20.9477	11.8569	15.1583	18.0306	11.6332	8.75489	13.4258	13.187	18.1772	23.9517	17.1783	27.5254	23.0655	12.7291	37.7974	84.2824	9477.28	8139.12	6709.3	7992.6	10813.7	3600.17	2512.1	2569.52	2494.66	3658.44	1925.79	15.5316	14.855	33.763	8626.4	2793.45	1.5146	1.2381	1.1661	1.1549	1.1519	275.07	1.1409e-19	2.3748e-18	555.41	9.1174
9.06_473.0752m/z	473.075	9.06172	189.829	0.1458	100 - 16.9 - 2.68 - 0.00558	1140.62	927.342	954.021	1438.55	2181.1	1030.23	1765.49	1508.35	936.364	2725.87	1157.31	2717.51	1846.13	2006.68	859.679	1400.64	1484.85	1989.34	157.989	104.176	68.7139	52.7779	115.161	3137.86	3100.46	2222.43	2772.97	3305.3	1864.42	1278.64	1801.82	1597.89	99.7635	2733.91	0.12361	0.70277	0.65659	0.64999	0.64834	73.404	4.1901e-13	3.6716e-12	0.078023	-3.68
7.74_355.1030m/z	355.103	7.7381	172.935	0.0880333	100 - 12.6 - 1.96	286.25	313.507	172.48	219.047	193.862	275.436	224.717	180.408	541.342	265.742	263.403	369.616	398.17	584.021	471.539	390.209	299.36	364.876	7701.38	8540.95	11050.6	11667.4	7345.71	3612.72	3635.67	3027.22	1123.16	2370.36	2198.28	243.431	307.538	418.029	9261.2	2661.24	1.0066	0.79315	0.74058	0.73325	0.73148	134.66	4.5304e-16	6.9324e-15	38.045	5.2496
12.42_507.1137m/z	507.114	12.4182	203.809	0.157417	100 - 20.6 - 1.52	125.869	320.397	270.973	452.798	225.096	210.889	235.349	183.308	481.421	427.609	373.327	540.634	393.576	898.814	841.377	312.911	429.779	719.845	1423.01	1609.84	744.556	1100.05	1019.96	2850.9	3870.45	2065.83	1948.14	2840.65	2070.75	267.67	373.608	599.384	1179.48	2607.79	0.89027	0.88314	0.82533	0.82247	0.82102	34.952	1.1e-09	4.57e-09	4.4065	2.1396
14.35_453.1763m/z	453.176	14.3543	221.887	0.242717	100 - 19.3 - 2.47	300.713	108.939	75.5064	225.596	321.092	193.928	240.227	74.2507	503.089	329.927	204.505	500.01	300.755	1471.69	117.543	223.66	900.73	835.863	7275.64	35755.6	42401.7	25917.1	5685.42	2207.33	2369.11	3961.4	2687.84	1044.65	3274.22	204.296	308.668	641.707	23407.1	2590.76	1.0105	0.78573	0.73394	0.72698	0.72519	34.413	1.2866e-09	5.2397e-09	114.57	6.8401
3.94_659.4245m/z	659.424	3.93723	249.015	0.2701	100	752.447	526.819	364.876	526.021	525.362	566.322	636.714	528.429	788.002	502.655	516.799	660.204	927.522	980.202	519.601	461.996	581.871	614.774	4542.87	2977.6	3588.78	6143.41	4212.27	2717.23	2934.88	3929.51	1741.16	1670.94	1968.54	543.641	605.467	680.994	4292.99	2493.71	0.80723	0.64879	0.60586	0.60087	0.59936	66.105	1.3226e-12	1.0416e-11	7.8967	2.9813
12.61_623.1611m/z	623.161	12.6067	237.837	0.129433	100 - 28.1 - 4.8	301.821	294.922	450.058	700.983	1132.07	626.658	578.24	444.583	578.165	425.769	625.147	474.004	273.102	471.857	1197.39	712.558	469.298	502.658	3638.92	6916.69	6704.82	5757.55	7681.6	2151.33	2572.92	1848.71	3072.5	3288.65	1972.45	584.418	520.985	604.477	6139.91	2484.43	0.82306	0.64802	0.60528	0.6035	0.60264	49.862	2.7605e-11	1.652e-10	10.506	3.3931
15.04_675.2662m/z	675.266	15.041	240.917	0.144767	100 - 34.7	1390.53	1792.06	806.808	1392.32	959.88	822.015	2160	1088.28	1043.4	2187.65	1236.64	1391.62	1248.86	1985.66	978.851	905.313	998.958	2462.83	407.167	1229.37	500.218	362.912	335.556	2562.49	2243.13	1922.23	2474.63	1962.86	3620.06	1193.94	1517.93	1430.08	567.045	2464.23	0.13924	0.54847	0.51801	0.51304	0.51181	12.625	1.1408e-05	2.3899e-05
11.56_579.1714m/z	579.171	11.558	226.992	0.1658	100 - 26.1	19.8475	5.38988	66.9043	32.3847	18.8399	2.00818	12.6257	1.23341	15.0553	82.7899	0.821865	64.3263	25.0881	77.7574	0.483342	15.3384	11.5983	181.544	19434.4	10490.5	18553	14220.3	19899.6	3615.97	1167.87	2615.85	1261.91	4697.22	1057.44	24.2291	29.4754	51.9682	16519.5	2402.71	1.4279	1.1236	1.1403	1.1292	1.1278	30.394	4.4434e-09	1.6225e-08	681.81	9.4132
9.83_491.1222m/z	491.122	9.83397	205.979	0.124283	100 - 22.3 - 7.03	75.8571	42.4351	66.7387	50.2009	100.128	23.2995	63.6435	70.9464	27.3421	55.5503	18.7654	85.9612	104.257	73.8996	38.7598	15.0214	87.1105	121.542	890.857	277.845	307.533	404.532	1419.82	3003.8	1975.47	1864	2754.28	3112.61	1695.19	59.7766	53.7015	73.4318	660.118	2400.89	1.1915	1.1412	1.0958	1.0849	1.0821	50.274	2.5297e-11	1.5242e-10	11.043	3.4651
5.84_503.1399m/z	503.14	5.83958	207.601	0.124283	100 - 20.9 - 2.62	999.569	1260.5	970.612	1236.47	937.25	916.537	878.78	1544.37	1638.11	960.91	877.485	912.711	1189.85	1608.59	1134.29	1286.95	1181.19	1580.42	4619.04	900.947	2195.25	3326.04	3951.17	2493.17	2839.81	2557.26	1820.18	2190.8	2300.74	1053.49	1135.39	1330.21	2998.49	2366.99	0.51532	0.43193	0.42265	0.42032	0.42028	10.145	5.9262e-05	0.00011204
16.58_579.2076m/z	579.208	16.5847	230.836	0.1191	100 - 24.2 - 2.34	299.811	214.086	239.05	369.212	306.886	218.646	273.841	300.396	288.188	486.548	369.789	537.861	642.959	634.817	234.985	278.875	644.086	663.603	837.488	641.318	512.553	396.967	486.999	2154.57	2072.89	2629.29	1922.49	2717.2	2648.99	274.615	376.104	516.554	575.065	2357.57	0.80504	0.92962	0.86921	0.86054	0.85836	44.754	8.6282e-11	4.5943e-10	2.0941	1.0663
14.35_549.1245m/z	549.124	14.3543	223.705	0.185217	100 - 21.5 - 1.49	385.121	395.904	726.296	449.205	460.963	445.573	474.211	174.815	227.33	557.635	721.512	408.094	195.119	388.22	435.852	279.473	591.298	358.308	1422.45	7270.15	845.439	1747.03	2241.53	2484.28	2302.35	1008.67	3829.52	3463.43	970.806	477.177	427.266	374.712	2705.32	2343.18	0.75887	0.63855	0.60388	0.60866	0.60756	16.321	1.3911e-06	3.3203e-06	5.6694	2.5032
12.65_471.1502m/z	471.15	12.6533	193.499	0.129433	100 - 19 - 1.4	183.297	255.12	213.986	634.749	453.312	254.861	291.256	325.66	487.484	282.707	343.392	499.525	375.952	1149.25	435.408	502.484	546.197	797.417	2448.18	1543.25	1113.14	1776.25	1981.73	2076.79	2764.97	1717.25	2600.3	2241.13	2576.2	332.554	371.671	634.452	1772.51	2329.44	0.86206	0.7754	0.73799	0.73244	0.73069	41.465	1.9116e-10	9.4136e-10	5.33	2.4141
13.41_521.1657m/z	521.166	13.4105	220.426	0.130117	100 - 23.8 - 2.84	322.267	391.546	483.505	472.963	351.3	777.542	257.222	524.906	545.836	223.361	625.147	235.225	201.865	334.292	684.025	665.133	295.487	216.44	9847.69	3669.98	4373.55	4137.97	7891.44	2653.5	3306.71	2237.12	1191.53	3310.21	1025.68	466.521	401.949	399.54	5984.12	2287.46	0.82771	0.64945	0.61189	0.60768	0.6064	39.297	3.3292e-10	1.5568e-09	12.827	3.6811
7.18_953.2921m/z	953.292	7.18057	302.131	0.129433	100 - 41.7 - 3.81	1.11809	5.6829	3.30353	4.48313	9.67751	10.8876	3.95784	0	0	2.49611	3.44825	52.6107	20.176	22.9197	1.5453	0.506389	0	36.9217	695.047	343.309	527.128	198.682	949.915	2844.36	1710.12	2299.4	2004.12	2803.47	1934.78	5.85879	10.4188	13.6782	542.816	2266.04	1.1746	0.92289	1.8151	1.8257	1.8288	4.5637	0.0069711	0.0096648	92.65	6.5337
5.87_484.1457m/z	484.146	5.86547	209.853	0.1579	100 - 18 - 2.78 - 0.739	40.497	161.597	37.5576	168.486	169.25	108.731	108.444	175.105	165.267	57.1282	67.7645	96.2171	37.6264	350.956	23.6764	81.8163	116.009	156.51	42254.6	16523.9	35553.1	13433.2	31588.8	1770.79	1690.67	2972.3	1818.11	3086.52	2245.59	114.353	111.654	127.766	27870.7	2264	1.2078	0.94094	0.88683	0.87904	0.87727	86.222	7.0281e-14	7.1934e-13	243.72	7.9291
6.74_223.0606m/z	223.061	6.74085	205.913	0.0677833	100 - 9.45	156.641	10.3559	3.00562	8.21552	49.236	10.9312	22.8445	6.06388	37.6827	17.4458	19.8426	50.7549	13.2248	137.826	44.6678	63.8094	78.94	109.067	3470.32	1608.82	2190.03	3058.95	4237.81	3195.14	1704.02	3358.44	1444.57	1764.55	2014.07	39.7309	25.7724	74.5892	2913.18	2246.8	1.3769	1.1613	1.1013	1.0908	1.0881	48.705	3.5405e-11	2.0668e-10	73.323	6.1962
13.80_595.0748m/z	595.075	13.7966	219.102	0.139667	100 - 28.2 - 4.46	331.189	217.599	423.202	839.1	1870.07	887.727	623.015	867.395	587.408	361.864	742.497	343.003	224.788	741.975	1197.06	1152.31	922.312	512.48	2304.43	3083.27	2746.04	4041.84	2708.74	1799.8	2416.34	2380.95	2221.02	2158.87	2405.12	761.48	587.53	791.821	2976.86	2230.35	0.69341	0.56654	0.53022	0.53361	0.53437	14.04	4.8803e-06	1.0733e-05	3.9093	1.9669
8.44_508.1281m/z	508.128	8.43847	209.37	0.171033	100 - 22.4 - 6.74 - 0.939 - 0.0257	2.26534	27.1098	3.17962	0.942164	67.2855	24.5543	14.4772	0	9.32574	2.92584	5.20712	40.6593	59.8781	72.7299	2.94521	23.5789	27.2822	106.845	83762.5	62238.2	52214.7	65005.2	88835.9	2763.01	1599.3	1693.38	2263.8	3233.38	1826.25	20.8895	12.0992	48.8766	70411.3	2229.85	1.2434	0.98509	1.5296	1.5158	1.5126	9.2346	0.00011523	0.00020982	3370.7	11.719
13.59_491.1557m/z	491.156	13.5858	207.84	0.2747	100 - 23.6 - 3.75 - 0.204	333.933	196.134	102.748	250.509	131.69	358.376	186.302	95.1603	671.266	156.763	167.486	524.086	410.764	1686.22	144.616	236.547	82.8787	364.489	24767.5	105334	68482.9	49994.7	24660.3	1348.4	3443.44	2058.89	2134.64	2021.44	2282.37	228.898	300.177	487.586	54647.8	2214.86	1.0153	0.80026	0.74917	0.74164	0.73977	58.706	4.8036e-12	3.4251e-11	238.74	7.8993
8.47_531.1713m/z	531.171	8.47472	208.934	0.12585	100 - 16.7 - 0.283	0	0	0	0	0	0	0	0	0	0	0	0	0	0	0	0	0	27.9149	1262.31	493.315	781.133	484.527	431.57	2369.9	3373.48	1432.73	1198.33	3685.34	1097.57	0	0	4.65249	690.571	2192.89	3.1271	2.6926	2.5619	2.5399	2.534	63.492	2.0534e-12	1.5672e-11	10500000000	33.285
19.82_827.4430m/z	827.443	19.8218	297.421	0.125833	100 - 44 - 7.15 - 0.0697	459.844	93.0844	10.4685	26.164	36.5125	42.3337	171.303	27.2715	1.71508	395.632	7.06046	387.11	142.878	136.757	2.6939	22.0792	48.2545	1015.66	1582.06	1543.59	922.683	719.866	1364.59	1528.86	996.134	2283.81	3754.35	1367.4	3226.24	111.401	165.015	228.053	1226.56	2192.8	1.091	0.94177	0.9354	0.93617	0.93397	8.5541	0.00019407	0.00034016	11.01	3.4608
15.28_844.2598m/z	844.26	15.2753	278.576	0.147083	100 - 45.4 - 5.81	923.171	643.236	1075.48	901.878	328.116	824.519	454.745	732.097	695.102	498.808	714.576	1071.96	1575.96	1017.16	612.374	786.487	333.463	1651.59	2.65634	0	0.953186	0	1.66716	2663.27	1417.28	1454.75	2155.01	3323.04	2118.47	782.733	694.547	996.174	1.05534	2188.64	0.6	1.2022	1.2473	1.2624	1.2594	12.393	1.3194e-05	2.7381e-05
18.99_713.2079m/z	713.208	18.9881	260.126	0.17605	100 - 33.8 - 4.31 - 0.0329	239.612	292.784	185.616	373.278	69.931	157.178	306.554	173.591	193.351	369.712	384.821	285.052	267.352	177.953	269.157	328.474	203.708	194.119	2023.87	816.351	1752.48	365.405	772.644	2276.19	3041.73	1782.89	1656.26	2981.58	1294.91	219.733	285.513	240.127	1146.15	2172.26	0.96317	0.95661	0.89856	0.88955	0.88737	29.726	5.531e-09	1.9903e-08	5.2161	2.383
15.93_557.1294m/z	557.129	15.9348	235.107	0.158367	100 - 20 - 1.3	223.703	316.381	307.294	446.573	169.36	462.537	282.896	356.031	457.12	638.076	527.463	698.275	563.992	302.923	466.816	515.565	371.596	405.215	144.894	35.791	57.6011	26.852	197.354	2341.1	1994.12	2021.46	2458.86	2254.71	1787.46	320.975	493.31	437.685	92.4984	2142.95	0.36044	0.98596	0.92144	0.91339	0.91109	41.877	1.7253e-10	8.5807e-10	0.28818	-1.795
8.05_430.1978m/z	430.198	8.04908	201.743	0.140067	100 - 27.5 - 2.86	619.191	452.599	254.658	326.808	300.043	417.729	344.39	314.606	443.757	415.658	554.413	388.982	402.079	444.18	442.65	578.086	325.537	339.62	8134.46	5788.86	6793.12	6326.22	3247.27	2185.5	3211.39	2624.34	1290.51	1683.01	1837.97	395.171	410.301	422.025	6057.98	2138.79	0.87655	0.68919	0.64444	0.63796	0.63634	102.78	9.7836e-15	1.1883e-13	15.33	3.9383
2.93_331.1029m/z	331.103	2.92708	177.184	0.22755	100 - 12.9 - 1.19	904.23	534.122	346.245	433.644	387.098	632.735	465.575	570.529	826.885	387.228	407.406	246.785	494.157	861.267	736.914	494.609	503.529	418.045	9027.5	5937.42	5496.7	11141.2	8539.45	2267.8	2278.77	4333	1014.85	1160.26	1748.29	539.679	484.068	584.753	8028.46	2133.83	0.75441	0.58853	0.55232	0.54715	0.54578	53.219	1.379e-11	8.9268e-11	14.876	3.8949
3.13_373.1133m/z	373.113	3.12823	172.454	0.116383	100 - 15.2 - 1.03	66.0741	45.8003	18.7062	44.9809	23.2615	44.324	51.9661	28.796	86.4854	28.5122	54.9091	31.2767	74.087	103.288	90.4889	78.5769	70.5197	126.1	3988.89	3332.91	3669.04	3391	5776.82	2031.84	2289.83	2930.17	1045.73	2391.18	2015.31	40.5245	46.9909	90.51	4031.73	2117.34	1.2976	1.0734	1.0071	0.99694	0.99442	207.32	3.1049e-18	5.8342e-17	99.489	6.6365
11.92_442.9739m/z	442.974	11.9234	183.249	0.1934	100 - 22 - 5.09	2.7546	5.09405	4.53644	3.59074	14.8484	16.8014	1.80618	1.75606	13.5219	1.35959	2.70365	11.0785	10.0936	53.7925	15.5165	7.18984	70.4733	136.455	1384.83	730.199	884.665	1622.24	1940.47	2040.87	2211.11	3681.52	1409.34	1505.57	1798.85	7.93762	5.37098	48.9201	1312.48	2107.88	1.4429	1.2239	1.2615	1.2508	1.2476	74.991	3.3095e-13	2.9438e-12	165.35	7.3694
6.93_743.2392m/z	743.239	6.93007	253.715	0.17605	100 - 27.4 - 0.645	0.935179	0	0	0	0	0.46278	0.719929	0.888262	0	0	0.851452	0	0	1.78367	0.271414	0.385062	0.974207	2.53318	3112.15	1864.21	1944.39	2243.4	3488.89	2329.75	1819.31	2832.02	1672.15	1888.04	2021.19	0.232993	0.409941	0.991255	2530.61	2093.74	2.4134	2.1225	2.0025	1.9826	1.9788	11.003	3.2691e-05	6.411e-05	10861	13.407
10.40_625.2129m/z	625.213	10.3986	224.318	0.109517	100 - 28.7 - 3.81	41.5919	117.253	23.9227	105.325	153.979	61.9934	143.177	86.6579	111.166	102.97	103.972	140.412	164.62	155.352	81.3776	269.209	205.123	227.301	2993.98	2476.02	3192.62	2313.15	1920.63	1646.15	2627.45	2094.47	2201.66	1489.7	2494.81	84.0108	114.726	183.83	2579.28	2092.37	1.1866	1.0201	0.9529	0.94333	0.94094	97.229	1.8289e-14	2.0938e-13	30.702	4.9402
7.35_449.1117m/z	449.112	7.3495	188.514	0.103567	100 - 18 - 4.97 - 0.125	52.4409	14.6461	9.01465	12.5574	31.4366	19.7676	14.8623	18.7112	19.6273	20.7275	6.76494	37.4363	30.099	52.4338	21.5421	21.0271	28.4421	70.0473	779.968	365.3	370.835	295.312	541.572	2001.25	1462.35	2258.11	2074.72	2987.65	1573.99	23.3105	19.6882	37.2652	470.597	2059.68	1.3349	1.2497	1.1978	1.1857	1.1828	110.91	4.1334e-15	5.3457e-14	20.188	4.3354
6.80_711.2136m/z	711.214	6.79827	256.161	0.0965333	100 - 31	26.347	5.05331	0.710157	1.58851	11.4779	3.69327	13.4266	5.30671	21.0992	9.0325	6.9019	11.5807	11.2667	101.403	9.64807	16.1059	32.7579	118.428	1837.19	891.079	1243.2	2067.08	1978.57	2714.79	2095.15	2154.23	1567.1	2054.32	1712.69	8.14502	11.2246	48.2682	1603.42	2049.71	1.5583	1.373	1.2831	1.2715	1.2682	68.731	8.6358e-13	7.0898e-12	196.86	7.621
12.54_635.1974m/z	635.197	12.5446	243.5	0.124567	100 - 26.4 - 2.63	276.648	616.493	585.982	1006.12	1558.01	559.979	1107.37	1245.64	674.536	505.902	864.91	785.702	570.619	648.367	771.061	2093.65	865.516	686.385	3178.43	993.438	2096.69	1162.56	1715.48	1703.03	2750.22	1535.81	2487.85	2012.12	1782.18	767.205	864.011	939.266	1829.32	2045.2	0.5939	0.56683	0.53119	0.52793	0.52659	7.2866	0.00054523	0.00089596
15.36_935.3004m/z	935.3	15.3599	293.976	0.0913167	100 - 31.9 - 3.07	58.6966	65.6457	238.126	135.86	55.7385	150.311	94.7847	88.5943	106.941	105.301	89.8152	214.05	225.663	182.997	124.376	134.441	136.724	198.747	105.816	48.0763	247.474	17.1235	359.876	1856.69	2271.52	913.401	2458.18	4003.55	757.407	117.396	116.581	167.158	155.673	2043.46	0.7582	1.0608	1.0199	1.01	1.0075	20.157	2.1747e-07	5.8759e-07
17.96_411.1290m/z	411.129	17.9582	187.564	0.273383	100 - 16.2 - 0.401	513.141	606.914	792.315	895.823	805.124	622.483	394.723	669.652	740.418	697.704	952.853	1781.33	1341.56	1086.33	1045.14	779.656	584.644	860.445	237.579	46.7424	152.761	41.9094	131.218	1806.2	1825.88	1483.82	2445.87	3188.48	1420.72	705.967	872.779	949.629	122.042	2028.5	0.024252	0.70165	0.67182	0.66515	0.66359	33.178	1.8581e-09	7.3635e-09	0.17287	-2.5322
13.82_505.1347m/z	505.135	13.821	209.429	0.236083	100 - 21.9 - 4.12 - 0.193	390.208	58.9578	49.4624	261.927	175.137	753.086	146.76	21.6619	876.922	231.939	270.561	942.812	535.412	1971.78	53.6613	293.424	104.484	533.304	23938.8	66694.7	50526.5	67733.4	29428.5	1194.57	2187.23	3655.72	1549.59	1036.42	2527.6	281.463	415.109	582.01	47664.4	2025.19	0.97453	0.77257	0.72798	0.72391	0.72229	26.036	2.003e-08	6.4549e-08	169.35	7.4038
7.30_800.0379m/z	800.038	7.3029	243.124	0.1191	100 - 51.8 - 21.1 - 12.4	0	0	0	0	0	0	0	0	0	0	0	0	0	0.760881	0	0	0	0	4979.22	3429.67	3219.79	6666.99	5105.16	2500.87	2224.23	3312.71	1041.86	1274.52	1699.4	0	0	0.126814	4680.17	2008.93	3.1878	2.691	2.5454	2.5217	2.5153	103.47	9.0667e-15	1.1099e-13	70900000000	36.045
8.93_627.1919m/z	627.192	8.92962	230.033	0.09905	100 - 25.4 - 1.43	217.749	218.106	63.5352	194.727	182.82	52.1436	229.129	172.554	216.247	198.944	99.0176	173.443	218.04	326.856	94.6116	42.9424	241.54	338.316	1011.68	981.067	1315.26	617	818.332	1801.33	2183.35	2643.04	1881.83	1334.94	2126.95	154.847	181.556	210.384	948.668	1995.24	1.0256	0.9679	0.9044	0.89708	0.89481	31.3	3.3219e-09	1.2561e-08	6.1265	2.6151
7.26_385.0770m/z	385.077	7.2563	184.606	0.170283	100 - 10 - 1.96	331.794	616.666	419.133	374.384	297.052	464.002	307.163	265.586	724.339	441.111	714.443	557.289	718.065	653.327	719.115	370.898	351.786	576.565	401.366	153.047	374.871	350.585	595.71	2283.41	3368.55	1838.53	859.499	2205.48	1262.56	417.172	501.655	564.959	375.116	1969.67	0.50602	0.76938	0.72579	0.71861	0.71746	15.497	2.1568e-06	5.0087e-06
10.20_349.1319m/z	349.132	10.204	174.87	0.142133	100 - 13.5 - 1.69	916.075	869.871	750.682	742.59	1364.41	924.955	753.783	791.279	696.478	1001.5	659.331	1853.99	1581.12	795.289	551.184	674.581	688.247	941.053	591.653	411.051	656.654	326.132	388.679	2094.67	1618.28	1958.1	2021.8	1827.75	2246.29	928.096	959.394	871.913	474.834	1961.15	0.23739	0.56252	0.53851	0.53452	0.53328	17.016	9.7239e-07	2.3807e-06
17.10_409.1134m/z	409.113	17.1048	189.423	0.150167	100 - 17.2	489.291	676.647	700.574	852.903	825.252	871.745	324.516	689.679	851.182	597.689	928.443	1150.97	1086.91	881.647	1252.35	606.715	629.704	737.251	462.204	125.849	315.98	114.264	189.564	1761.67	2238.18	1626.73	1862.1	2755.63	1433.03	736.068	757.08	865.763	241.572	1946.22	0.1403	0.63896	0.6204	0.61486	0.61331	23.995	4.3503e-08	1.3157e-07	0.32819	-1.6074
14.95_565.1914m/z	565.191	14.9472	223.414	0.110917	100 - 26.2	59.3828	53.0418	33.1293	14.8436	46.888	10.6423	9.97498	25.43	17.1309	33.5149	25.2791	31.787	71.3396	22.2294	6.60173	16.8088	34.416	49.5828	5255.17	3028.17	4737.19	3277.92	6714.72	2945.47	1043.81	2133.05	1237.67	3129.13	1107.04	36.3213	23.8528	33.4964	4602.63	1932.7	1.34	1.0864	1.0388	1.0285	1.0259	100.47	1.2645e-14	1.5091e-13	126.72	6.9855
4.67_359.0977m/z	359.098	4.66608	188.936	0.136117	100 - 9.69 - 0.785	862.758	352.847	189.214	199.874	489.254	109.755	528.895	217.206	115.442	189.359	89.7344	555.373	503.984	394.14	129.629	62.4725	242.835	287.984	1430.15	12139.7	1158.87	3615.9	2555.37	2451.24	2227.31	2034.33	1917.82	1540.78	1422.63	367.284	282.668	270.174	4180	1932.35	0.86257	0.69055	0.65974	0.6537	0.65205	17.089	9.3709e-07	2.2989e-06	11.381	3.5085
5.39_731.1097m/z	731.11	5.39323	257.867	0.0987	100 - 32.2 - 4.55	896.254	894.278	1411.5	947.477	677.611	590.55	1152.56	1002.8	803.799	1124.71	859.164	1485.15	1338.09	2113.18	1666.43	762.279	564.067	1192.67	207.553	27.9367	104.06	81.2283	312.164	2708.92	1639.77	1767.61	1945.7	1736.16	1785.6	902.945	1071.36	1272.79	146.588	1930.63	0.073961	0.64742	0.61377	0.60794	0.60818	27.816	1.0581e-08	3.5824e-08	0.16234	-2.6229
13.91_451.1604m/z	451.16	13.9125	214.338	0.1331	100 - 19.5 - 1.51	276.105	169.404	282.394	587.233	1307.22	697.63	589.996	528.992	548.799	280.671	745.608	265.806	282.376	724.291	908.146	977.209	799.758	423.237	1109.34	6158.25	7642.22	4165.73	1202.03	1432.85	1694.16	2092.13	2174.22	1933.73	2187.2	553.331	493.312	685.836	4055.51	1919.05	0.71672	0.57673	0.54257	0.54877	0.5499	12.438	1.2826e-05	2.6671e-05	7.3293	2.8737
5.41_673.1975m/z	673.197	5.41395	238.998	0.0779333	100 - 24.4 - 6.6	10.3576	7.15292	3.41819	4.33946	3.31206	3.42045	14.1126	4.05055	7.60136	9.64528	3.23885	2.35561	9.64599	29.8938	0	6.18148	3.95714	65.973	555.216	223.976	759.021	1026.38	581.661	2390.98	2147.34	2387.06	1145.7	1744.6	1610.68	5.33344	6.83404	19.2752	629.251	1904.39	1.3896	1.2256	1.1842	1.1862	1.1833	5.2356	0.0035454	0.0051414	117.98	6.8824
14.37_535.1812m/z	535.181	14.3698	223.966	0.17995	100 - 25.8 - 1.94	253.55	275.25	472.514	376.61	454.994	728.909	138.497	309.487	414.909	185.44	575.959	166.925	90.0359	359.889	915.688	467.372	191.501	164.551	10996.6	5972.06	3730.91	5690.48	7428.9	1908.48	2263.41	1917.06	1358.54	2817.69	1055.14	426.971	298.536	364.84	6763.8	1886.72	0.81679	0.6348	0.6143	0.61488	0.61394	36.207	7.6923e-10	3.3162e-09	15.841	3.9856
2.91_521.1142m/z	521.114	2.9081	209.121	0.16025	100 - 16.3 - 1.14	57.8233	107.67	48.1047	47.2149	8.53845	5.87371	22.0358	36.9493	81.1493	54.0918	82.2945	45.2448	100.206	119.413	147.116	24.2224	27.8782	87.0226	1292.47	815.786	523.142	833.462	1862.35	2153.06	3226.2	2293.66	867.305	1745.88	846.198	45.8709	53.6276	84.3097	1065.44	1855.38	1.2558	1.1465	1.0708	1.0614	1.0609	35.201	1.0238e-09	4.2822e-09	23.227	4.5377
15.53_545.2233m/z	545.223	15.5347	229.531	0.16595	100 - 22.4 - 1.94 - 0.0049	22.2802	29.3625	30.2439	41.3365	164.966	67.291	34.3973	56.5649	15.1072	27.444	55.7741	86.0193	50.1787	30.4641	11.1243	38.2539	40.5182	54.6498	10454.4	3362.93	4280.14	4239.52	2662.59	1420.62	2472.75	1425.33	1036.8	3714.34	707.089	59.2466	45.8844	37.5315	4999.92	1796.16	1.2649	1.0221	0.96457	0.95519	0.95311	79.259	1.7934e-13	1.6824e-12	84.392	6.399
11.57_489.1763m/z	489.176	11.5688	240.407	0.112867	100 - 24.3 - 0.969	27.5294	6.51722	8.83827	15.1647	6.1484	4.84155	13.5836	12.0946	24.2584	16.5319	12.8645	38.0832	23.2812	16.9697	7.22274	7.78631	30.7302	30.3122	2799.24	2378.93	2343.24	1748.06	2889.23	1854.56	1970.01	2146.87	1295.25	1694.35	1743.59	11.5066	19.5694	19.3837	2431.74	1784.11	1.5319	1.3201	1.2349	1.2233	1.2202	183.04	1.3192e-17	2.357e-16	211.33	7.7234
11.70_961.3698m/z	961.37	11.6984	297.845	0.0854167	100 - 46.2 - 7.57	1.95817	1.47797	17.5984	19.4453	2.49645	11.8319	4.24186	7.38073	38.9827	15.2745	31.6465	29.9646	49.3336	33.8892	42.116	29.0736	135.093	28.7738	1247.44	658.533	991.895	185.411	1071.28	1655.04	1574.44	1434.1	1494.32	2527.75	1883.66	9.13469	21.2485	53.0466	830.912	1761.55	1.4715	1.387	1.2999	1.287	1.2838	55.017	9.661e-12	6.4358e-11	90.962	6.5072
12.16_501.1607m/z	501.161	12.1637	213.258	0.1046	100 - 21 - 19	9.59824	9.49847	12.0498	15.2052	76.9814	17.7525	16.9647	9.32816	12.2313	5.71245	16.6789	11.6449	13.1102	34.0336	13.8466	25.6862	47.275	89.575	645.851	580.106	458.658	444.773	670.785	1277.5	1010.72	1246.6	2953.97	2807.84	1264.67	23.5143	12.0934	37.2544	560.035	1760.22	1.3164	1.1755	1.1617	1.1533	1.1505	88.603	5.1845e-14	5.3957e-13	23.817	4.5739
6.74_789.3087m/z	789.309	6.74085	285.473	0.0932833	100 - 6.55	95.6196	108.497	111.781	165.17	175.113	217.064	52.0756	90.6665	417.587	165.113	337.163	147.945	125.872	219.646	433.442	322.606	418.221	272.437	346.234	2.47108	244.137	102.727	317.926	1788.43	1626.22	2151.67	1452.59	1848.02	1643.99	145.541	201.758	298.704	202.699	1751.82	0.57381	0.92864	0.90214	0.89667	0.8944	8.3619	0.00022576	0.00039125
2.34_521.1141m/z	521.114	2.34245	209.121	0.103533	100 - 19.8 - 1.41	66.8467	119.081	75.1406	57.8698	19.1162	3.29023	35.3863	26.8527	124.854	54.6318	112.189	49.1914	109.529	98.1743	175.628	36.9311	17.3548	81.4155	499.905	280.552	270.717	268.213	746.27	2076.26	2698.6	1661.55	829.829	2358.35	831.423	56.8907	67.1843	86.5055	413.131	1742.67	1.1592	1.1625	1.0855	1.0782	1.0786	21.627	1.1444e-07	3.2259e-07	7.2618	2.8603
15.06_455.1817m/z	455.182	15.0567	221.839	0.1292	100 - 4.59	52.8665	40.6935	61.9754	156.888	87.402	120.059	189.811	113.671	148.821	61.1482	129.12	53.4806	68.3818	234.543	166.038	186.807	232.188	123.412	954.807	1955.01	1853.23	1954.68	1062.57	1608.88	2051.3	1536.23	1665.98	2008.63	1573.69	86.6474	116.009	168.561	1556.06	1740.78	1.1245	0.99334	0.92915	0.92261	0.92067	72.128	5.0836e-13	4.3831e-12	17.958	4.1666
10.57_751.1825m/z	751.183	10.5653	255.593	0.109567	100 - 23.1	0	0	0	0	2.49238	0	0	0	0	3.16292	0	0	2.45577	4.66719	7.64507	0	2.07398	6.16612	1160.23	970.797	719.416	1092.63	1245.08	1710.51	1736.02	2767.46	1421.93	1202.03	1486.76	0.415397	0.527153	3.83469	1037.63	1720.78	2.4196	2.0447	2.0625	2.0458	2.0411	19.155	3.4372e-07	9.0113e-07	2497.9	11.287
8.89_369.1185m/z	369.119	8.88818	201.501	0.113983	100 - 14.5 - 0.452	18.5402	3.38073	2.05274	1.01957	4.59879	4.58682	3.61475	0	10.6628	2.86549	3.77419	12.7877	5.91399	28.3061	5.24132	9.88864	11.7822	33.3332	801.824	262.59	770.383	474.963	1524.35	2459.64	1287.02	2110.32	1172.05	2327.62	960.3	5.69647	5.61748	15.7442	766.822	1719.49	1.1794	0.94715	1.5099	1.496	1.4931	6.3342	0.0012577	0.0019579	134.61	7.0727
14.76_541.1015m/z	541.102	14.7556	214.374	0.184867	100 - 20.5 - 5.98 - 0.347	3.7336	3.04727	16.1526	55.5222	274.418	19.7805	128.686	77.9022	52.1912	46.1972	38.0839	124.558	45.0038	292.778	0	123.536	122.544	103.343	4222.95	12476	4270.67	5030.56	6784.69	808.928	885.164	2074.32	3490.46	1618.3	1370.7	62.1091	77.9365	114.534	6556.98	1707.98	1.1702	0.96054	0.89719	0.90902	0.90895	3.2235	0.029822	0.03738	105.57	6.7221
11.95_503.1559m/z	503.156	11.9495	240.097	0.226017	100 - 25	46.8489	47.6287	9.08083	71.0664	151.534	115.076	83.1463	19.2849	320.702	26.2319	56.878	172.646	174.464	508.431	15.4787	66.5918	172.538	193.474	79432	51911	48490.9	69307.8	62454.5	1520.67	1520.65	1953.54	1404.62	1751.31	2090.09	73.5391	113.148	188.496	62319.2	1706.81	1.2149	0.94655	0.89388	0.88875	0.88696	62.382	2.4877e-12	1.8755e-11	847.43	9.727
11.37_611.1975m/z	611.197	11.3676	228.37	0.1784	100 - 27.1 - 4.5 - 0.0193	0	0	0	0	1.45946	0	0	0	0	0	0.143421	6.99113	0	2.13072	0	0	0.955782	0.714543	16657.3	12683.2	19552.4	12109.9	17212.2	2709.21	496.614	1761.59	844.627	3274.38	912.691	0.243244	1.18909	0.633508	15643	1666.52	2.7649	2.3141	2.1947	2.1728	2.1673	15.428	2.2395e-06	5.1853e-06	64310	15.973
6.94_889.2977m/z	889.298	6.93523	273.943	0.0983667	100 - 38.6 - 4.31	0	0	0	0	1.23721	0	0	0	1.34821	0	5.85446	0.538691	0	0	0	2.04189	0	0	2022.1	1083.56	1342.92	203.996	528.393	1779.94	1868.88	1607.23	843.77	2790.61	1035.47	0.206202	1.29023	0.340316	1036.19	1654.32	2.9569	2.7042	2.6238	2.5977	2.5924	16.61	1.1971e-06	2.8896e-06	5025.1	12.295
8.99_753.2985m/z	753.298	8.98707	273.679	0.0958	100 - 25.2 - 9.43	72.651	192.408	219.769	787.802	606.714	186.537	327.817	114.76	398.959	433.3	252.838	158.516	167.344	289.314	626.268	262.179	331.806	360.76	770.945	851.318	1126.73	479.22	566.138	1261.99	1789.13	1190.85	2034.2	1030.16	2615.15	344.313	281.032	339.612	758.871	1653.58	0.75683	0.74391	0.70481	0.70376	0.70212	12.559	1.1892e-05	2.4811e-05
13.23_427.1240m/z	427.124	13.2317	190.813	0.13695	100 - 14.6	435.12	556.468	530.662	574.259	904.25	636.336	311.779	583.36	611.544	596.854	584.163	1474.85	1197.66	752.969	711.128	446.398	490.509	847.788	186.633	54.2049	128.498	64.7984	116.098	1484.95	1719.84	1321.02	1577.14	2420.6	1385.2	606.183	693.757	741.076	110.047	1651.46	0.058219	0.68238	0.65841	0.65179	0.65014	38.171	4.4872e-10	2.0336e-09	0.18154	-2.4616
2.70_779.2454m/z	779.245	2.69923	257.205	0.207117	100 - 27 - 5.03	279.016	261.62	343.487	272.295	251.666	13.9467	371.989	270.563	407.07	298.638	314.144	249.147	279.045	462.318	501.19	254.671	271.455	257.751	11485.1	4384.3	3692.89	4486.98	11698.5	1654	1843.77	1325	1384.95	1896.42	1782.62	237.005	318.592	337.738	7149.56	1647.79	0.96892	0.77381	0.73885	0.7316	0.73202	29.815	5.3709e-09	1.936e-08	30.166	4.9149
7.23_640.1445m/z	640.144	7.2304	231.754	0.109133	100 - 28.2 - 4.77	512.289	559.9	1074.73	1092.24	659.635	966.139	592.486	932.74	1058.34	684.618	1285.69	958.357	1014.44	975.368	1088.8	924.861	709.305	882.625	298.415	119.312	116.342	202.872	538.856	1804.26	1722.33	1049.98	2081.85	1963.03	1262.9	810.822	918.705	932.567	255.16	1647.39	0.039313	0.59347	0.55636	0.55153	0.55016	22.4	8.2747e-08	2.3737e-07	0.31469	-1.668
5.94_193.0501m/z	193.05	5.94315	200.496	0.1944	100 - 8.04 - 0.111	173.939	42.3817	26.0663	84.4505	121.28	131.445	92.7214	53.9774	411.587	59.8163	92.8447	68.7935	110.472	528.729	55.4766	97.0409	101.72	128.807	10262.2	7430	9803.62	13400.3	9894.25	1695.5	1599.36	2300.42	1218.06	1918.55	1127.64	96.5937	129.957	170.374	10158.1	1643.25	1.1414	0.89437	0.83887	0.83173	0.83016	66.875	1.1654e-12	9.2959e-12	105.16	6.7165
2.50_521.1144m/z	521.114	2.50247	201.698	0.1102	100 - 19.9 - 0.544	74	104.067	75.237	49.4016	20.3476	12.6571	26.9173	31.8372	117.603	87.8083	88.8059	47.4152	63.6894	81.8976	210.519	18.8167	42.1981	61.8625	323.84	65.1291	181.938	167.61	511.372	2070.26	2015.19	2379.03	708.697	2074.64	585.711	55.9517	66.7311	79.8305	249.978	1638.92	1.0757	1.1602	1.0846	1.0738	1.072	23.322	5.6821e-08	1.6767e-07
6.68_431.1188m/z	431.119	6.68187	201.722	0.1707	100 - 9.43	1480.74	509.118	211.288	290.179	309.723	375.375	473.642	288.945	468.195	313.841	229.166	310.848	433.015	567.979	483.155	378.335	451.741	526.208	1660.86	1074.67	1144.06	2641	2107.6	1681.79	1599.49	2537.05	1023.13	1450.27	1411.41	529.404	347.44	473.405	1725.63	1617.19	0.68715	0.56391	0.56636	0.56245	0.56103	20.306	2.0343e-07	5.5231e-07	3.2596	1.7047
8.88_574.1895m/z	574.19	8.88302	223.255	0.11915	100 - 24.9 - 10.3 - 1.06	7.42377	4.18578	4.43571	7.74492	4.25502	2.976	10.0051	4.17324	5.11961	18.688	13.4726	33.8131	36.9034	35.0891	16.4249	13.5278	20.1001	25.0907	5254.34	1095.77	5923.76	3458.24	7380.54	1936.39	1270.48	1333.61	1948.87	2022.37	997.203	5.1702	14.2119	24.5227	4622.53	1584.82	1.5648	1.3185	1.2312	1.2192	1.2164	169.26	3.2626e-17	5.6182e-16	894.07	9.8042
14.80_555.2081m/z	555.208	14.7978	219.787	0.08415	100 - 14.5 - 0.888	291.711	261.961	159.239	328.929	357.195	101.365	437.94	399.334	139.239	384.308	180.587	481.14	615.315	418.309	120.75	429.014	316.64	483.497	369.963	338.53	364.828	132.827	161.452	1581.38	1235.94	1407.92	1650.44	1598.16	1915.27	250.067	337.091	397.254	273.52	1564.85	0.63068	0.86644	0.80951	0.80139	0.79958	16.462	1.2925e-06	3.0982e-06
3.37_537.1458m/z	537.146	3.37085	214.447	0.1966	100 - 19 - 3.56	797.943	331.752	156.723	220.086	219.433	96.7748	444.363	372.759	246.228	458.046	114.442	839.117	1108.82	559.571	89.157	191.374	371.586	581.232	5274.59	7437.25	11506.2	22743.1	12036.3	1933.65	1221.83	2459.66	1284.18	986.983	1475.96	303.785	412.493	483.623	11799.5	1560.38	0.87601	0.68124	0.63977	0.63981	0.63898	29.212	6.5638e-09	2.3243e-08	38.842	5.2795
5.33_835.2330m/z	835.233	5.32592	282.794	0.0880333	100 - 45.7 - 12 - 0.307	0	0	0	0	0	0	0	0	0	0	0	0	0	0	0	0	0	0	1119.42	442.765	918.815	699.966	1642.55	1295.44	842.082	2012.55	1828.58	2425.47	791.374	0	0	0	964.702	1532.58	3.269	2.8232	2.6397	2.6135	2.6073	11001	8.9414e-39	6.8242e-37	14600000000	33.767
7.14_348.1478m/z	348.148	7.14263	174.898	0.125317	100 - 13.6 - 1.59	702.437	802.995	714.625	568.095	984.419	777.885	495.012	605.493	641.977	838.913	640.287	1326.48	1057.25	689.229	508.492	491.288	614.583	842.2	186.632	127.936	397.48	154.18	139.61	1834.94	1650.27	1364.98	1150.52	1512.62	1664.24	758.41	758.027	700.506	201.168	1529.6	0.060485	0.57982	0.55605	0.5505	0.5491	34.566	1.2303e-09	5.0436e-09	0.26525	-1.9146
16.56_575.1662m/z	575.166	16.564	227.062	0.258917	100 - 8.14 - 0.0977	75.0611	53.4815	210.049	230.911	487.428	531.351	226.338	196.321	220.494	60.1111	382.606	70.369	13.6041	89.4405	426.728	509.641	160.817	32.7138	2267.81	5597.74	3377.95	2087.91	1248.7	1234.98	1509.74	710.381	1549.64	3141.39	977.018	264.714	192.706	205.491	2916.02	1520.52	0.89519	0.7282	0.6841	0.69039	0.6942	13.66	6.0949e-06	1.3221e-05	11.016	3.4615
15.98_549.1972m/z	549.197	15.9763	229.455	0.129333	100 - 19 - 1.19	96.4285	204.068	336.13	517.286	251.268	630.718	269.252	536.234	351.046	435.977	801.064	681.395	432.491	657.333	356.602	785.219	311.843	386.707	4753.94	2059.92	1838.58	1203.77	6887.04	1290.75	1482.18	1325.33	1865.93	2165.34	983.521	339.316	512.494	488.366	3348.65	1518.84	0.80572	0.67332	0.63957	0.63331	0.63176	18.348	5.0372e-07	1.282e-06	9.8688	3.3029
6.64_419.1014m/z	419.101	6.63802	183.776	0.116433	100 - 14.7 - 4.2	21.1519	10.3947	2.20485	4.63927	8.23394	4.48393	19.0237	0.757864	16.9151	1.87417	0.942162	20.3483	6.93151	55.1048	3.8704	5.5561	15.6449	52.1365	3636.62	1617.2	1571.36	2874.7	4314.02	1539.99	1590.89	1423.68	1358.59	1638.25	1524.73	8.51809	9.97687	23.2074	2802.78	1512.69	1.4757	1.209	1.2079	1.196	1.193	55.994	7.9968e-12	5.4326e-11	329.04	8.3621
2.95_315.0715m/z	315.072	2.951	165.356	0.155083	100 - 12.1	424.173	553.845	259.073	419.761	649.086	394.501	348.003	518.505	504.42	318.582	410.56	259.538	505.652	522.438	619.608	590.879	365.385	654.821	6391.46	3420.91	5991.57	4850.85	8230.7	1292.85	2015.66	1782.01	999.21	1183.21	1800.24	450.073	393.268	543.13	5777.1	1512.2	0.72159	0.5643	0.54413	0.53866	0.53734	85.454	7.7658e-14	7.9091e-13	12.836	3.6821
10.16_597.1456m/z	597.146	10.1626	226.685	0.131283	100 - 23.8 - 2.71	122.231	129.071	92.3681	267.005	353.805	149.594	300.499	83.3406	227.641	207.526	202.103	267.546	147.848	226.611	248.079	235.09	245.745	475.063	2235.73	5258.25	6261.76	4852.02	3797.11	1360.57	1383.66	1407.55	2032.23	1221.27	1663.55	185.679	214.776	263.073	4480.97	1511.47	0.97423	0.77273	0.72181	0.71502	0.71324	70.576	6.4574e-13	5.4238e-12	24.133	4.5929
5.95_385.0770m/z	385.077	5.94833	182.809	0.13225	100 - 11.9 - 0.274	278.735	433.849	389.199	294.061	352.776	312.222	248.52	281.14	575.588	397.261	698.315	460.352	548.49	433.691	441.112	495.84	332.723	487.418	329.545	64.5925	206.602	214.789	561.012	1424.35	2145.13	1725.96	786.052	1940.36	1009.37	343.473	443.529	456.546	275.308	1505.2	0.43047	0.77188	0.72698	0.7198	0.71855	14.793	3.1784e-06	7.1976e-06
6.17_341.2608m/z	341.261	6.17287	175.099	0.146083	100 - 3.79	603.39	445.605	434.554	474.138	839.496	565.133	549.217	633.039	585.114	488.138	438.271	461.736	509.619	612.516	736.235	460.411	565.756	501.782	3325.04	2448.95	2579.77	3844.11	3189.69	1696.49	1548.78	1610.35	1303.73	1618.88	1152.09	560.386	525.919	564.386	3077.51	1488.39	0.67041	0.52264	0.48982	0.48491	0.48391	100.37	1.2786e-14	1.5201e-13	5.4918	2.4573
14.07_383.0976m/z	383.098	14.0655	175.731	0.144467	100 - 13.9	517.915	612.176	809.88	799.857	1003.82	668.386	428.883	697.42	800.467	950.259	918.059	1598.42	1460.58	1255.17	1281.51	808.885	540.156	1095.35	40.5403	3.47844	20.7645	2.79797	33.2919	1409.97	1363.18	985.34	1601.97	2088.42	1466.95	735.339	898.918	1073.61	20.1746	1485.97	0.29444	0.77026	0.73984	0.73273	0.73098	55.996	7.9931e-12	5.4326e-11	0.027436	-5.1878
21.20_599.1766m/z	599.177	21.1994	230.492	0.86525	100 - 28.1 - 4.49	46.9075	13.6966	52.8619	50.92	98.9227	46.7069	116.468	23.6861	12.5463	87.2091	42.1542	101.378	43.9125	55.8616	18.7054	34.6195	45.6748	44.2676	4178.45	36232.8	13791.7	7699.95	8277.3	654.747	531.502	539.542	4677.81	1741.07	676.328	51.6692	63.9069	40.5069	14036	1470.17	1.2	0.93628	0.87432	0.86571	0.86431	61.676	2.8147e-12	2.1015e-11	271.65	8.0856
5.31_645.1410m/z	645.141	5.31038	239.43	0.10355	100 - 23.7 - 1.63	32.353	31.5403	0.859366	14.1502	30.4909	3.63753	61.6208	11.147	7.16519	24.2932	2.45225	18.9946	19.2394	33.8497	16.3359	4.87801	46.2132	87.4194	193.867	269.056	240.503	631.291	910.015	1608.69	1030.89	2966.38	1169.44	1251.99	787.708	18.8386	20.9455	34.6559	448.946	1469.18	1.3307	1.2306	1.1614	1.1512	1.1483	26.59	1.6365e-08	5.3556e-08	23.831	4.5748
10.63_749.3467m/z	749.347	10.6328	257.61	0.164183	100 - 20.4 - 0.146	620.966	567.969	346.66	766.441	867.137	736.759	626.8	809.471	343.969	601.12	511.047	1085.85	1037.4	1121.31	371.728	428.697	594.597	730.48	1265.85	512.409	464.028	686.29	1184.32	1277.72	1488.86	1305.82	2043.59	1143.78	1522.58	650.989	663.043	714.035	822.58	1463.72	0.42555	0.48403	0.4902	0.49128	0.49015	5.3424	0.0031937	0.0046554
5.73_479.1222m/z	479.122	5.72567	198.826	0.145	100 - 20.6 - 5.67 - 0.128	69.4624	74.8985	77.094	70.3049	111.425	82.5473	60.9155	46.9926	98.4856	74.8931	86.7475	153.157	79.9816	102.351	45.5726	108.436	77.5318	170.15	4038.8	2002.62	2068.61	2143.2	4426.56	1699.79	1006.51	1411.54	1675.06	1794.65	1167.09	80.9554	86.8652	97.3372	2935.96	1459.1	1.1352	0.92764	0.87978	0.87096	0.86876	145.1	1.9254e-16	3.0997e-15	36.266	5.1806
16.70_507.2232m/z	507.223	16.704	216.909	0.131817	100 - 14.2 - 0.438	819.602	429.065	624.194	703.573	640.908	780.97	277.992	774.736	627.453	564.915	770.912	947.088	914.663	531.346	540.384	1321.67	465.652	788.831	579.21	171.547	304.501	164.471	451.769	1512.73	1071.13	1284.17	1413.12	2072.47	1333.1	666.385	660.516	760.425	334.3	1447.78	0.16995	0.53812	0.53836	0.53299	0.53164	11.61	2.1813e-05	4.3882e-05
8.79_373.0049m/z	373.005	8.78982	174.22	0.155333	100 - 11.8 - 3.99	0	0	0	0	0	0	0	0	0	0	0	0	0	0.855118	0	0	0	0.951933	406.554	118.336	106.618	216.025	976.206	1539.09	1287.48	1107.66	1987.81	1797.44	958.465	0	0	0.301175	364.748	1446.32	3.0144	2.5919	2.5376	2.5166	2.5115	52.625	1.5548e-11	9.9093e-11	5526500000	32.364
14.04_517.1348m/z	517.135	14.0446	214.825	0.176183	100 - 23 - 4.23	79.4268	10.7677	11.7116	142.242	259.216	276.375	129.366	30.5858	255.393	62.3447	52.9399	434.439	134.143	819.26	14.2418	100.369	38.9446	151.419	29605.9	68680.9	34974.2	56561	41471.7	861.399	1184.99	1095.98	4017.71	1080.45	369.669	129.956	160.845	209.73	46258.7	1435.03	1.105	0.86637	0.80996	0.80365	0.8027	32.923	2.0074e-09	7.8843e-09	355.96	8.4756
12.36_349.0922m/z	349.092	12.3613	187.418	0.134633	100 - 14.5 - 0.124	296.129	266.621	281.812	207.133	343.775	179.585	148.763	78.0981	749.973	278.796	464.412	282.704	338.858	120.397	399.901	404.722	184.515	377.123	48.7638	26.3088	45.6074	42.1136	43.3581	1196.07	1410.15	3222.24	972.529	926.111	831.492	262.509	333.791	304.253	41.2303	1426.43	0.23647	0.83899	0.79067	0.78423	0.78241	31.01	3.6441e-09	1.3628e-08	0.15706	-2.6706
11.39_585.1644m/z	585.164	11.3914	224.975	0.147333	100 - 18 - 2.16	4.7344	25.2045	4.44194	19.4811	28.0458	10.3239	22.7187	16.2933	23.5957	18.7053	26.4726	29.1675	19.5508	27.717	25.2843	8.43885	19.9599	49.6301	3617.48	2044.71	3115.78	2593.47	4113.22	1618.36	1324.54	1402.47	1202.45	1410.04	1597.4	15.3719	22.8255	25.0968	3096.93	1425.87	1.4656	1.236	1.1554	1.144	1.1411	163.35	4.9192e-17	8.3316e-16	201.47	7.6544
13.86_649.1763m/z	649.176	13.8575	231.615	0.1487	100 - 23.8 - 1.29	17.6165	9.61633	87.6422	35.5499	201.2	198.057	17.8761	107.392	33.3397	27.3358	124.915	58.8573	4.98585	31.9881	121.564	38.3025	78.3568	34.2018	1153.56	773.654	837.76	425.796	1094.95	1260.56	1159.05	1395.16	1964.96	1472.82	1180.12	91.6137	61.6193	51.5665	857.145	1405.44	1.1468	1.0358	0.96754	0.95973	0.96037	23.62	5.0454e-08	1.5046e-07	9.3561	3.2259
2.50_645.1877m/z	645.188	2.50247	231.676	0.137733	100 - 23.4	869.59	636.828	664.547	635.216	703.454	415.91	852.8	648.227	882.646	664.993	543.212	696	573.995	777.253	813.862	650.883	669.201	621.251	9315.57	2973.45	2592.99	5508.41	8140.05	1247.68	1422.77	1709.31	1051.05	1346.84	1612.9	654.258	714.646	684.408	5706.1	1398.43	0.59628	0.47238	0.44124	0.44016	0.43915	47.777	4.3391e-11	2.4768e-10	8.7215	3.1246
5.37_414.1401m/z	414.14	5.37252	185.689	0.212567	100 - 16.5 - 1.82	396.001	378.331	550.347	441.278	646.219	741.672	559.866	906.973	714.09	494.071	877.183	619.769	579.494	706.637	1309.39	923.798	565.532	619.772	18036.7	13575.9	13547.4	10150	11069	1572.37	1661.57	1506.07	939.926	1519.19	1139.16	525.641	695.325	784.103	13275.8	1389.71	0.67027	0.55189	0.53732	0.53203	0.53069	130.33	6.5838e-16	9.7139e-15	25.256	4.6586
7.88_385.1137m/z	385.114	7.8793	197.35	0.1399	100 - 15.4 - 2.52 - 0.0164	163.122	29.8727	47.9341	344.64	249.609	57.5108	181.825	17.1001	93.9865	289.314	19.3175	201.196	78.4693	458.587	43.5222	185.671	205.64	735.142	1805.79	19628.3	26803.7	18149.9	4396.53	1184.24	773.276	1983.25	1598.24	1602.43	1135.35	148.782	133.79	284.505	14156.8	1379.46	0.98011	0.76312	0.76973	0.76418	0.7623	21.983	9.846e-08	2.7972e-07	95.152	6.5722
12.87_649.1764m/z	649.176	12.8656	237.42	0.134633	100 - 27.9 - 2.96 - 0.0151	4.53127	3.74904	1.31549	2.45941	2.08049	8.43523	3.10116	1.28811	4.2899	1.06901	4.99964	1.93514	1.87171	4.53982	3.41256	4.14056	9.66289	22.965	1151.7	541.01	623.306	469.249	1433.31	1114.52	1339.08	1424.6	1532.74	1245.69	1616.49	3.76182	2.78049	7.76542	843.714	1378.85	1.5831	1.3755	1.3141	1.3009	1.2979	149.72	1.3426e-16	2.2075e-15	224.28	7.8092
6.92_489.1606m/z	489.161	6.92493	198.625	0.113933	100 - 21.5 - 0.89	44.7465	34.4198	18.3819	25.3184	114.211	23.0277	51.4823	26.0279	40.775	45.6821	41.4816	68.9462	41.8188	73.1979	28.8914	49.1481	47.0158	72.6706	3008.83	1411.22	3320.99	1758.29	1894.5	1427.65	888.238	1511.07	1646.04	1452.84	1344.77	43.3509	45.7325	52.1237	2278.77	1378.44	1.2713	1.0649	0.99703	0.98734	0.98491	137.69	3.5119e-16	5.455e-15	52.566	5.716
7.81_385.0769m/z	385.077	7.80543	179.233	0.146283	100 - 11.5 - 0.475	168.691	447.643	305.881	178.32	183.249	211.021	156.611	154.785	393.018	297.397	441.054	560.129	701.168	449.55	470.604	245.236	201.659	439.914	437.347	108.464	202.754	260.505	800.358	1633.94	999.722	1742.93	927.922	1746.58	1187.58	249.134	333.832	418.022	361.886	1373.11	0.59614	0.80031	0.75534	0.74825	0.7476	11.456	2.4135e-05	4.8208e-05
15.38_844.2600m/z	844.26	15.3806	280.624	0.115733	100 - 33.6 - 2.74	568.936	360.037	814.551	495.363	219.653	675.774	265.994	602.085	320.029	260.705	438.099	590.579	927.174	445.363	344.147	673.591	190.739	872.346	6.49824	1.56664	0	0.622166	3.90295	1625.95	978.109	863.381	1426.01	2028.45	1315.44	522.386	412.915	575.56	2.518	1372.89	0.42664	0.93222	0.88713	0.88361	0.88139	8.3349	0.00023065	0.00039862
5.52_385.0769m/z	385.077	5.52372	184.606	0.114683	100 - 10.9 - 0.135	269.107	469.969	371.392	415.041	452.547	400.805	352.106	231.349	445.467	497.055	400.988	449.428	554.291	362.757	444.134	239.523	302.777	616.562	219.102	52.2937	87.1765	105.781	327.902	1656.71	1790.55	1114.74	881.042	1561.05	1090.21	396.477	396.066	420.007	158.451	1349.05	0.26636	0.71512	0.70153	0.69463	0.69303	23.476	5.3436e-08	1.5828e-07	0.39965	-1.3232
5.75_582.1900m/z	582.19	5.74638	223.117	0.0880333	100 - 26.1 - 8.01 - 0.239	123.816	231.552	235.287	170.081	208.28	326.373	223.168	175.541	368.219	257.314	302.301	320.581	176.557	272.925	470.145	265.838	253.257	259.879	579.695	301.197	654.818	197.26	2573.92	1795.89	1244.6	1510.49	1060.04	1841.01	632.369	215.898	274.521	283.1	861.378	1347.4	0.77159	0.81084	0.75868	0.75176	0.7499	13.047	8.8044e-06	1.8678e-05
5.59_547.1298m/z	547.13	5.59103	204.929	0.108733	100 - 18.5 - 0.836	296.125	396.412	228.517	233.407	159.342	84.3963	187.554	187.791	314.454	364.408	247.877	467.539	514.172	385.299	310.838	249.3	157.481	400.468	282.82	58.7981	108.835	128.697	390.286	1594.05	1981.21	1468.52	763.81	1373.56	854.819	233.034	294.937	336.26	193.887	1339.33	0.52864	0.85674	0.80595	0.79793	0.79875	15.113	2.6614e-06	6.1093e-06
5.03_353.0505m/z	353.05	5.03153	167.727	0.09475	100 - 8.14	77.9951	380.427	372.136	297.208	222.391	495.214	287.974	172.356	469.77	404.274	347.615	458.973	393.536	394.374	259.58	166.252	356.008	416.842	459.556	9.19	459.811	51.463	2649.98	1616.22	1214.22	1055.6	1649.65	1561.46	891.628	307.562	356.827	331.099	725.999	1331.46	0.42641	0.70845	0.70131	0.71471	0.71294	3.1971	0.030732	0.03842
7.55_351.1192m/z	351.119	7.55143	190.995	0.108733	100 - 14.9 - 0.922	2.60602	2.31035	0.534047	1.09057	0.097188	0.822386	2.21569	1.03384	0.989139	1.07057	1.52109	6.58487	1.56112	7.28103	0.708973	2.42769	6.49038	42.6349	660.765	144.572	1077.52	617.284	1046.98	2266.25	620.531	1529.46	1076.5	1977.1	424.655	1.24343	2.23587	10.184	709.424	1315.75	1.7064	1.5199	1.4234	1.4095	1.4065	63.726	1.9729e-12	1.5134e-11	570.54	9.1562
7.67_475.0911m/z	475.091	7.66562	200.75	0.124533	100 - 19.5 - 5.48	267.66	174.465	204.88	215.978	360.099	168.153	234.456	261.407	221.774	250.755	183.406	356.267	295.523	289.341	185.899	207.088	244.228	286.454	3440.14	1921.13	895.825	2642.52	4836.97	1481.25	891.077	1199.08	1424.62	1446.03	1441.38	231.872	251.344	251.422	2747.32	1313.91	0.88194	0.71256	0.66728	0.66142	0.65979	61.195	3.0644e-12	2.2742e-11	11.848	3.5666
9.72_445.1345m/z	445.134	9.72498	195.878	0.09905	100 - 13.4 - 0.442	46.8741	63.4797	143.45	221.517	696.768	189.688	343.022	219.92	147.698	190.759	225.134	228.805	74.8569	106.575	118.138	362.274	199.068	174.589	242.215	278.479	386.982	260.888	214.109	903.175	1066.62	769.182	2002.7	1821.63	1320.05	226.963	225.89	172.583	276.535	1313.89	0.79554	0.94409	0.89119	0.8844	0.88384	14.481	3.7896e-06	8.5066e-06
11.21_551.1768m/z	551.177	11.2122	219.86	0.33475	100 - 23.7 - 4.08 - 0.479 - 0.00113	20.6899	29.6484	8.43449	44.9638	123.994	106.808	29.3652	28.3743	210.738	26.5564	33.5226	264.622	192.568	726.88	27.3765	38.8597	55.5979	189.495	154077	115298	106837	128184	137202	1453.3	1201.6	1116.3	1100.28	1967.46	1043.38	55.7564	98.8631	205.129	128320	1313.72	1.2291	0.96714	0.9084	0.90095	0.8988	75.344	3.1421e-13	2.804e-12	2301.4	11.168
16.68_341.1026m/z	341.103	16.6779	191.305	0.250867	100 - 14.8 - 1.27	201.1	100.095	67.4657	96.5716	71.7097	65.704	94.6717	31.166	172.338	101.331	107.206	102.233	126.13	362.862	57.524	79.9955	101.936	149.448	18573	6221.41	14752.5	8814.29	35015.4	1568.33	1137.19	1347.24	888.894	2241.47	690.393	100.441	101.491	146.316	16675.3	1312.25	1.072	0.83339	0.80123	0.79515	0.79319	87.893	5.6724e-14	5.8542e-13	166.02	7.3752
14.51_505.1709m/z	505.171	14.5139	209.428	0.164417	100 - 21.7 - 3.57	3.43208	2.56557	0.695932	1.99705	9.00809	15.0487	1.04822	0	6.09343	1.08464	1.57339	57.6955	19.2164	150.055	0.938773	5.84146	21.5604	101.28	13923.2	12065.9	17731.2	14834.9	11029.8	1238.94	1075.21	1333.41	1183.89	1510.12	1496.38	5.45791	11.2492	49.8154	13917	1306.33	1.2517	0.97783	1.5864	1.5716	1.5681	9.1169	0.0001259	0.00022805	2549.9	11.316
5.43_727.2047m/z	727.205	5.42983	238.226	0.03135	100 - 21.9 - 1	662.729	483.954	254.715	451.608	550.798	338.927	521.961	403.081	533.87	439.785	239.65	789.75	475.384	1303.7	260.18	322.647	672.842	1284.29	6.51979	4.68e-05	0	3.83012	17.5924	1432.64	1435.32	1624.44	1195.64	985.983	1158.23	457.122	488.016	719.84	5.58847	1305.38	0.48786	1.0177	1.0007	0.99507	0.99328	9.0509	0.00013235	0.00023917
9.44_491.1221m/z	491.122	9.43863	198.587	0.0932	100 - 20.9 - 1.9	15.2154	7.25646	3.76928	8.5549	14.5621	3.13534	12.264	7.58286	3.81575	6.39048	3.21245	15.2915	11.0044	15.7843	6.08828	3.56006	9.12164	16.4867	522.555	205.233	179.411	351.637	739.085	1735.36	863.347	1084.88	1328.9	1944.86	760.554	8.74891	8.09283	10.3409	399.584	1286.32	1.4453	1.3199	1.2525	1.2399	1.2368	106.38	6.6319e-15	8.2825e-14	45.672	5.5133
12.54_477.1400m/z	477.14	12.5394	210	0.349	100 - 19.8 - 4.21 - 0.101	370.752	289.004	390.351	420.339	462.735	546.513	479.808	409.557	460.503	369.204	453.182	527.083	416.242	798.731	443.721	432.734	492.416	600.695	7719.83	81712.7	72990.5	42564.8	18508.1	753.229	922.747	1584.98	1648.64	805.506	1851.16	413.282	449.889	530.757	44699.2	1261.04	0.72414	0.65184	0.61548	0.60951	0.60817	79.578	1.7153e-13	1.6116e-12	108.16	6.757
8.44_773.3146m/z	773.315	8.44365	263.287	0.103217	100 - 8.39	16.5476	7.01707	13.8446	14.462	12.4862	25.0342	4.63216	5.11764	25.2463	9.62367	14.1547	46.3024	43.5037	81.6227	14.4883	19.2315	19.3155	46.5393	357.571	64.3802	110.015	0	128.267	1236.14	1483.46	1534.65	795.747	1079.15	1432.59	14.8986	17.5128	37.4502	132.047	1260.29	0.52133	1.0082	1.0874	1.0841	1.0823
7.13_684.0266m/z	684.027	7.13227	234.956	0.1195	100 - 49 - 10.8 - 5.08	0	0	0	0.649923	0	0	0	0	0	0	0	0	0	0	0.615912	0	0	0	2432.05	2147.43	2498.73	5591.56	3330.95	1528.99	1728.12	1872.36	600.428	891.341	902.054	0.10832	0	0.102652	3200.14	1253.88	2.9172	2.4387	2.3183	2.3135	2.3077	47.278	4.8475e-11	2.7342e-10	29543	14.851
9.19_353.0507m/z	353.051	9.1919	167.727	0.118383	100 - 10.9 - 0.19	23.2001	48.3339	39.8811	47.5528	60.845	42.4672	52.358	22.5007	56.2427	46.783	60.5387	102.541	72.4145	99.3402	87.6062	77.2001	40.3465	117.22	284.04	406.21	406.919	540.584	422.45	1289.79	1256.05	1038.43	1528.52	1508.59	887.626	43.7133	56.8273	82.3546	412.041	1251.5	1.1405	1.095	1.0272	1.0204	1.0179	106.42	6.6032e-15	8.2633e-14	9.426	3.2366
10.57_653.4492m/z	653.449	10.5653	255.06	0.1148	100 - 21.2	0	0	0	0	0	0	0	0	0	0	0	0	0	0	0	0	0	3.71679	1281.61	757.975	1077.03	704.33	979.928	1167.31	1276.65	1456	1205.49	1093.45	1269.9	0	0	0.619465	960.174	1244.8	3.1277	2.6717	2.5343	2.5115	2.5055	79.122	1.8284e-13	1.71e-12	14500000000	33.76
6.99_337.1032m/z	337.103	6.98703	184.168	0.119083	100 - 12.6 - 0.118	2.81979	0.778338	2.62112	2.6723	6.28879	12.3444	0.000496734	4.34569	5.18369	2.87692	2.34893	1.40062	3.02243	2.44104	2.74865	4.53896	3.80365	9.06531	2081.71	1410.98	2966.41	1782.93	2411.8	1603.37	918.086	1136.78	986.125	2190.98	597.137	4.58747	2.69273	4.27001	2130.77	1238.75	1.466	1.1843	1.2494	1.2424	1.2397	26.159	1.9146e-08	6.187e-08	464.48	8.8595
9.26_511.1450m/z	511.145	9.2564	207.446	0.11515	100 - 21.6 - 15.8 - 0.729 - 0.0592	40.5402	53.856	48.4001	57.9284	104.418	27.3327	33.4062	42.4441	101.257	62.9819	42.6695	93.1508	96.5644	65.743	62.7192	66.7791	55.3747	192.999	2529.16	479.796	885.876	766.916	1517.58	1284.2	1961.76	1183.53	858.435	1361.52	776.369	55.4126	62.6515	90.0299	1235.87	1237.64	1.137	0.98809	0.93996	0.93071	0.92874	65.5	1.4624e-12	1.1415e-11	22.303	4.4792
6.95_773.2864m/z	773.286	6.95077	257.284	0.0880167	100 - 31 - 1.92	30.8996	99.6139	136.526	147.442	131.845	365.641	195.53	153.296	423.416	135.674	441.308	50.2753	76.8261	66.4527	430.057	688.38	276.033	136.039	30.5126	8.70612	55.3449	19.9908	34.8994	1274.43	2069.26	1511.66	433.972	1072.62	874.849	151.994	233.25	278.965	29.8908	1206.13	0.36976	0.99573	0.93763	0.92989	0.92785	16.593	1.2076e-06	2.9104e-06
7.61_775.2659m/z	775.266	7.61357	251.303	0.0675667	100 - 34.4 - 6.83	0.0207181	0	0	0	0.0244352	0	0.604465	0	0	0.0184571	0	1.14384	0.0136416	0	0	0	0.744563	0	374.233	0	0	0	72.5959	1924.4	568.483	1033.25	1173.62	1898.58	575.498	0.00752555	0.29446	0.126367	89.3658	1195.64	2.1732	2.6638	2.4873	2.5355	2.5312	6.3912	0.0011944	0.0018651
20.75_681.3847m/z	681.385	20.7541	252.632	0.144983	100 - 34.1 - 5.17	359.115	52.1462	45.8116	75.3064	361.308	116.175	400.546	151.029	14.3041	446.372	78.9301	304.629	203.522	218.699	32.3242	471.127	80.4293	412.961	161.204	216.018	224.468	83.464	291.382	759.4	331.516	828.235	1573.4	764.492	2891.16	168.31	232.635	236.51	195.307	1191.37	0.64199	0.76987	0.72619	0.72331	0.72161	4.6427	0.006427	0.0089526
6.36_636.1384m/z	636.138	6.36487	231.817	0.0965833	100 - 28.1 - 5.42	0	0.0608565	0	0	0	0	1.41277	0	0	0	0	1.72117	1.25545	0.113342	0	1.36678	1.90458	12.0991	507.074	166.852	633.309	25.8807	1159.39	1582.65	591.397	552.055	1332.18	2262.76	761.892	0.0101427	0.522323	2.78987	498.5	1180.49	2.5034	2.2101	2.0991	2.0782	2.0803	15.713	1.9192e-06	4.4873e-06	49148	15.585
6.62_500.1334m/z	500.133	6.62248	198.412	0.112183	100 - 17.7 - 4.31	280.775	403.117	527.684	402.615	366.147	537.666	362.629	383.687	485.753	427.656	534.878	593.478	499.97	630.447	554.162	573.716	359.141	540.784	1552.51	233.882	1122.71	660.479	1491.4	1486.68	1197.32	1165.83	987.697	1309.52	926.78	419.667	464.68	526.37	1012.2	1178.97	0.56151	0.55611	0.53534	0.53126	0.53069	8.3307	0.0002314	0.00039959
5.96_401.1083m/z	401.108	5.96122	196.927	0.19435	100 - 15.5 - 0.695	186.806	57.5837	34.1092	111.065	171.314	156.763	103.181	84.7392	414.253	41.6617	119.746	74.5485	105.089	420.324	80.1851	72.0055	116.476	159.409	4419.96	2885.5	3599.69	7193.85	4498.53	1167.84	1193.85	1898.81	774.397	1166.07	838.943	119.607	139.688	158.915	4519.51	1173.32	1.0154	0.79675	0.75233	0.74562	0.74437	45.88	6.6493e-11	3.6442e-10	37.786	5.2398
11.83_533.1657m/z	533.166	11.8251	210.766	0.172683	100 - 25.2	281.921	200.822	311.626	193.087	167.156	372.454	160.932	55.5844	490.005	256.69	475.027	196.94	199.581	269.578	579.828	470.801	321.561	332.758	4270.96	2711.71	3703.03	3086.77	3799.46	941.127	1049.17	1591.27	1037.01	1205.46	1190.67	254.511	272.53	362.351	3514.39	1169.12	0.78544	0.6111	0.58551	0.57978	0.57832	38.548	4.0561e-10	1.8615e-09	13.808	3.7875
14.18_657.2178m/z	657.218	14.1775	241.192	0.11495	100 - 27.2 - 1.31	627.54	584.78	388.413	387.147	457.022	308.36	541.886	406.744	358.189	622.415	301.18	820.524	636.479	549.341	407.313	480.754	659.008	670.873	366.729	225.177	255.123	231.466	436.123	940.173	973.253	1203.67	1221.3	797.073	1836.15	458.877	508.49	567.295	302.924	1161.94	0.29441	0.58506	0.5572	0.55588	0.55467	15.831	1.8026e-06	4.2307e-06
13.95_477.1399m/z	477.14	13.9489	217.537	0.154267	100 - 20.7	63.9902	24.8353	48.6199	122.155	215.882	60.1404	235.397	105.88	62.5745	139.255	83.6926	199.141	82.8392	261.714	32.4809	150.282	117.217	183.969	4884.75	31271	16496.6	19058	8536.1	574.303	893.515	1635.07	1704.82	889.774	1260.65	89.2704	137.657	138.084	16049.3	1159.69	1.1066	0.86079	0.81539	0.80722	0.80534	63.154	2.1761e-12	1.6547e-11	179.78	7.4901
6.00_373.1131m/z	373.113	5.99748	184.923	0.10385	100 - 16.2 - 0.705	138.087	135.356	99.456	201.548	199.844	90.8582	219.952	104.437	181.247	236.838	169.876	249.705	203.047	285.886	208.29	237.867	185.281	275.978	1934.67	1512.66	2473.65	1374.37	1954.86	1194.12	1072.8	1180.73	1036.3	1167.69	1299.33	144.192	193.676	232.725	1850.04	1158.49	0.95703	0.79561	0.74289	0.73544	0.73368	122.86	1.2921e-15	1.8363e-14	12.83	3.6815
6.85_385.0769m/z	385.077	6.85058	179.233	0.0696333	100 - 11.5 - 0.17	124.906	344.079	184.773	161.397	167.462	154.434	146.826	164.162	508.534	246.129	236.419	325.089	398.279	254.828	278.359	218.155	143.304	303.086	199.092	43.4356	73.2147	63.1721	378.431	1480.73	1909.32	1155.02	429.185	1246.11	643.603	189.509	271.193	266.002	151.469	1144	0.4768	0.85717	0.8037	0.79595	0.79472	13.579	6.3967e-06	1.3836e-05
7.12_193.0501m/z	193.05	7.11647	138.161	0.2123	100 - 9.39	18.5883	7.94846	12.6337	22.3944	22.6655	28.5151	23.3357	12.5431	45.8765	19.9532	12.6334	48.964	30.2165	111.15	16.3442	14.2147	25.0537	45.1462	5215.19	2892	3072.74	3109.07	4026.14	1295.94	1460.12	1116.98	973.592	1133.88	876.769	18.7909	27.2176	40.3542	3663.03	1142.88	1.3578	1.1061	1.0367	1.0265	1.024	133.96	4.811e-16	7.2949e-15	194.94	7.6069
1.32_737.2352m/z	737.235	1.31907	247.868	0.1361	100 - 24.3 - 5.73	580.442	590.32	583.273	425.16	312.082	454.889	276.218	431.004	827.661	281.066	862.841	147.471	171.766	324.826	1061.86	686.263	495.447	279.862	10216.6	8005.84	7045.69	11031.2	12731.1	988.53	1689.45	1399.91	533.886	1056.66	1172.06	491.028	471.043	503.336	9806.09	1140.08	0.6318	0.54191	0.50599	0.50206	0.50082	39.051	3.5508e-10	1.6492e-09	19.971	4.3198
3.64_425.0389m/z	425.039	3.64218	190.861	0.15815	100 - 13.3 - 2.21	311.1	243.162	217.101	276.16	439.521	312.186	364.844	300.914	289.825	311.588	274.572	408.936	301.481	306.853	202.865	294.43	287.814	445.328	308.936	348.826	134.552	317.987	381.98	1092.69	1300.65	1040.3	1057.75	1094.83	1241.62	299.872	325.113	306.462	298.456	1137.97	0.57085	0.7696	0.72027	0.71306	0.7115	34.612	1.214e-09	4.9833e-09
16.29_677.2720m/z	677.272	16.2947	248.738	0.15535	100 - 7.03	728.159	741.503	390.488	551.114	424.169	369.261	985.71	454.818	459.816	1006.87	543.137	710.267	666.178	854.816	427.22	376.869	473.628	1047.21	257.56	741.309	292.021	274.512	220.298	1144.11	1046.39	1065.78	1132.35	872.259	1566.58	534.116	693.436	640.987	357.14	1137.91	0.23588	0.54306	0.51785	0.51264	0.51148	8.7864	0.00016203	0.00028759
6.54_385.0768m/z	385.077	6.54485	179.233	0.0885333	100 - 11.9 - 0.278	126.557	308.412	267.118	214.123	206.512	193.91	191.587	179.77	258.095	256.11	258.543	246.088	412.615	217.494	301.539	215.458	171.486	319.223	94.4582	16.2222	35.5771	31.4352	154.589	1171.13	1655.79	1121.46	678.98	1194.67	970.547	219.438	231.699	272.969	66.4563	1132.09	0.29551	0.85301	0.81386	0.80568	0.80405	33.313	1.7837e-09	7.0822e-09	0.30285	-1.7233
7.63_743.2391m/z	743.239	7.62937	241.904	0.07275	100 - 25.9 - 0.978	9.64083	35.7005	148.246	69.8493	55.8718	183.165	27.4399	166.298	195.633	52.3209	360.962	47.2987	34.4657	41.7427	167.685	167.281	82.415	85.2244	2639.08	74.0584	350.411	626.594	2152.86	1633.32	983.334	810.79	882.419	1811.23	665.172	83.7455	141.659	96.469	1168.6	1131.04	1.02	0.98394	0.92542	0.91615	0.91397	10.895	3.5169e-05	6.8564e-05
2.89_513.1456m/z	513.146	2.88565	203.694	0.16735	100 - 16.9	409.732	323.338	210.531	279.621	229.387	169.962	430.157	223.395	323.099	278.05	215.252	322.841	374.181	470.342	208.495	180.666	267.538	438.749	12901.4	7880.35	3663.34	11503.6	14267.6	988.35	1154	1147.86	1002.24	872.233	1604.43	270.429	298.799	323.329	10043.3	1128.19	0.81934	0.64643	0.60382	0.60037	0.59895	94.94	2.3905e-14	2.6531e-13	37.138	5.2148
16.42_527.2130m/z	527.213	16.4242	226.035	0.1398	100 - 21.7 - 0.657	195.205	230.625	213.836	284.921	96.6669	201.137	68.7899	310.845	202.002	143.868	350.359	119.174	322.804	423.453	353.56	362.412	154.537	115.541	636.302	291.111	785.263	277.632	719.308	1006.12	1480.84	1087.93	641.906	1764.63	727.962	203.732	199.173	288.718	541.923	1118.23	0.7071	0.70395	0.6795	0.6761	0.67451	13.914	5.2516e-06	1.1503e-05
2.72_389.1080m/z	389.108	2.71995	191.747	0.15535	100 - 13.3 - 0.146	557.273	488.212	338.329	446.621	646.149	207.232	539.148	524.855	475.354	417.203	422.833	431.189	578.633	619.803	360.023	400.597	356.177	515.207	1047.99	821.237	870.016	849.308	1350.72	1322.09	993.196	1145.05	951.621	1254.16	1031.38	447.303	468.43	471.74	987.854	1116.25	0.61442	0.55433	0.51971	0.51458	0.51362	20.351	1.9943e-07	5.4217e-07	2.2085	1.143
13.58_561.2546m/z	561.255	13.5753	219.679	0.105917	100 - 22.5 - 1.02	403.263	273.358	435.032	462.909	793.293	428.813	395.299	521.014	409.887	321.227	390.018	648.443	467.746	376.313	389.483	345.331	322.872	379.709	2058.42	1506.42	2002.38	1714.96	1998.84	1218.33	1110.99	765.814	1216.75	1230.48	1048.51	466.111	447.648	380.242	1856.2	1098.48	0.64754	0.51104	0.47824	0.47344	0.47259	52.636	1.5512e-11	9.9066e-11	3.9823	1.9936
19.59_599.1765m/z	599.177	19.5939	228.569	0.170867	100 - 26.3 - 5.03	42.4464	15.4588	20.2026	87.8956	49.699	12.3856	66.3769	16.2337	1.26927	34.829	27.5692	30.8888	9.02724	24.2903	32.5197	16.7803	37.368	11.0113	940.736	26443.7	14741.1	4475.23	3336.14	598.34	617.81	480.285	2508.46	1568.21	813.087	38.0147	29.5278	21.8328	9987.4	1097.7	1.2243	0.96026	0.9014	0.89768	0.89587	39.167	3.4444e-10	1.6058e-09	262.72	8.0374
13.71_557.2631m/z	557.263	13.7073	223.556	0.179417	100 - 18.1 - 1.37 - 0.0085	105.787	257.647	340.073	294.604	808.034	236.964	364.262	445.014	261.241	295.534	470.122	310.229	226.462	242.895	319.666	258.901	213.934	170.417	2258.47	916.095	1107.07	790.566	3077.66	1024.67	1235.69	1074.6	923.871	1242.6	1083.36	340.518	357.734	238.713	1629.97	1097.47	0.77147	0.66124	0.62238	0.61616	0.61495	22.122	9.2871e-08	2.6506e-07	4.7867	2.259
9.59_815.4942m/z	815.494	9.59093	268.775	0.0981333	100 - 22.1	0	0	0	0	0	0	0	0	0	0	0	0	0	0	0	0	0	0	79.0698	160.969	191.49	127.964	519.275	777.49	598.298	1327.41	1766.29	553.101	1534.32	0	0	0	215.754	1092.82	3.2304	2.8284	2.6439	2.6178	2.6116	6594.3	4.1365e-36	2.3037e-34	3270000000	31.606
10.77_539.1763m/z	539.176	10.7659	214.409	0.116	100 - 17.3 - 0.241	303.09	315.7	374.937	434.225	460.897	240.319	335.513	272.691	419.28	470.09	409.821	575.384	592.631	528.588	406.859	300.867	324.491	516.043	252.466	131.989	199.822	148.524	354.142	1096.92	848.835	991.198	1342.88	1267.77	1006.53	354.861	413.797	444.913	217.389	1092.36	0.34746	0.70013	0.66362	0.65699	0.65549	27.12	1.3527e-08	4.5031e-08
6.69_385.2986m/z	385.299	6.68807	204.758	0.1537	100	274.552	100.348	28.7401	45.9247	70.2153	68.563	101.854	37.8619	103.766	61.3691	31.5162	90.4156	90.2877	164.534	101.959	94.3269	130.019	185.201	1207.7	746.917	832.562	1233.72	1490.59	1248.58	1021.59	1385.53	823.826	1078.9	974.976	98.0573	71.1304	127.721	1102.3	1088.9	1.0137	0.85112	0.83307	0.82564	0.82354	52.157	1.7103e-11	1.0811e-10	11.241	3.4907
7.30_472.9843m/z	472.984	7.3029	186.223	0.222667	100 - 24.2 - 5.88 - 0.0224	99.0447	41.9667	0.69649	18.5438	12.5528	34.0606	18.8716	7.63445	49.5594	9.35658	0.553254	20.876	21.824	98.232	24.5966	30.8459	94.6544	110.063	2666.35	1950.08	2159.77	3209.91	1910.49	929.854	1038.3	2137.16	690.432	752.33	927.233	34.4775	17.8086	63.3693	2379.32	1079.22	1.1962	0.95092	0.99335	0.98554	0.98328	26.717	1.5631e-08	5.1428e-08	69.011	6.1087
8.99_191.0555m/z	191.056	8.98707	133.307	0.111383	100 - 5.01 - 0.0273	49.0617	53.6614	75.5521	333.415	530.388	141.513	134.897	87.3327	145.561	171.311	140.569	145.74	66.439	141.577	182.276	132.735	202.514	150.709	579.42	1360.39	960.983	360.572	596.078	619.006	955.43	448.445	2018.06	870.38	1560.2	197.265	137.569	146.042	771.489	1078.59	0.85927	0.76918	0.72151	0.71662	0.71736	15.943	1.6973e-06	4.0003e-06
13.61_477.1397m/z	477.14	13.6122	200.708	0.15845	100 - 20 - 2.99 - 0.0808	81.8	38.7463	26.6425	104.539	249.483	31.8992	249.364	69.2913	47.4248	146.525	52.9837	182.52	92.849	264.266	17.9644	126.229	146.442	219.814	4204.85	17532.1	12498.3	11195.7	6163.41	515.598	844.152	1378.64	1670.2	697.688	1363.8	88.8517	124.685	144.594	10318.9	1078.35	1.0878	0.84687	0.79194	0.78439	0.78244	42.899	1.3427e-10	6.9171e-10	116.14	6.8597
6.92_511.1448m/z	511.145	6.91972	207.446	0.276767	100 - 22.4 - 2.46	44.3717	68.2356	49.491	69.9792	88.9664	74.0453	47.4431	64.2602	131.214	76.9502	92.7373	73.624	51.4271	60.6688	124.943	98.429	71.149	82.9326	12401.6	8640.73	5297.59	10285.3	8934.59	890.894	1278.15	1332.08	1050.24	754.544	973.496	65.8482	81.0381	81.5915	9111.95	1046.57	1.1373	0.88807	0.83076	0.82244	0.82046	293.74	5.281e-20	1.1181e-18	138.38	7.1125
12.33_591.1927m/z	591.193	12.325	219.166	0.113917	100 - 20.5 - 2.35 - 0.0812	372.439	460.373	528.211	548.371	472.366	539.951	374.957	583.243	750.384	430.299	616.035	656.128	720.171	624.262	997.608	378.188	339.016	447.669	86.5274	168.674	50.7235	142.573	58.8534	979.38	1147.69	793.896	1150.82	1418.86	739.015	486.952	568.508	584.486	101.47	1038.28	0.0075123	0.62172	0.58522	0.58856	0.58712	37.74	5.0395e-10	2.251e-09	0.20838	-2.2627
6.02_258.9908m/z	258.991	6.01853	148.455	0.201133	100 - 6.08 - 1.02	138.57	137.011	140.729	157.136	269.431	149.601	158.306	166.307	190.989	138.483	163.554	145.004	116.093	192.645	144.406	192.922	157.005	174.944	2298.65	1525.58	1294.3	1257.74	1685.51	1087.73	1170.3	1312.92	866.996	899.466	865.909	165.413	160.44	163.003	1612.36	1033.89	0.91677	0.7502	0.70439	0.69757	0.69589	177.45	1.8889e-17	3.2986e-16	9.7475	3.285
10.73_597.1814m/z	597.181	10.7278	222.865	0.136683	100 - 26.8 - 4.28	27.6645	71.2561	17.8019	52.7589	56.029	19.5451	43.4453	22.1649	47.9119	52.0464	28.3415	47.3421	49.5718	55.188	13.7311	38.7085	58.6897	79.971	3766.61	3160.07	3914.44	3003.07	2881.39	695.208	1225.06	1005.32	1244.83	763.241	1161.22	40.8426	40.2087	49.31	3345.12	1015.81	1.2232	0.9798	0.9211	0.91203	0.90973	132.55	5.4286e-16	8.1653e-15	81.903	6.3558
11.94_740.0167m/z	740.017	11.939	238.053	0.106167	100 - 35.8 - 10.9 - 4.09	0	0	0	0	0	0	0	0	0	0	0	0	0	0	0	0	0	0	8.72642	5.2366	0	1.93221	70.2499	1332.88	1339.52	1403.99	602.333	782.762	591.462	0	0	0	17.229	1008.82	3.0385	2.9109	2.7246	2.6992	2.6927	58.44	5.0451e-12	3.5767e-11	261050000	27.96
9.98_923.3539m/z	923.354	9.98217	300.387	0.0664667	100 - 34.9 - 2.7	0	0	0	0	0	0	0	0	0	0	0	0	0	0	0	0	0	0	148.592	47.4099	270.267	11.2833	240.526	872.887	784.871	912.058	1588.54	1238.22	593.93	0	0	0	143.616	998.417	3.2186	2.8418	2.6587	2.6322	2.626	2642.7	2.3684e-31	7.9575e-30	2180000000	31.019
14.68_796.2219m/z	796.222	14.6826	277.161	0.114433	100 - 24.2	347.672	293.883	376.305	311.984	210.715	337.402	166.241	286.616	387.601	173.825	290.833	534.903	555.529	447.788	292.795	148.458	269.613	586.108	0	0	0	0	0	1207.89	1032.2	887.858	827.484	1216.14	753.32	312.993	306.67	383.382	0	987.481	0.93769	1.6363	1.5375	1.5244	1.5205	4507.8	3.9506e-34	1.7698e-32	2.11e-10	-32.143
9.97_597.1813m/z	597.181	9.9718	220.963	0.128967	100 - 21.6	444.136	315.178	284.073	273.738	289.35	422.371	260.441	316.828	431.431	267.167	221.277	265.881	246.641	384.791	535.008	275.657	430.898	327.172	3024.26	2336.34	2977.98	2235.88	2364.14	724.586	1082.16	961.169	1127.94	818.024	1186.81	338.141	293.838	366.694	2587.72	983.447	0.68574	0.53319	0.50498	0.50043	0.49976	96.408	2.0118e-14	2.2779e-13	7.6528	2.936
11.97_901.1971m/z	901.197	11.9656	271.773	0.09495	100 - 38.2 - 9.33 - 0.471	0	2.39888	0	0	0	0	0	0	0	0	0	0	0	169.096	0	0	91.9353	62.4743	89.9247	7.58379	736.169	0	413.093	59.7238	78.0036	2552.87	2357.95	113.309	698.042	0.399813	0	53.9177	249.354	976.65	2.1813	1.9144	2.3906	2.3671	2.362	9.4793	9.6032e-05	0.00017643
13.23_461.1811m/z	461.181	13.2317	197.362	0.183817	100 - 21.6 - 3.74	72.0217	49.8236	38.5978	84.3394	104.737	124.508	68.2365	45.6053	192.023	60.9722	45.3556	172.076	124.979	348.865	34.4386	93.8629	104.095	147.179	21488.2	13179.4	15604.5	28338	22224.3	1088.9	1016.86	821.027	641.326	1341.14	873.69	79.0045	97.378	142.236	20166.9	963.824	1.0672	0.83534	0.78928	0.78235	0.78045	111.01	4.091e-15	5.3019e-14	255.26	7.9958
5.43_761.2494m/z	761.249	5.43492	245.578	0.0885333	100 - 25.7 - 0.706	10.3795	21.6734	5.76402	23.8118	71.1297	51.2192	38.8374	18.3049	54.0579	22.5413	21.3185	43.3245	33.6618	91.4579	12.6071	43.4901	67.113	144.957	2201.24	1082.67	920.707	1316.45	1067.48	987.073	1121.54	934.396	785.43	895.448	1049.77	30.6629	33.0641	65.5478	1317.71	962.276	1.2413	1.0492	0.98861	0.97902	0.97686	53.764	1.2367e-11	8.0988e-11	42.974	5.4254
6.96_717.2498m/z	717.25	6.95602	240.309	0.113917	100 - 11.3	0	0	0	0	3.25632	2.37029	9.54431	0	12.9728	4.37906	12.123	2.66102	0.0321092	23.0621	7.17525	26.4717	23.958	25.6916	3414.79	2585.78	2568.56	3673.56	3163.32	939.024	1077.53	1136.23	768.004	811.714	982.968	0.937768	6.9467	17.7318	3081.2	952.578	2.2305	2.0975	2.198	2.1867	2.1835	10.644	4.1783e-05	8.0695e-05	3285.7	11.682
7.32_785.0819m/z	785.082	7.31843	257.128	0.103567	100 - 25.3 - 11.4 - 0.209	0	0	0	0	0	0	0	0	0	0	0	0	0	0	0	0	0	0	513.544	239.772	271.546	441.424	488.146	1147.93	863.871	923.453	825.06	1479.35	455.247	0	0	0	390.887	949.152	3.2335	2.8046	2.622	2.5963	2.59	16845	5.3975e-41	5.7529e-39	5922500000	32.464
9.09_815.2241m/z	815.224	9.08937	276.907	0.0919167	100 - 29.7 - 1.72	0	0	0	0	0	0	0	0	0	0	0	0	0	0	0	0	0	7.77492	78.944	211.227	210.229	187.047	507.226	669.038	531.643	954.841	1431.36	539.236	1504.27	0	0	1.29582	238.935	938.398	3.075	2.6586	2.5251	2.5026	2.4967	66.648	1.2095e-12	9.5988e-12	3620200000	31.753
15.02_505.1711m/z	505.171	15.0197	209.428	0.1548	100 - 21.7 - 3.8	4.66591	0	0	0	2.0474	0	0	0	0	1.22499	0	12.8086	8.0137	76.8455	0	0	11.8357	43.1164	18866.5	20460.4	18503.7	19446.9	15964.3	963.466	831.387	916.317	727.52	1052.45	1101.39	1.11888	2.33894	23.3019	18648.4	932.088	2.2616	1.8147	1.9135	1.9061	1.9017	9.0721	0.00013025	0.00023557	16667	14.025
6.69_224.0638m/z	224.064	6.69465	205.848	0.0461833	100 - 1.43	284.504	86.0398	28.4187	68.9476	55.2414	82.9524	74.0686	79.9983	65.9142	94.3804	41.8133	79.8592	103.035	118.468	127.751	73.6001	178.27	141.615	1067.46	554.285	759.348	626.039	1113.93	1007	855.09	1103.78	866.798	842.25	869.145	101.017	72.6723	123.79	824.212	924.011	0.97879	0.84226	0.80497	0.79958	0.79769	53.468	1.312e-11	8.5333e-11	8.1591	3.0284
7.57_671.2181m/z	671.218	7.56697	237.084	0.0829667	100 - 28.1 - 2.34	0	0	0	0.552876	0	1.40117	1.24804	1.03968	0	1.45019	1.16575	1.24366	0	6.69651	0	0	5.40119	15.0381	537.417	528.254	733.794	291.016	307.193	862.101	937.037	1068.5	865.06	686.201	1099.32	0.325674	1.02455	4.52264	479.535	919.702	2.5136	2.3885	2.4521	2.4481	2.4448	7.8187	0.00034973	0.00059008	1472.4	10.524
5.38_780.1985m/z	780.198	5.38288	261.188	0.0830333	100 - 36.5 - 5.4	40.9423	31.9982	155.436	105.938	113.49	86.2669	169.046	128.165	121.947	106.54	187.846	287.099	214.414	391.168	419.674	91.1143	70.4767	190.419	3970.91	1523.34	1769.56	1362.42	2861.89	1149.78	890.541	534.074	967.643	1266.69	685.698	89.0118	166.774	229.544	2297.62	915.738	0.99522	0.82615	0.78789	0.78045	0.77879	36.965	6.2296e-10	2.7391e-09	25.813	4.69
5.11_645.2024m/z	645.202	5.1131	261.195	0.115717	100 - 19.8	9.2071	27.4968	28.3679	20.0697	101.449	10.8367	42.4378	44.0808	21.746	33.4344	12.997	46.754	80.422	79.3575	30.43	7.37848	88.3944	65.4489	378.984	60.4286	291.143	116.526	328.559	1066.61	935.018	967.013	822.013	907.855	794.368	32.9046	33.575	58.5719	235.128	915.48	1.1287	1.1356	1.0719	1.0615	1.0588	27.38	1.2337e-08	4.1358e-08	7.1458	2.8371
4.97_477.1074m/z	477.107	4.96888	198.867	0.122033	100 - 16.7 - 6	106.159	110.057	117.52	147.223	190.207	113.127	152.07	113.038	199.302	160.535	108.677	177.63	196.024	142.549	164.151	105.307	133.256	202.849	8332.77	1133.57	4144.25	8630.28	6951.09	949.578	955.959	1120.94	798.49	902.282	757.561	130.716	151.875	157.356	5838.39	914.135	0.94249	0.73411	0.68626	0.68125	0.67959	83.616	9.8947e-14	9.866e-13	44.665	5.4811
14.85_505.1705m/z	505.171	14.8519	200.154	0.105467	100 - 18.6 - 0.414	0	0	0	0	0.362241	0	0.0787493	0	0	0	0	0.848892	0	1.09086	0	0	0.917229	3.53223	1687.85	986.269	1187.93	862.155	1545.4	685.565	948.519	892.144	1144.23	827.875	980.743	0.0603735	0.154607	0.923386	1253.92	913.18	2.7102	2.3133	2.2087	2.1866	2.1811	14.893	3.006e-06	6.8346e-06	20769	14.342
5.44_881.3653m/z	881.365	5.44015	278.116	0.07805	100 - 31.3 - 1.64	34.736	48.5892	18.8413	51.0835	247.494	31.963	46.9383	21.2887	53.6706	38.1915	32.9219	54.7608	23.7797	123.657	8.86485	84.0444	109.775	251.829	531.274	427.499	440.674	221.791	68.1815	744.763	1098.07	1047.83	777.671	712.64	1095.29	72.1178	41.2953	100.325	337.884	912.71	0.97531	0.91098	0.92383	0.91642	0.91415	16.926	1.0179e-06	2.4794e-06
9.52_961.2823m/z	961.282	9.52197	297.847	0.0783	100 - 39 - 3.75	0	0	0	0	0	0	0	0	0	0	0	0	0	0	0	0	1.06055	0.904495	38.7817	109.179	142.94	18.5185	12.0307	999.833	1283.29	784.954	567.854	1081.88	725.749	0	0	0.327507	64.2899	907.259	2.9518	2.6014	2.4748	2.4509	2.4447	47.256	4.8708e-11	2.7449e-10	974090000	29.859
5.43_629.2066m/z	629.207	5.43492	228.08	0.10985	100 - 18.6	37.4441	24.2714	10.0549	48.4156	181.524	108.449	114.439	68.8349	147.666	33.0717	70.9104	96.308	88.6474	403.5	51.4442	170.931	345.091	385.699	485.19	577.069	764.699	494.091	347.78	1087.52	808.927	984.256	541.18	640.835	1346.31	68.3599	88.5384	240.885	533.766	901.505	0.96507	0.89425	0.83607	0.82803	0.82649	18.722	4.2139e-07	1.0845e-06	7.8082	2.965
9.81_676.2005m/z	676.2	9.81327	244.818	0.113933	100 - 24.2 - 1.16	487.563	534.826	375.973	468.366	253.941	531.352	415.973	418.842	661.978	289.139	390.166	603	754.595	878.405	503.487	277.652	414.816	818.83	0	0	0	0	1.2542	1104.18	1157.8	782.594	604.263	915.325	844.732	442.004	463.183	607.964	0.25084	901.481	0.88454	1.4702	1.4124	1.3997	1.3962	41.661	1.8205e-10	9.0109e-10	0.00056751	-10.783
5.91_835.1861m/z	835.186	5.91208	256.493	0.0569667	100 - 39 - 8.43	0	0	0	0	0	0	0	0	0	0	0	0	0	0	0	0	0	0	0	33.9321	0	0	2.74051	2561.65	2029.5	152.916	422.093	179.194	55.3601	0	0	0	7.33451	900.119	2.7078	2.9519	2.7627	2.7435	2.7376	31.325	3.2959e-09	1.2507e-08
8.30_489.1606m/z	489.161	8.30307	213.503	0.12505	100 - 17.6	192.207	119.842	89.6148	227.613	546.5	186.902	358.715	314.376	154.007	182.67	185.737	223.237	147.866	416.646	128.639	361.079	282.374	233.811	3637.34	17029.1	16497.8	11329.2	4754.09	739.594	942.315	951.224	1168.59	563.042	1031.39	227.113	236.457	261.736	10649.5	899.36	0.82881	0.65693	0.61826	0.61233	0.61121	55.604	8.6204e-12	5.8178e-11	46.891	5.5512
7.52_472.1391m/z	472.139	7.52037	202.659	0.0880167	100 - 19.5 - 1.93	0.775132	7.36682	9.24946	9.01214	25.1166	12.5113	5.2623	10.6187	9.43301	2.31242	7.43184	10.5065	7.84719	9.74678	12.383	9.23016	11.7715	28.1771	277.047	24.9039	245.224	166.609	238.395	1221.77	828.462	797.369	736.383	1339.42	444.211	10.6719	7.59413	13.1926	190.436	894.602	1.323	1.2725	1.2192	1.2095	1.2065	44.873	8.392e-11	4.4762e-10	17.845	4.1574
6.34_371.0976m/z	371.098	6.33898	183.178	0.0984	100 - 12.6 - 0.858	5.79814	1.23154	0.618956	1.84544	2.90705	3.91257	7.42536	0.497997	8.11744	3.9168	7.58681	1.97151	0.617609	23.0988	3.44064	4.87741	2.15016	28.3343	2114.27	1915.19	1564.39	2017.41	2580.11	1013.42	825.255	1007.64	643.48	1025	842.322	2.71895	4.91932	10.4198	2038.27	892.853	1.6109	1.3463	1.26	1.2473	1.2443	73.14	4.3602e-13	3.8125e-12	749.66	9.5501
3.39_811.2508m/z	811.251	3.38638	266.81	0.105967	100 - 31.3 - 1.89	124.782	33.3109	69.1399	97.1704	150.322	61.1522	174.79	222.937	171.986	148.295	101.381	166.324	130.416	177.79	93.658	102.63	287.972	142.519	1208.66	952.999	759.51	1562.44	1005.05	785.2	391.026	2180.01	488.555	678.126	773.917	89.313	164.286	155.831	1097.73	882.805	0.9729	0.8442	0.83357	0.82807	0.82626	36.195	7.7192e-10	3.3254e-09	12.291	3.6195
13.21_505.1702m/z	505.17	13.211	205.701	0.183817	100 - 25.7 - 4.33	295.844	256.496	114.514	149.693	160.833	93.1681	206.981	123.988	293.642	264.849	79.7825	329.745	326.963	449.088	101.378	126.348	157.504	325.426	16229.8	8342.15	11154.3	23061.3	16177.3	1038.66	949.058	819.493	573.574	1086.94	822.463	178.425	216.498	247.785	14993	881.698	0.8735	0.7012	0.65639	0.65282	0.65152	85.002	8.2395e-14	8.3502e-13	84.03	6.3928
13.52_699.2108m/z	699.211	13.5223	246.44	0.0970833	100 - 23.9 - 4.77	8.26186	5.61275	3.39038	2.33303	9.37423	13.4405	5.38373	7.25869	14.795	9.21235	15.2714	17.0444	6.76223	13.2168	12.5722	21.7035	6.16586	13.2014	1490.59	604.188	993.301	931.004	1255.47	818.09	1173.41	1079.15	483.891	888.913	783.334	7.06879	11.4943	12.2703	1054.91	871.132	1.4794	1.2838	1.2006	1.1888	1.1859	166.03	4.0753e-17	6.9787e-16	149.23	7.2214
6.77_385.0768m/z	385.077	6.77247	182.809	0.0861667	100 - 8.03	231.339	457.472	223.318	170.345	163.082	190.117	186.876	351.218	737.068	266.492	351.513	282.988	524.938	169.805	262.178	259.717	170.68	228.587	123.186	51.0371	123.98	106.711	313.224	905.018	1395.59	1023.96	407.984	993.864	471.277	239.279	362.692	269.318	143.628	866.281	0.36661	0.77534	0.73736	0.73178	0.7301	11.58	2.2238e-05	4.4685e-05
13.03_620.1980m/z	620.198	13.0313	241.788	0.109	100 - 40.9	38.0615	51.5186	36.2277	32.975	8.82112	30.1739	21.4928	47.2711	52.2233	11.2491	41.2614	4.68088	23.8117	2.75133	1.02462	70.7033	36.9971	5.85598	457.185	235.908	512.961	175.139	407.682	843.717	617.838	939.252	1071.09	893.245	801.918	32.963	29.6964	23.524	357.775	861.177	1.1653	1.0759	1.0046	0.99557	0.99469	24.254	3.9312e-08	1.1942e-07	10.854	3.4401
7.32_745.1109m/z	745.111	7.31843	247.76	0.124267	100 - 29.4	0.909453	0	0	0	0	0	0	0	0.0416229	0	0	0	0	1.56032	0	0	0	0	6057.03	2930.67	1979.48	3920.65	6680.15	906.134	1078.53	1292.8	664.418	555.95	661.286	0.151575	0.00693715	0.260053	4313.59	859.852	2.9057	2.4227	2.2934	2.2721	2.2671	30.433	4.388e-09	1.6051e-08	28458	14.797
6.58_606.2661m/z	606.266	6.57588	236.174	0.119633	100 - 27.2 - 3.67 - 0.0215	111.655	83.9804	96.5636	144.664	101.126	220.43	109.977	139.244	193.838	96.6409	176.412	63.2474	100.484	122.366	280.612	270.861	131.977	65.6119	5064.79	4725.55	4553.44	3759.38	1258.54	919.854	1109.77	1137.36	461.162	884.509	627.45	126.403	129.893	161.985	3872.34	856.685	0.91861	0.71709	0.67423	0.6697	0.66849	58.226	5.249e-12	3.6958e-11	30.635	4.9371
15.42_515.2128m/z	515.213	15.4186	222.447	0.209233	100 - 18.7 - 0.574	20.2349	27.6997	186.728	146.056	49.1155	168.572	53.2169	113.106	36.6541	26.9864	103.338	53.0916	41.9949	60.3222	127.996	127.628	68.5264	29.8228	4153.76	1057.67	1233.06	932.485	2038.46	631.803	1062.71	696.991	630.506	1747.5	316.699	99.7343	64.3988	76.0484	1883.09	847.702	0.98663	0.79707	0.75245	0.75172	0.75002	29.332	6.3051e-09	2.2453e-08	18.881	4.2389
13.62_409.1127m/z	409.113	13.6177	189.423	0.153283	100 - 8.68	166.686	269.747	216.99	258.732	260.911	308.579	124.689	244.466	350.724	190.88	307.013	301.113	403.308	309.81	561.848	188.126	167.28	224.577	73.4433	18.1275	59.4486	24.7357	47.3568	817.688	1116.02	724.033	600.939	1163.15	656.699	246.941	253.148	309.158	44.6224	846.422	0.12278	0.74714	0.71299	0.7063	0.70452	39.804	2.917e-10	1.3755e-09	0.1807	-2.4683
3.42_409.2347m/z	409.235	3.41503	184.007	0.126333	100 - 1.59	200.379	233.346	152.323	255.36	360.903	207.18	475.545	222.868	226.549	243.855	265.861	418.311	292.745	193.763	140.285	341.149	176.855	360.261	689.424	475.728	334.451	488.23	521.029	768.063	1146.63	730.973	599.217	759.037	964.089	234.915	308.832	250.843	501.772	828.001	0.69245	0.70367	0.66103	0.65463	0.65298	18.777	4.104e-07	1.0598e-06	2.136	1.0949
7.91_377.0364m/z	377.036	7.91213	177.659	0.119283	100 - 9.1 - 2.04	0	0	0	0	0	0	0	0	0	0	0	0.94036	0	1.06241	0	0	0	8.98037	398.913	146.909	145.818	157.679	593.799	1228.11	558.494	576.446	907.552	1194.06	487.512	0	0.156727	1.6738	288.624	825.362	2.9657	2.5876	2.4567	2.4329	2.4293	25.763	2.2158e-08	7.0608e-08	4373100000	32.026
10.98_385.1132m/z	385.113	10.981	179.232	0.107583	100 - 9.05	146.475	227.533	332.368	473.712	239.213	142.454	280.16	266.955	297.125	410.672	277.888	727.618	625.29	562.317	249.984	225.609	292.679	499.378	21.5936	0	11.7094	0.506927	6.97211	773.794	743.179	406.827	1102.55	1024.05	897.167	260.293	376.736	409.21	8.1564	824.594	0.34094	0.92101	0.92983	0.95947	0.95946	5.7225	0.0022171	0.0033147
14.86_387.1651m/z	387.165	14.8623	186.354	0.1429	100 - 8.67	320.232	203.853	360.444	311.213	463.453	555.456	372.907	397.271	333.415	322.581	515.073	583.093	657.393	341.796	324.037	384.077	432.953	321.922	491.125	227.633	676.694	444.084	316.317	936.319	733.461	1032.55	816.901	981.529	444.686	369.109	420.723	410.363	431.17	824.242	0.41849	0.54939	0.51611	0.51154	0.51056	6.1663	0.0014657	0.0022552
9.05_921.3033m/z	921.303	9.05142	302.511	0.0864667	100 - 32.2	3.20961	27.0283	50.8582	208.381	27.0178	7.51603	23.0644	0	37.1672	147.728	57.3925	9.76214	7.38029	26.6299	233.579	3.94217	29.3229	69.5568	14.959	191.262	62.8677	0	74.3723	690.525	1145.11	405.892	1116.87	637.19	949.855	54.0017	45.8523	61.7352	68.6923	824.24	0.28287	0.56007	1.3875	1.375	1.3716
7.11_653.0964m/z	653.096	7.1113	221.99	0.124533	100 - 17 - 0.815	0	0	0	0	0	0	0	0	0	0	0	0	0	0	0	0	0	0	909.84	900.883	1067.46	1652.51	1371.22	978.106	953.71	1141.16	536.281	765.122	565.919	0	0	0	1180.38	823.383	3.2378	2.7712	2.59	2.5646	2.5584	29413	6.733e-44	1.2613e-41	17900000000	34.058
11.65_595.2021m/z	595.202	11.6547	230.559	0.128167	100 - 19.4 - 0.238	334.776	225.514	67.9797	298.46	63.9169	89.0683	129.728	99.0424	108.459	522.678	22.5745	147.724	189.366	404.917	150.875	72.5328	269.161	407.353	936.05	254.617	709.554	530.435	830.205	1108.66	681.571	926.313	646.068	956.953	619.098	179.952	171.701	249.034	652.173	823.11	0.70262	0.6037	0.67499	0.67243	0.67137	9.0113	0.0001364	0.00024577
2.87_359.0614m/z	359.061	2.87012	172.826	0.169133	100 - 9.81	47.9324	100.653	49.3119	49.7111	38.598	16.6191	38.4158	55.7391	90.2756	36.6277	68.8642	35.6611	86.5321	60.8778	129.374	50.8168	35.29	47.9499	620.778	314.961	324.071	320.986	1025.5	907.307	1489.83	961.06	352.05	843.917	370.628	50.4708	54.2639	68.4734	521.259	820.799	1.0531	0.95995	0.89752	0.89024	0.88875	39.353	3.2804e-10	1.5352e-09	10.328	3.3685
2.64_967.2778m/z	967.278	2.6371	283.27	0.160517	100 - 32.3	42.3702	5.54702	5.54653	4.60615	0.591439	1.31528	21.782	3.85954	6.28279	20.2227	3.7703	0.0582802	3.54754	82.6345	19.0613	7.2349	29.2304	19.2579	3824.92	1148.11	917.705	2678.89	4619.34	762.212	785.312	1057.03	707.552	596.732	994.496	9.9961	9.32927	26.8278	2637.79	817.222	1.3989	1.1415	1.0803	1.0694	1.067	28.671	7.8819e-09	2.739e-08	263.88	8.0437
6.96_737.2260m/z	737.226	6.96113	241.985	0.129467	100 - 27.2	4.94123	4.01663	2.62888	7.70715	13.3472	4.38402	28.9963	0.679425	35.1888	11.82	18.1789	4.81595	17.0373	55.8807	20.0615	78.2818	59.0936	57.7984	2656.38	2427.77	2475.82	3267.7	2300.6	739.997	843.547	1387.97	476.963	438.885	1004.31	6.17085	16.6132	48.0256	2625.65	815.278	1.3748	1.1215	1.051	1.0408	1.0384	63.498	2.0511e-12	1.5672e-11	425.49	8.733
12.68_547.1087m/z	547.109	12.6792	208.647	0.103567	100 - 17.6 - 0.271	305.292	319.511	536.72	396.611	309.864	336.082	477.894	310.442	599.632	475.771	593.553	940.04	747.389	956.373	961.348	535.93	306.221	448.496	4.50725	6.00506	6.57797	5.73953	9.66298	837.626	737.477	648.967	917.321	1028	624.187	367.347	566.222	659.293	6.49856	798.93	0.29312	0.80325	0.75058	0.74489	0.7432	208.18	2.9583e-18	5.5757e-17	0.017691	-5.8209
7.68_759.1979m/z	759.198	7.67597	255.483	0.0984	100 - 28.1 - 3.35	79.4419	111.461	83.492	135.633	185.607	114.834	229.717	135.652	130.783	131.847	127.321	197.67	131.409	280.084	208.846	131.827	118.634	206.678	582.619	2915.58	3377.75	3215.67	1918.13	552.462	736.789	772.721	1018.3	468.126	1237.31	118.411	158.832	179.58	2401.95	797.618	0.90088	0.71512	0.67764	0.67143	0.66975	47.586	4.5263e-11	2.5742e-10	20.285	4.3423
11.87_465.1036m/z	465.104	11.8701	199.117	0.1209	100 - 17.7 - 1.89	7.27162	6.55142	1.66475	52.6319	55.7284	18.002	11.9967	12.566	162.531	15.0374	11.0636	49.8506	29.5184	368.594	1.41896	29.5088	30.0567	36.4103	1730.93	1379.2	1704.59	1117.71	8358.5	594.435	1544.74	931.519	712.48	371.829	616.596	23.6417	43.8408	82.5846	2858.19	795.266	1.268	1.0386	0.97949	0.97342	0.97139	20.288	2.0508e-07	5.5605e-07	120.9	6.9176
16.84_533.1294m/z	533.129	16.8356	220.195	0.129433	100 - 21.4 - 0.898	101.363	43.556	139.594	154.854	322.636	293.913	156.556	80.828	123.932	94.9967	229.815	146.093	46.816	93.9617	79.0357	356.196	221.237	74.7825	265.797	2351.39	279.554	526.654	570.26	775.335	902.812	401.283	795.053	1532.97	335.845	175.986	138.703	145.338	798.731	790.55	0.74625	0.65656	0.6135	0.62127	0.62366	9.5936	8.8275e-05	0.0001628
11.75_521.0961m/z	521.096	11.7508	198.021	0.0934667	100 - 15 - 1.7	0.333321	0	0	0	0.469679	0	0.944731	2.48969	1.54398	0	0	0	0	0.978406	0.248666	0	0	0.506855	45.5998	6.83256	11.0738	25.1511	104.892	1018.96	572.288	772.766	919.78	896.749	549.281	0.133833	0.829734	0.288988	38.7099	788.304	2.4385	2.2847	2.1483	2.1271	2.1224	7.8359	0.00034484	0.00058214	289.24	8.1761
17.72_715.2234m/z	715.223	17.7159	260.096	0.10875	100 - 30 - 2.73	71.863	156.939	40.0656	113.842	2.60017	31.0401	89.7863	56.3464	61.097	218.663	82.6233	165.693	199.928	95.6674	57.9867	67.0257	45.7879	100.54	584.138	138.938	631.299	109.113	214.94	918.66	1285.8	812.279	447.304	847.248	412.721	69.3917	112.368	94.4893	335.686	787.336	0.97694	1.0307	0.99525	0.98874	0.98806	10.405	4.9332e-05	9.4507e-05
16.93_659.1971m/z	659.197	16.9288	237.266	0.124267	100 - 22.6 - 0.946	141.587	153.752	180.725	167.531	447.582	239.625	164.806	298.301	85.4373	106.815	175.394	106.955	80.1398	94.4714	126.453	302.226	163.371	136.634	214.933	34.7395	112.192	45.5102	169.972	521.89	539.437	459.121	1361.84	977.912	841.561	221.8	156.285	150.549	115.469	783.627	0.39729	0.68993	0.70247	0.69541	0.69511	13.366	7.2629e-06	1.559e-05
14.00_429.1393m/z	429.139	14.0012	187.146	0.0888	100 - 11.7	154.489	194.675	173.56	290.325	326.329	72.2762	110.476	195.744	218.211	242.053	204.826	588.314	356.653	380.891	197.513	162.322	114.622	434.749	9.43996	0	2.4151	1.12647	6.9566	555.542	682.802	596.014	1105.61	757.382	959.205	201.943	259.937	274.458	3.98763	776.093	0.29886	0.94228	0.96085	0.98227	0.98238	6.1705	0.0014602	0.0022483
17.82_627.2653m/z	627.265	17.8246	237.769	0.185367	100 - 19.8 - 0.232	164.855	318.842	97.8139	414.742	208.198	348.062	203.203	519.014	679.498	296.966	351.462	164.705	836.211	749.464	359.184	144.766	576.682	373.512	728.99	156.84	329.877	178.453	513.054	772.26	974.906	741.843	1028.15	421.887	709.701	258.752	369.142	506.636	381.443	774.791	0.41599	0.56195	0.52493	0.53527	0.53435	3.7879	0.015891	0.020808
8.62_367.1026m/z	367.103	8.61892	181.493	0.10875	100 - 9.96	95.2352	124.199	167.24	152.5	110.524	112.173	107.728	110.287	165.441	145.787	124.609	208.65	200.304	167.739	189.078	120.93	122.269	141.354	326.442	232.274	243.54	189.671	310.684	900.386	1074.59	713.675	535.373	698.128	717.064	126.979	143.75	156.946	260.522	773.203	0.78496	0.85695	0.80218	0.79517	0.79332	62.013	2.6534e-12	1.9883e-11	2.0517	1.0368
9.07_574.1890m/z	574.189	9.06685	225.164	0.124767	100 - 24 - 7.94 - 0.147	0	0	0	33.4605	0	0	4.42081	0	0	3.27598	1.24271	0	0	0	0	0	0	31.0084	2665.23	342.243	3314.5	1572.39	4485.25	1041.5	628.726	640.976	934.918	1020.6	371.569	5.57675	1.48992	5.16806	2475.92	773.049	2.827	2.5146	2.4133	2.3892	2.3835	12.895	9.6564e-06	2.0402e-05	443.97	8.7943
7.31_769.1075m/z	769.108	7.30807	251.384	0.108733	100 - 31.3	0	0	0	0	0	0	0	1.28185	0.791291	0	0	0	0	0.565892	0	0	0	0.611793	1386.77	920.981	935.039	1312.4	1422.78	935.735	720.856	1188.55	545.569	617.209	616.016	0	0.345523	0.196281	1195.59	770.656	3.0464	2.697	2.5463	2.5208	2.5144	23.574	5.1382e-08	1.5286e-07	18100000000	34.076
3.07_309.1136m/z	309.114	3.06675	163.807	0.137217	100 - 4.81	359.97	327.017	339.362	417.057	274.323	241.465	257.942	384.598	421.25	264.283	355.653	292.748	391.182	350.031	460.023	319.023	246.592	290.65	688.623	451.096	558.42	657.442	524.02	706.136	560.121	1423.27	674.322	711.617	518.715	326.532	329.412	342.917	575.92	765.696	0.53118	0.5024	0.4694	0.46606	0.46519	14.303	4.1937e-06	9.3424e-06
2.93_911.2853m/z	911.285	2.92708	257.595	0.09645	100 - 18.4 - 0.558	269.656	236.63	186.142	252.576	208.791	145.183	173.607	225.374	314.079	182.439	191.276	114.416	225.659	266.508	417.698	308.715	175.597	178.19	2846.23	1148.44	719.187	548.583	1983.63	757.836	1093.03	647.951	461.237	892.263	729.32	216.496	200.199	262.061	1449.21	763.605	0.69603	0.55405	0.53528	0.53032	0.529	24.865	3.106e-08	9.6102e-08	6.6939	2.7429
5.23_471.1081m/z	471.108	5.22747	200.833	0.118567	100 - 16.1 - 1.52	8.20073	7.87167	4.61901	2.00555	8.79685	3.88296	12.0185	3.32657	14.6314	5.29318	0.0116473	19.0919	18.6912	31.5825	16.8255	1.98002	32.4303	40.7567	2780.59	493.902	849.59	1283.72	3741.07	1059.45	482.691	768.346	858.307	839.807	570.475	5.89613	9.0622	23.711	1829.77	763.18	1.315	1.0646	1.1068	1.0967	1.094	22.043	9.6028e-08	2.7357e-07	310.33	8.2777
5.31_385.1131m/z	385.113	5.3052	199.195	0.0776667	100 - 22.3	4.39194	3.16295	1.51737	2.53291	1.30399	5.66472	5.61205	1.21345	0	4.61692	0	0	3.2432	6.94062	2.34779	0	15.2748	19.282	208.263	182.177	320.221	369.889	684.495	837.259	476.731	1384.36	645.827	723.137	453.301	3.09565	1.90707	7.84807	353.009	753.436	1.0272	0.80804	1.9173	1.902	1.8973	6.1178	0.0015325	0.0023509	114.03	6.8333
5.36_575.1253m/z	575.125	5.35698	221.335	0.1349	100 - 24.8 - 11.2 - 0.719	0	0	0.334833	0	0.786752	0	0	0	0.175514	1.55072	1.45868	0	0	8.67415	0.79033	0	0	1.54633	8273.29	3051.94	4210.42	8380.24	8474.06	1064.91	458.086	723.895	884.002	980.082	391.431	0.186931	0.530819	1.83513	6477.99	750.402	2.5135	2.1381	1.9965	1.9942	1.9903	9.8797	7.1679e-05	0.00013401	34655	15.081
3.09_637.1172m/z	637.117	3.08547	220.332	0.0994167	100 - 16.2 - 1.19	180.991	488.372	190.779	300.557	172.424	241.052	207.607	266.976	423.31	154.326	242.419	125.119	313.029	429.472	402.702	181.353	215.42	302.313	1065.68	482.425	649.345	1028.68	934.38	861.043	1107.44	999.905	351.825	593.308	574.039	262.363	236.626	307.381	832.102	747.927	0.59805	0.48926	0.48435	0.48056	0.48017	13.595	6.3352e-06	1.3718e-05	3.1716	1.6652
12.11_579.1711m/z	579.171	12.1065	225.078	0.192617	100 - 24.5	8.45107	20.9754	10.8129	13.8605	18.3561	13.1699	11.1168	15.71	3.5218	16.0111	11.7465	13.1744	10.8783	22.1866	22.5168	15.8975	8.70587	50.4414	4250.12	1568.69	3201.44	2381.3	5283.17	1309.96	374.234	680.835	354.214	1485.42	263.049	14.271	11.8801	21.7711	3336.94	744.619	1.283	1.0152	0.97675	0.96826	0.96603	115.03	2.7324e-15	3.6483e-14	233.83	7.8693
15.07_745.2697m/z	745.27	15.0688	257.667	0.12375	100 - 22.3	297.116	387.033	283.671	339.941	152.951	423.818	249.808	389.209	420.413	398.986	395.085	264.671	465.06	481.948	650.089	721.652	524.007	294.462	22.7725	1.94846	9.88723	0	56.2309	838.608	617.963	790.517	505.992	931.014	767.944	314.088	353.029	522.87	18.1678	742.006	0.36858	0.83386	0.84855	0.85411	0.85281	4.5803	0.0068526	0.009509
3.93_329.2584m/z	329.258	3.93063	180.818	0.25975	100	234.82	115.278	62.6871	103.593	101.789	119.941	111.877	102.133	141.961	87.4422	83.4542	120.71	171.34	175.818	115.938	103.429	99.0867	134.312	1658.78	1231.73	1469.07	1869.08	1634.87	719.095	931.387	1056.12	500.963	583.503	650.206	123.018	107.93	133.321	1572.71	740.212	0.89862	0.7121	0.67228	0.66608	0.66439	106.79	6.3494e-15	8.0106e-14	12.784	3.6763
3.93_660.4297m/z	660.43	3.93063	248.999	0.153767	100 - 0.78	262.934	170.191	71.0422	162.842	149.044	141.123	172.437	156.192	262	130.686	131.128	195.545	256.949	295.03	177.099	138.567	166.34	212.692	1116.27	922.408	913.651	1468.9	756.435	721.237	860.819	1203.83	478.801	514.276	654.816	159.529	174.665	207.78	1035.53	738.963	0.80109	0.65583	0.61242	0.60703	0.6055	42.324	1.5449e-10	7.7962e-10	6.4912	2.6985
12.88_597.1638m/z	597.164	12.876	232.455	0.0984	100 - 22.3 - 4.58	4.89837	6.52184	8.08735	19.132	9.35694	6.07287	7.34157	9.08862	13.5274	14.3357	10.6179	12.3767	20.0325	29.779	8.44424	4.18636	19.811	43.9838	1040.06	418.33	469.39	688.898	1417.89	732.669	512.719	621.251	991.632	778.93	772.547	9.01156	11.2146	21.0395	806.914	734.958	1.3803	1.1917	1.1189	1.1077	1.1049	110.28	4.4128e-15	5.6598e-14	89.542	6.4845
16.56_672.0772m/z	672.077	16.5588	248.817	0.207117	100 - 81.9	60.5549	23.7016	80.2526	113.218	203.992	243.509	148.662	130.454	159.196	20.7815	167.092	0.782078	0	18.7026	334.639	346.054	63.1514	0	1823.78	3156.36	2359.21	2451.23	900.072	813.596	1034.53	628.433	348.383	851.535	710.94	120.871	104.494	127.091	2138.13	731.236	0.8951	0.75658	0.89077	0.88274	0.91081	3.3069	0.02713	0.034172	17.689	4.1448
10.30_535.1815m/z	535.181	10.3048	222.059	0.135417	100 - 23.7 - 1.73	12.9934	22.7986	3.14324	5.70061	5.30154	7.12694	21.6374	7.58242	5.68007	14.1328	1.27825	18.1367	40.4223	32.0318	2.02825	6.56849	9.82603	68.5792	2731.24	2700.98	3039.64	1997.31	2431.06	821.571	630.527	815.882	653.886	613.019	749.817	9.51073	11.408	26.576	2580.04	714.117	1.38	1.1112	1.0552	1.046	1.0435	59.597	4.0821e-12	2.9654e-11	271.28	8.0836
12.06_549.1607m/z	549.161	12.0599	216.112	0.2809	100 - 26.2	52.7067	62.0275	30.4847	141.544	128.783	29.5126	82.4806	63.0765	46.6297	110.349	28.2347	104.91	103.181	130.255	29.7812	46.2093	72.2929	176.632	10232.6	5853.06	8376.01	7627.54	13800	828.001	546.267	566.13	626.742	1123.93	568.271	74.1765	72.6134	93.0584	9177.84	709.89	1.043	0.81222	0.77132	0.76414	0.76226	89.496	4.6343e-14	4.8723e-13	123.73	6.951
6.17_179.0342m/z	179.034	6.16627	132.382	0.126867	100 - 4.47	269.83	192.654	217.625	241.135	415.235	250.788	238.27	274.427	288.406	227.389	249.022	263.351	248.289	288.232	316.838	239.848	263.838	260.365	1654.3	1324.02	1249.94	1348	1517.47	847.602	664.869	670.768	685.024	845.237	541.562	264.544	256.811	269.569	1418.75	709.177	0.67647	0.52858	0.49538	0.49046	0.48945	123.35	1.2343e-15	1.7664e-14	5.363	2.423
5.43_709.1948m/z	709.195	5.42983	240.422	0.120133	100 - 21.4 - 0.391	0	0.821461	0	0	1.48802	0	0	0	0	0	0	0	0	4.89487	0.103429	0	0	19.1649	1278.46	1397.83	1590.32	2102.54	1360.44	741.099	634.596	1365.62	334.366	347.66	831.428	0.384913	0	4.0272	1545.92	709.128	2.3518	1.8715	2.3522	2.3575	2.3544	18.76	4.1387e-07	1.0674e-06	4016.3	11.972
5.50_299.0765m/z	299.077	5.503	172.921	0.119883	100 - 9.76 - 0.257	38.9029	22.7481	20.0722	28.0864	40.4771	48.4791	36.3476	17.0377	79.6147	29.0405	27.1639	32.585	49.856	110.824	26.8972	49.3511	47.3463	70.6854	1922.09	807.329	1950.13	2191.81	2881.8	929.082	893.213	796.296	428.325	739.251	449.81	33.1276	36.9649	59.16	1950.63	705.996	1.1415	0.91647	0.87393	0.86536	0.86317	105.13	7.581e-15	9.3919e-14	58.882	5.8798
5.29_662.1861m/z	662.186	5.28967	233.346	0.0776667	100 - 20.8 - 3.66 - 0.151	14.4752	5.42566	5.94199	8.38089	8.13848	6.17685	8.76997	8.72025	8.89047	9.56164	4.63827	11.9146	21.0067	19.753	5.09583	5.62501	8.95618	13.1509	161.913	19.3938	166.56	114.293	768.503	810.523	679.857	527.288	792.975	755.607	641.69	8.08984	8.7492	12.2646	246.132	701.324	1.3206	1.2745	1.2077	1.1977	1.1946	58.214	5.2606e-12	3.6997e-11	30.425	4.9272
12.25_417.1187m/z	417.119	12.2525	194.695	0.150667	100 - 18.1 - 2.57	14.0284	27.3976	3.02801	5.05556	3.97237	0.768029	13.1407	2.77657	0.590802	14.1225	0	16.3214	27.7234	64.0738	2.01629	0.692679	8.92551	33.5656	8450.23	4314.05	7471.33	6147.76	12673.8	1130.13	502.371	527.432	382.166	1334.4	286.177	9.04166	7.82534	22.8329	7811.43	693.78	1.119	0.88169	1.3414	1.328	1.3257	7.0566	0.00066386	0.001076	863.94	9.7548
18.55_413.1442m/z	413.144	18.5524	185.712	0.1209	100 - 12.7 - 0.149	129.697	132.42	189.637	182.994	143.581	121.136	80.5089	151.019	206.1	159.087	194.529	446.017	333.445	240.438	222.103	190.019	145.105	203.486	22.9816	1.86094	16.0332	3.37107	15.1022	632.821	598.924	502.243	882.37	1018.72	514.628	149.911	206.21	222.432	11.8698	691.618	0.027492	0.86533	0.82178	0.81368	0.81178	46.059	6.3826e-11	3.5042e-10	0.079179	-3.6587
10.52_223.0606m/z	223.061	10.5182	146.639	0.12	100 - 8.49	0.803644	1.22766	0	0.35603	0	0	0	0	1.11534	0.714941	0	2.70144	0	6.01303	0	0	2.24436	17.4116	873.473	235.839	891.988	741.228	2021.79	829.052	885.25	716.988	427.762	789.853	465.312	0.397889	0.755286	4.27817	952.863	685.703	2.1864	1.824	1.8506	1.8491	1.8449	6.5437	0.0010414	0.0016374	2394.8	11.226
7.17_855.2388m/z	855.239	7.16885	278.437	0.0709167	100 - 33 - 1.59	0	0	0	0	0	3.00855	0	0	0	0	0	2.53384	0	0	0	0	1.97598	0	4.12649	0	12.6988	0	173.332	1034.45	243.639	667.814	484.836	1563.63	103.02	0.501426	0.422306	0.329329	38.0314	682.898	2.4128	2.5376	2.4296	2.4512	2.4528	8.9063	0.00014777	0.00026448
13.53_617.1866m/z	617.187	13.5328	224.445	0.0917667	100 - 21.3 - 0.695	13.1356	22.6745	20.5989	37.4486	14.9087	26.9414	13.1316	39.3168	75.021	24.0574	40.2518	21.7563	47.8559	14.4121	38.0733	35.0371	44.4463	71.825	353.615	14.3973	93.3748	58.1493	175.049	790.34	1282.27	668.938	307.321	681.396	358.522	22.618	35.5892	41.9416	138.917	681.465	1.0337	1.1503	1.0753	1.0648	1.0622	22.98	6.5224e-08	1.9083e-07
7.74_797.2505m/z	797.251	7.7381	258.964	0.1191	100 - 30.2 - 2.9	0.871767	36.9461	44.6952	55.7174	53.3627	99.8136	20.8885	54.3436	99.2886	29.099	117.384	26.3098	26.3531	32.7078	115.036	119.064	65.4457	35.1752	399.98	198.742	309.11	127.401	226.231	654.849	1273.93	343.926	410.934	829.678	555.015	48.5678	57.8855	65.6302	252.293	678.056	1.0104	1.0162	0.95725	0.95533	0.95329	10.892	3.525e-05	6.87e-05
10.55_721.1953m/z	721.195	10.5549	266.038	0.1148	100 - 20.8	0	0	0.460547	0	0	0	0	0	0	0	0	0	0	5.14884	0	0	0	17.3117	842.545	580.062	827.09	901.43	632.305	692.646	781.55	1190.51	326.624	361.396	707.724	0.0767579	0	3.74343	756.687	676.741	2.6914	2.2176	2.3491	2.354	2.3543	25.369	2.5665e-08	8.095e-08	9858.1	13.267
11.68_537.1869m/z	537.187	11.676	222.021	0.101883	100 - 6.11	19.2371	22.2282	6.60869	4.85031	2.89766	1.10765	14.9539	0	8.85188	13.7915	0	18.9237	20.4218	28.9538	6.46475	0.65372	25.4113	40.7913	1366.6	795.86	1299.87	1303.44	1631.04	903.236	772.635	652.478	361.85	682.875	682.157	9.48828	9.42017	20.4494	1279.36	675.872	0.89931	0.73547	1.9306	1.9126	1.9095	5.1971	0.003682	0.005332	134.84	7.0751
6.87_871.3083m/z	871.308	6.8731	278.238	0.06395	100 - 29.7 - 1.54	7.16623	2.98843	7.30927	13.3305	10.4054	4.19123	5.64047	4.59802	0	4.29551	2.20609	22.1792	18.084	49.951	5.68449	4.61176	5.20218	26.0068	1826.79	994.403	903.443	429.128	1077.26	533.79	362.24	749.76	986.794	479.397	931.52	7.56519	6.48655	18.2567	1046.2	673.917	0.99077	0.77062	1.238	1.2466	1.2478	5.5187	0.0026931	0.0039725	138.29	7.1116
11.53_503.1553m/z	503.155	11.5314	202.036	0.244667	100 - 22 - 4.96	93.0419	138.559	11.34	52.1135	48.6464	65.366	52.4705	25.2265	96.0371	28.3603	143.994	122.708	169.159	383.245	20.3927	43.3119	201.449	121.601	47381.8	29764	26244	58710.2	49547.9	738.721	619.704	747.446	495.205	771.54	662.445	68.1778	78.1327	156.526	42329.6	672.51	1.048	0.84529	0.79526	0.79227	0.79028	75.382	3.1248e-13	2.7996e-12	620.87	9.2781
10.58_753.1309m/z	753.131	10.5809	259.555	0.104333	100 - 23.1 - 0.921	0	0	0	0	0	0	0	0	0	0	0	0	0	0	0	0	0	0	1293.1	846.315	956.702	1122.04	679.972	490.744	653.118	1538.6	315.64	325.529	679.186	0	0	0	979.626	667.137	3.2159	2.7482	2.5682	2.5429	2.5368	11118	7.879e-39	6.115e-37	14800000000	33.789
7.74_193.0500m/z	193.05	7.7381	174.618	0.124267	100 - 7.1	69.944	77.2889	39.8787	46.1966	37.3321	61.326	43.9164	36.2742	118.511	57.0321	56.3329	63.8436	94.5496	128.821	116.229	80.1176	76.2915	91.3753	1937.73	810.503	1513.21	2123.03	1541.08	815.772	870.227	785.994	336.574	528.232	657.859	55.3277	62.6518	97.8973	1585.11	665.776	1.018	0.81692	0.76703	0.75937	0.75761	113.18	3.2849e-15	4.3485e-14	28.649	4.8404
19.44_599.1766m/z	599.177	19.4386	252.008	0.733517	100 - 26.6 - 4.47	2.68775	1.68271	3.79057	2.78428	5.16315	4.69311	7.3694	2.51135	0.0294947	2.65048	3.18403	4.02602	1.41093	3.419	0.411443	2.38279	2.07771	9.31898	921.547	49258.6	57975.2	8455.47	3924.17	160.404	152.3	334.536	1901.7	541.108	874.473	3.46693	3.29513	3.17014	24107	660.754	1.4702	1.146	1.0862	1.0778	1.0753	46.158	6.2389e-11	3.4345e-10	6953.4	12.764
17.25_599.2118m/z	599.212	17.2498	232.42	0.0673	100 - 20.8 - 1.12	19.3474	31.3382	8.90762	11.336	6.13739	9.37641	38.5814	14.2007	7.53905	39.6544	9.09747	42.7631	73.5874	56.5562	14.1592	5.09712	10.7438	78.887	41.011	5.19431	40.8806	10.3902	49.8216	653.322	564.994	853.786	892.273	769.98	214.297	14.4072	25.306	39.8384	29.4596	658.109	0.97934	1.255	1.1799	1.1708	1.1686	20.446	1.9114e-07	5.2124e-07
6.78_419.1914m/z	419.191	6.77757	192.818	0.103633	100 - 13.6 - 0.0452	331.148	439.24	196.812	321.45	230.965	262.949	334.81	572.258	397.455	410.348	373.295	357.138	331.515	151.347	157.377	293.516	353.907	244.093	40.4773	4.24144	70.3893	37.4847	87.9986	574.345	556.516	753.025	894.8	621.231	538.903	297.094	407.551	255.292	48.1183	656.47	0.005692	0.71903	0.67682	0.68291	0.68127	22.463	8.0612e-08	2.3179e-07	0.16196	-2.6263
11.65_519.1501m/z	519.15	11.6496	211.029	0.205817	100 - 23.3	22.0168	12.1305	16.0998	22.9672	29.3868	25.126	8.6917	5.83807	54.4697	9.86419	12.8575	80.8733	59.1818	215.17	6.60692	9.90934	24.5818	85.8884	26364.6	19505.1	23235.6	31571.3	30755.5	740.596	734.143	615.331	508.833	743.922	589.271	21.2879	28.7657	66.8897	26286.4	655.349	1.2258	0.95869	0.93675	0.92748	0.92517	81.599	1.2983e-13	1.2444e-12	1234.8	10.27
16.37_699.3858m/z	699.386	16.3724	266.367	0.113917	100 - 11.6	102.735	0	0	0	0	0	0	0	0	4.7794	0	27.3989	4.64791	16.1637	0	138.779	0	15.2744	138.223	289.545	105.715	47.2974	36.9244	36.7442	0.496234	34.6687	82.7647	92.1348	3672.22	17.1226	5.36306	29.1442	123.541	653.172	2.0736	1.7582	1.6834	1.671	1.6756	6.2099	0.0014084	0.0021773	7.2151	2.851
12.22_581.1869m/z	581.187	12.2214	228.876	0.119883	100 - 24.8 - 3.92	99.1284	51.4041	59.6407	62.3802	117.203	82.7412	111.27	118.444	60.1021	63.0841	18.5533	126.484	117.702	276.709	95.1391	66.7603	91.9532	92.1601	3207.76	2481.7	1840.42	1834.5	3018.81	931.907	649.344	897.211	369.181	662.594	408.423	78.7496	82.9897	123.404	2476.64	653.11	0.93571	0.72911	0.69961	0.69258	0.69083	58.729	4.7834e-12	3.4146e-11	31.45	4.975
6.03_547.1660m/z	547.166	6.0288	212.386	0.0831	100 - 22.4 - 2.55	1.93256	2.67576	0.59523	1.50526	3.49765	0.776536	4.15191	0	1.21041	0.460671	0	4.21447	3.68313	3.56532	0	0.815321	6.40899	8.32198	3275.16	2410.78	2418.59	1821.2	2622.28	608.617	391.399	646.701	731.79	564.552	956.325	1.8305	1.67291	3.79912	2509.6	649.897	1.2675	0.99458	1.9803	1.9613	1.9564	6.1214	0.0015275	0.0023437	1371	10.421
6.86_223.0605m/z	223.06	6.85578	205.913	0.12605	100 - 6.05 - 0.019	5.19326	0	0	0	0.444248	0	0	0	0	0	0	0	0.780485	4.38077	0	2.18447	4.00763	11.2788	701.134	603.273	472.671	422.874	604.88	693.109	568.176	1041.22	451.408	474.472	656.246	0.939585	0	3.77202	560.966	647.438	2.0643	1.6334	2.359	2.3428	2.3383	22.438	8.1461e-08	2.3401e-07	597.04	9.2217
12.78_557.1294m/z	557.129	12.7827	239.001	0.0932333	100 - 18.8	64.1558	153.419	98.0886	112.959	79.0433	118.843	105.767	147.054	203.598	171.955	164.543	135.169	160.98	79.3257	208.123	127.144	107.258	91.4287	30.2198	15.2373	15.2604	10.746	62.8788	593.357	773.598	724.826	518.421	719.58	551.06	104.418	154.681	129.043	26.8684	646.807	0.34867	0.98191	0.92268	0.91365	0.91145	54.545	1.0597e-11	7.0288e-11	0.25732	-1.9584
14.01_507.1502m/z	507.15	14.0115	224.521	0.2003	100 - 22.3 - 3.03 - 0.0506	35.8813	46.8176	54.4415	83.4256	127.197	307.739	96.3869	89.2481	118.181	29.7269	151.042	51.7329	41.7278	58.4582	1.12236	208.172	92.7483	105.502	3023.51	18183.4	10576.5	8757.4	5685.52	409.908	346.603	902.652	1096.79	556.497	553.482	109.25	89.3863	84.6218	9245.25	644.322	0.9674	0.75544	0.70556	0.69902	0.70016	23.586	5.1126e-08	1.5232e-07	84.625	6.403
8.59_683.2544m/z	683.254	8.59305	252.604	0.08425	100 - 32.5 - 0.52	225.394	365.127	239.277	339.494	424.273	254.017	338.713	379.726	286.622	243.398	201.438	463.532	514.403	349.85	224.032	543.982	255.012	366.071	456.41	248.034	433.021	214.851	356.205	581.467	546.931	468.875	719.127	572.559	969.344	307.93	318.905	375.558	341.704	643.05	0.36332	0.46236	0.45452	0.45022	0.44918	5.9878	0.0017285	0.0026273
6.72_443.1190m/z	443.119	6.72105	195.922	0.0919833	100 - 13.3 - 0.622	135.011	36.2379	33.5458	37.3738	70.5597	65.8877	87.5983	84.1299	34.0499	75.2489	35.3936	164.183	116.398	65.9889	18.5583	45.5738	77.2661	49.9512	3917.17	1691.52	3039.05	2142.8	5742.09	981.833	316.247	534.61	466.272	1198.14	355.04	63.1026	80.1006	62.2895	3306.53	642.023	1.0361	0.81253	0.75872	0.75973	0.75825	55.307	9.1309e-12	6.1356e-11	52.399	5.7115
8.40_458.1233m/z	458.123	8.39705	188.325	0.0880333	100 - 30.4 - 1.64	16.1906	59.9315	30.4294	60.5834	101.671	55.6449	50.5146	65.2654	48.9994	41.5064	58.5647	24.8696	75.0044	56.9579	69.4775	34.2684	55.2951	38.5294	51.1942	3.49583	110.898	80.9977	219.103	833.964	557.358	535.887	637.942	926.524	344.409	54.0751	48.2867	54.9221	93.1379	639.347	0.75455	0.98931	0.94445	0.93545	0.93314	13.067	8.6985e-06	1.846e-05
9.43_551.2338m/z	551.234	9.42827	214.191	0.0932	100 - 17.5 - 0.267	183.693	286.961	158.821	138.068	409.43	200.189	254.195	214.795	211.28	335.826	145.867	342.907	294.458	125.147	109.521	136.179	173.62	185.084	155.072	81.7938	296.886	55.7122	162.14	658.569	598.698	732.848	500.449	516.153	798.787	229.527	250.812	170.668	150.321	634.25	0.40321	0.70112	0.65475	0.65766	0.65662	13.308	7.5169e-06	1.6107e-05
5.37_702.2064m/z	702.206	5.36735	244.433	0.119283	100 - 31.8 - 9.92 - 14.8 - 2.34 - 0.0865	35.4875	17.3595	105.351	29.9609	75.8746	112.91	65.1073	19.5549	86.6893	31.9414	29.4305	100.043	88.1152	85.7762	18.7111	46.3552	19.4359	97.8393	9263.64	4731.52	5737.68	6658.3	6499.86	719.386	675.836	615.302	554.059	711.821	525.567	62.8239	55.4611	59.3721	6578.2	633.662	1.0757	0.83601	0.79391	0.78593	0.78394	75.06	3.2761e-13	2.9182e-12	104.71	6.7102
17.62_371.1128m/z	371.113	17.6175	194.066	0.129467	100 - 13.1 - 0.199	145.536	235.597	171.041	111.771	15.2139	77.5814	204.062	50.4487	224.186	200.552	161.463	141.186	241.632	222.75	145.254	126.355	80.2378	266.045	83.8797	0	8.28386	10.6402	124.593	903.038	663.189	682.444	455.402	701.585	392.646	126.123	163.649	180.379	45.4794	633.051	0.093278	0.82596	0.84659	0.89513	0.89801
10.00_501.1611m/z	501.161	10.0029	213.258	0.1286	100 - 19.6 - 6.01	11.2156	11.7437	5.20123	11.7642	19.6834	36.2681	11.3454	2.85168	34.3607	10.6604	16.3426	38.1736	20.7819	83.9926	21.8462	12.5201	12.6493	32.0017	13793.7	12500.4	12643.2	10865.1	6860.99	689.141	547.401	657.255	485.478	736.373	670.129	15.9794	18.9557	30.632	11332.7	630.963	1.2998	1.0114	0.95527	0.94575	0.94351	119.69	1.7395e-15	2.4058e-14	709.21	9.4701
9.54_611.1971m/z	611.197	9.53753	222.636	0.128167	100 - 25.9 - 1.81	0.0513498	15.864	1.90164	8.30127	52.6322	5.46112	18.1101	37.4826	8.20411	15.3418	2.27461	16.8668	11.5866	24.3122	5.51218	17.3637	19.9602	47.9391	1950.55	1390.06	1565.81	1457.6	1842.58	570.93	559.252	705.792	851.466	414.117	680.464	14.0353	16.38	21.1123	1641.32	630.337	1.4179	1.1987	1.1256	1.1146	1.1118	25.772	2.2081e-08	7.04e-08	116.94	6.8697
13.39_303.1260m/z	303.126	13.3896	171.011	0.156367	100 - 3.69	150.141	207.233	234.903	170.617	282.22	324.46	160.219	232.666	260.028	177.447	288.02	248.988	273.922	164.265	270.839	222.836	184.965	137.68	29.2873	14.316	119.484	15.8332	40.4667	738.425	733.333	671.493	379.528	778.875	479.776	228.262	227.895	209.084	43.8774	630.238	0.078067	0.72391	0.67931	0.67249	0.67102	33.072	1.9186e-09	7.5739e-09	0.19222	-2.3791
5.60_735.2160m/z	735.216	5.60138	253.827	0.08285	100 - 31.3 - 5.38	9.37806	14.6421	2.34942	8.16569	40.5138	12.4385	23.4527	18.9729	6.61974	13.629	5.81645	24.5139	27.9527	60.5824	3.11965	11.4875	17.2224	40.7261	1045.87	269.504	427.221	328.418	1121.29	962.64	383.382	420.907	697.883	987.079	322.352	14.5813	15.5008	26.8485	638.461	629.041	1.2724	1.0966	1.0437	1.0354	1.0329	38.147	4.5158e-10	2.0437e-09	43.786	5.4524
11.69_959.3183m/z	959.318	11.6933	297.869	0.08085	100 - 36.9 - 4.2	8.63203	6.97623	37.8671	31.0833	18.0883	31.4457	32.3655	34.5105	10.2987	5.97029	0	1.25582	2.69181	32.0511	23.6275	22.1395	91.1964	20.8253	30.1782	261.918	518.959	138.234	85.3705	567.982	700.358	186.011	515.053	1196.81	599.81	22.3488	14.0668	32.0886	206.932	627.671	0.66647	0.51965	1.2534	1.2521	1.249	3.2528	0.028846	0.036208	9.2592	3.2109
3.89_232.9752m/z	232.975	3.88865	137.827	0.121017	100 - 4.55 - 1.04	78.3482	117.588	69.4446	124.944	148.484	266.984	81.0845	169.563	242.587	99.6424	222.65	63.0625	111.443	99.1936	95.8649	93.2156	131.38	124.794	121.305	162.588	2.32764	190.511	222.762	772.295	878.6	720.421	420.091	666.945	305.885	134.299	146.432	109.315	139.899	627.373	0.4484	0.72344	0.6755	0.67067	0.67038	4.8218	0.0053554	0.0075452
6.96_455.0960m/z	455.096	6.95602	188.388	0.119083	100 - 5.58 - 0.0221	144.991	81.1081	51.5571	68.6902	77.6003	93.3256	99.889	42.5124	128.22	76.1559	88.8167	70.8347	136.427	158.964	133.906	119.676	113.788	101.85	661.331	697.222	411.949	1523.64	1151.89	611.02	604.704	1008.51	507.872	483.298	542.274	86.2121	84.4048	127.435	889.207	626.281	0.89317	0.7352	0.69435	0.68736	0.68562	60.055	3.7569e-12	2.7616e-11	10.314	3.3666
3.34_547.1300m/z	547.13	3.34495	225.654	0.0933	100 - 16 - 0.0558	248.842	315.633	193.405	206.736	237.55	84.0908	208.864	182.933	270.827	238.764	208.859	227.086	387.901	226.752	235.109	122.138	110.234	258.91	151.702	74.1781	23.5634	64.3396	178.776	695.099	975.954	540.244	448.927	520.667	563.318	214.376	222.889	223.507	98.5118	624.035	0.26595	0.67631	0.6368	0.63052	0.62997	13.097	8.538e-06	1.8151e-05
8.75_697.2328m/z	697.233	8.75355	252.393	0.12945	100 - 38.1 - 5.36 - 0.0476	13.3861	15.1339	28.5432	28.2703	33.0062	21.4586	24.6158	24.3079	28.2344	42.415	29.9426	42.1391	29.1967	32.5962	15.8424	41.0544	37.1403	70.8139	5826.44	3950.19	3625.46	3431.36	3973.68	760.203	477.65	671.044	502.135	747.776	581.974	23.2997	31.9425	37.774	4161.42	623.464	1.233	0.97449	0.90995	0.90081	0.89853	271.25	1.3443e-19	2.7794e-18	178.6	7.4806
6.69_453.1006m/z	453.101	6.69465	218.079	0.0906	100 - 5.87	503.372	124.998	23.0827	63.0885	55.9627	88.871	87.8895	81.494	85.5297	94.0293	37.6049	55.7506	93.3607	139.062	149.362	97.7902	215.36	206.285	647.271	437.981	694.697	1111.5	1049.13	686.967	575.183	1150.07	309.932	452.343	562.022	143.229	73.7163	150.203	788.116	622.752	0.80105	0.64736	0.64309	0.6406	0.63898	19.783	2.5752e-07	6.8879e-07	5.5025	2.4601
13.35_673.2125m/z	673.212	13.3482	246.829	0.08845	100 - 21.2 - 0.445	78.8295	64.4383	13.5381	16.8406	13.2696	0.116836	41.355	11.1033	34.2929	31.938	9.4592	68.1811	263.095	52.0035	51.3012	13.2439	10.5885	27.7267	1430.42	1170.65	1124.33	755.292	1382.58	714.543	604.783	600.441	696.448	669.59	449.466	31.1722	32.7216	69.6598	1172.65	622.545	1.2182	1.0367	0.97587	0.96607	0.96884	14.91	2.9771e-06	6.7764e-06	37.619	5.2334
13.65_967.3812m/z	967.381	13.6545	301.967	0.0736667	100 - 41.1 - 3.68	0	0	0	0	0	0	0	0	1.65914	0	0	2.83414	0	0	0	0	0	1.99429	1260.68	397.217	758.87	457.663	940.607	846.454	1025.76	482.413	166.318	986.798	211.531	0	0.74888	0.332381	763.008	619.88	3.1004	2.7592	2.6054	2.5815	2.575	26.13	1.9348e-08	6.2459e-08	11600000000	33.429
5.93_765.2817m/z	765.282	5.93278	271.476	0.0802333	100 - 25.7 - 0.558	122.384	194.982	88.311	266.796	470.508	278.368	408.913	382.084	355.815	158.927	250.455	478.641	346.997	538.108	92.8371	181.73	268.768	344.61	337.722	34.2476	270.182	100.724	128.053	573.201	563.007	628.899	565.723	902.484	483.422	236.892	339.139	295.508	174.186	619.456	0.3091	0.64086	0.59841	0.60632	0.60524	5.3197	0.0032652	0.0047551
6.17_135.0448m/z	135.045	6.17287	122.637	0.147517	100 - 3.96	169.709	141.356	145.625	168.749	314.347	196.582	191.598	218.627	186.116	188.289	178.53	194.56	174.674	186.737	249.703	191.343	197.757	182.081	1510.94	1140.75	1101.23	1189.46	1332.06	673.391	605.616	524.842	623.114	798.365	480.985	189.395	192.953	197.049	1254.89	617.719	0.74332	0.58641	0.54754	0.54205	0.5411	130.69	6.3792e-16	9.4799e-15	6.6258	2.7281
5.43_687.4604m/z	687.46	5.43492	234.907	0.1046	100 - 19.5	0	0	0	0	0	0	0	0	0	0	0	0	0	0	0	0	0	0	1859.93	1606.75	1527.21	2146.32	2210.24	770.92	472.012	786.87	494.6	605.144	556.688	0	0	0	1870.09	614.372	3.2256	2.7401	2.5608	2.5355	2.5295	64892	5.0697e-48	2.0894e-45	28300000000	34.722
13.48_451.1604m/z	451.16	13.4835	221.935	0.13855	100 - 19.6	77.8211	26.4162	22.7405	56.6433	78.2315	55.818	57.8288	24.0095	94.4114	57.5699	43.8155	98.1001	77.0679	412.642	30.3112	62.7018	189.779	186.511	1532.91	8493.7	11760.4	5214.06	1217.82	556.383	581.757	903.416	651.105	220.936	767.311	52.9451	62.6225	159.836	5643.77	613.485	0.98163	0.7629	0.71693	0.70973	0.70795	35.705	8.8637e-10	3.7686e-09	106.6	6.736
15.02_995.3196m/z	995.32	15.0197	303.752	0.075	100 - 46.4 - 12.5	0	0	0	0	0	0	0	0	0	0	0	0	0	0.0265705	0	0	0	2.86167	0	0	0	0	0	510.889	264.431	242.803	841.264	1786.74	33.3526	0	0	0.481374	0	613.247	2.1407	2.8621	2.8089	2.7924	2.7864	40.395	2.5054e-10	1.1979e-09
14.35_427.1236m/z	427.124	14.3491	183.594	0.138567	100 - 8.69	44.486	142.966	184.66	221.442	213.925	169.355	69.7891	177.953	156.115	196.525	174.538	489.502	368.545	263.119	211.163	220.127	97.0969	248.036	0.993178	0	0	0	0	524.903	722.943	341.003	583.367	964.055	535.901	162.806	210.737	234.681	0.198636	612.029	0.77603	1.4882	1.413	1.3989	1.3954	39.006	3.5935e-10	1.6666e-09	0.0012201	-9.6788
10.27_193.0501m/z	193.05	10.2737	138.161	0.177083	100 - 7.56	151.344	91.3804	68.9873	65.2445	3.6414	98.3251	84.3021	32.88	177.769	99.8981	37.3325	120.583	127.188	174.988	72.6566	39.5039	93.0075	150.321	4266.98	1910.9	3525.41	4407.79	6359.52	814.296	899.214	693.561	351.703	437.204	469.89	79.8204	92.1275	109.611	4094.12	610.978	0.98773	0.77062	0.72078	0.72038	0.71914	28.888	7.322e-09	2.5646e-08	51.292	5.6807
15.35_373.1283m/z	373.128	15.3547	186.728	0.105317	100 - 13.9	1.00193	2.17913	0	0	0	0	3.34125	0	0	1.38032	0	8.62952	16.3989	9.9663	0.865814	0.385652	8.73424	36.3651	559.234	162.589	589.725	336.049	1110.28	715.113	816.07	729.844	372.557	689.787	333.438	0.530176	2.22518	12.1193	551.577	609.468	2.0339	1.773	1.6693	1.662	1.6713	10.088	6.1733e-05	0.00011642	1040.4	10.023
13.74_507.1138m/z	507.114	13.7388	207.524	0.16855	100 - 17.2 - 1.26	31.4821	19.1846	54.2674	102.508	158.817	17.4279	96.1683	34.3565	11.0274	82.4552	42.7048	101.813	21.7594	100.662	23.5538	24.2433	82.4727	80.7527	1150.59	3871.86	1839.46	1556.53	1647.69	251.748	207.484	168.327	2041.72	625.365	352.589	63.9479	61.4209	55.574	2013.22	607.873	0.96072	0.7495	0.70363	0.69797	0.69638	23.923	4.4745e-08	1.348e-07	31.482	4.9765
11.90_409.0769m/z	409.077	11.9012	191.241	0.09855	100 - 14	0	0	0	0	0	0	0	0	0	0	0	0	0	0	0	0	0	3.42369	14.5503	1.07799	15.499	22.1155	64.237	668.615	299.514	601.02	848.258	879.992	330.33	0	0	0.570615	23.496	604.622	3.0125	2.6849	2.5589	2.5352	2.5293	62.546	2.4177e-12	1.8272e-11	356000000	28.407
5.45_491.3312m/z	491.331	5.44528	202.267	0.1046	100 - 7.09	0	0	0	0	0	0	0	0	0	0	0	0	0	0	0	0	0	3.89089	1155.71	586.621	437.811	941.519	1397.74	711.462	550.745	476.101	626.35	774.848	486.084	0	0	0.648481	903.879	604.265	3.0792	2.6129	2.4809	2.4587	2.4529	75.342	3.1429e-13	2.804e-12	13700000000	33.673
7.30_373.0590m/z	373.059	7.3029	249.558	0.0880333	100 - 15.2 - 2.18	0	0	0	0	0	0	0	0	0	0	0	0	0	2.38842	0	0	0.175771	0	859.844	446.824	629.777	856.243	1405.9	786.032	598.576	562.902	507.487	739.314	366.379	0	0	0.427365	839.717	593.448	2.9804	2.5222	2.406	2.382	2.3762	54.767	1.0145e-11	6.7435e-11	12700000000	33.567
11.93_685.0886m/z	685.089	11.9338	229.16	0.121967	100 - 23.1 - 9.95	0	0	0	0	0	0	0	0	0	0	0	0	0	0	0	0	0	0	256.009	42.3128	8.20645	120.076	671.593	733.759	821.042	673.438	495.857	452.485	375.179	0	0	0	219.64	591.96	3.1887	2.7965	2.6157	2.5899	2.5836	1667	5.8656e-29	1.7185e-27	3327900000	31.632
12.39_435.1290m/z	435.129	12.3871	199.78	0.1191	100 - 17.5 - 1.58	53.1042	42.1035	52.4197	127.372	197.925	258.497	42.5396	30.4851	424.862	56.8699	286.434	168.13	49.4089	591.009	176.284	247.68	109.643	101.769	3079.36	5333.77	2672.24	1569.68	1963.37	360.529	524.333	823.76	461.219	544.697	816.137	121.904	168.22	212.632	2923.68	588.446	0.82046	0.63765	0.60248	0.59738	0.59731	18.485	4.7151e-07	1.2055e-06	23.984	4.584
9.80_519.1505m/z	519.151	9.79773	209.158	0.171133	100 - 23.6	45.1894	21.6906	23.6814	58.2952	88.5296	66.179	36.7495	17.6363	145.116	16.3303	31.0617	136.716	92.7144	384.792	18.2276	42.4977	64.6025	146.321	28852	11584.7	22135.2	22622.1	43749.6	675.039	578.377	478.621	452.307	845.016	489.787	50.5942	63.9349	124.859	25788.7	586.524	1.0492	0.83983	0.8223	0.81516	0.8131	69.919	7.1557e-13	5.9618e-12	509.72	8.9936
7.30_697.1023m/z	697.102	7.3029	244.507	0.0880333	100 - 21.4 - 9.22 - 0.071	0.554707	0	0	0	0.0426219	1.25968	0	0	0	0	0	0	0	0.000771737	0.212055	0	0.557496	0	239.678	139.893	134.771	198.32	282.787	673.745	495.926	530.563	548.369	966.414	275.761	0.309502	0	0.128387	199.09	581.796	2.2145	1.7863	2.116	2.0948	2.1015	21.155	1.4014e-07	3.8953e-07	643.26	9.3293
8.10_471.1132m/z	471.113	8.10112	193.499	0.103817	100 - 15.4 - 0.708	225.341	270.565	208.464	300.814	331.823	168.73	303.521	268.914	262.716	253.223	265.618	403.381	421.316	358.907	263.585	270.663	250.779	359.979	2060.83	1839.27	2395.35	3243.09	1656.13	587.593	671.515	498.151	570.861	565.782	573.109	250.956	292.896	320.871	2238.93	577.835	0.61673	0.48909	0.45922	0.45467	0.45407	100.12	1.315e-14	1.5603e-13	8.9216	3.1573
13.77_535.1447m/z	535.145	13.7652	216.369	0.118833	100 - 21.7 - 2.12	4.35147	0.139713	2.98423	9.62646	4.10225	0.826207	7.26593	3.36927	6.72881	3.88114	0.950141	7.16275	7.7703	22.654	5.04421	0.770401	1.023	12.8226	945.774	3092.17	3402.6	2578.48	1022.94	592.635	257.904	853.914	602.892	697.805	459.285	3.67172	4.89301	8.34742	2208.39	577.406	1.5569	1.2884	1.2045	1.1931	1.19	51.459	1.9745e-11	1.2292e-10	601.46	9.2323
11.55_484.1815m/z	484.182	11.5475	219.282	0.0968333	100 - 14.7	0	0	0	0.452169	0	0	0	0	0.859273	0.822128	0	0	0.561164	0	0	0.790119	0	1.27584	282.254	204.805	319.945	320.11	298.166	688.104	424.437	666.601	335.089	644.632	699.532	0.0753615	0.280234	0.437854	285.056	576.399	2.6571	2.3459	2.1909	2.1705	2.1661	13.039	8.8477e-06	1.8757e-05	3782.5	11.885
3.55_463.1453m/z	463.145	3.54897	197.321	0.150167	100 - 14.7 - 2.29	152.578	104.255	120.93	84.7816	117.389	221.763	149.342	147.557	208.146	68.7228	136.31	65.7931	71.03	66.7302	44.9279	177.836	122.624	80.5336	7605.66	5771.75	3358.98	8580.96	5802.38	482.774	691.985	826.812	333.662	548.446	559.826	133.616	129.312	93.9471	6223.94	573.918	0.86705	0.68382	0.64029	0.63465	0.634	103.33	9.2108e-15	1.1253e-13	46.581	5.5417
8.19_695.1551m/z	695.155	8.19432	230.938	0.113917	100 - 17.7 - 0.99	8.83048	15.1347	2.10095	9.75168	26.2207	4.53874	21.5937	9.99032	12.4825	7.78201	6.2016	18.6629	24.9373	35.4319	6.20388	19.6879	24.6451	30.4012	1047.43	941.147	740.009	1231.92	1148	460.057	669.218	721.521	621.052	410.53	546.518	11.0962	12.7855	23.5512	1021.7	571.483	1.3295	1.1073	1.0378	1.0275	1.0249	92.731	3.1135e-14	3.4007e-13	92.077	6.5248
5.07_437.0741m/z	437.074	5.06727	190.588	0.08685	100 - 5.47	74.7305	85.8386	86.7033	108.879	136.033	89.5528	126.282	108.992	89.6987	80.9426	86.8743	151.221	134.95	109	47.1263	63.1706	93.3428	99.9754	142.144	11.7134	42.1554	41.5036	184.977	621.261	608.118	544.514	504.826	555.607	586.262	96.9561	107.335	91.2609	84.4987	570.098	0.55086	0.88416	0.8434	0.83966	0.83754	17.867	6.362e-07	1.5962e-06
15.36_713.2425m/z	713.242	15.3599	262.131	0.0794833	100 - 26.7 - 0.165	0	0	0	0	0	0	0	0	0	1.83714	0	3.63097	1.36266	2.1314	0	0	1.98585	6.51664	633.033	324.202	635.196	341.158	743.192	589.659	460.921	590.042	538.453	627.051	604.612	0	0.911351	1.99942	535.356	568.457	2.7474	2.4343	2.2729	2.26	2.2558	17.511	7.584e-07	1.8814e-06	8111500000	32.917
15.43_429.1755m/z	429.175	15.4342	199.92	0.110833	100 - 10.1	149.55	210.449	101.928	284.521	240.53	124.847	142.145	235.991	155.876	179.631	191.284	380.166	322.312	357.08	146.792	131.402	138.553	253.119	294.569	188.492	254.717	258.697	280.055	432.397	636.722	404.515	751.098	462.838	707.24	185.304	214.182	224.876	255.306	565.802	0.5585	0.63483	0.59722	0.59148	0.5901	10.208	5.6674e-05	0.00010741
9.95_653.2803m/z	653.28	9.94567	247.14	0.0653167	100 - 22.9	13.7871	108.102	73.0518	26.2103	22.2618	300.03	94.9989	54.2604	355.681	81.9483	198.673	21.5405	133.909	9.99245	383.311	226.695	209.912	159.91	3.61035	2.0407	3.32609	2.37321	7.96297	510.772	638.979	854.951	288.58	487.342	609.749	90.5739	134.517	187.288	3.86266	565.062	0.18987	1.0337	0.98371	0.97382	0.97175	20.442	1.9145e-07	5.2185e-07	0.042647	-4.5514
15.59_454.1726m/z	454.173	15.5935	206.764	0.181483	100 - 26.5 - 1.32	0	0	0.223135	0	1.0962	0	0	0	0	0	0	0	0	0.566872	0	0.894692	1.53407	0.417442	1985.81	802.527	3031.03	1819.49	3773.01	829.635	446.424	599.244	398.299	741.328	357.857	0.21989	0	0.568846	2282.37	562.131	2.2987	1.824	2.3427	2.3672	2.3636	22.429	8.1764e-08	2.3477e-07	10380	13.341
11.69_633.1557m/z	633.156	11.6863	231.864	0.0911667	100 - 18.5 - 0.714	35.2598	27.2163	11.2687	23.2692	58.5373	30.5672	18.3075	33.5716	42.5934	14.9169	87.6694	4.45417	12.7839	21.4964	34.1171	45.4079	29.7527	37.4918	491.268	382.917	389.298	705.566	809.525	643.043	621.113	725.871	408.29	493.26	477.401	31.0197	33.5855	30.175	555.715	561.496	1.1107	0.94849	0.89178	0.8838	0.88215	44.526	9.1026e-11	4.8263e-10	17.915	4.1631
13.33_475.1241m/z	475.124	13.3276	198.908	0.141767	100 - 20.2	29.7813	8.78914	33.8691	44.5463	85.9097	95.585	130.362	63.8495	38.4709	80.7236	54.8313	165.588	46.9052	198.286	9.08362	96.1511	90.9311	126.101	3115.13	20563	10162.3	7150.97	4551.05	288.622	291.776	767.767	1040.93	369.718	600.621	49.7468	88.9707	94.5763	9108.47	559.905	1.0584	0.8226	0.78805	0.78102	0.77986	40.051	2.737e-10	1.2946e-09	183.1	7.5165
3.13_779.2456m/z	779.246	3.12823	267.234	0.0976667	100 - 29.3 - 2.96	62.6432	54.9638	69.7371	44.2101	36.3503	26.5001	63.7575	30.914	64.5855	42.0769	47.3236	33.2308	58.4203	113.203	118.559	37.9099	64.211	66.2124	4185.42	1249.41	1172.43	1353.84	4652.9	522.142	681.339	390.849	444.655	656.438	648.796	49.0674	46.9814	76.4192	2522.8	557.37	1.024	0.80527	0.76404	0.75637	0.75463	91.042	3.8257e-14	4.0637e-13	51.415	5.6841
10.21_191.0555m/z	191.055	10.2111	133.307	0.1059	100 - 3.11	40.8337	65.026	61.2509	74.7517	61.0387	46.4738	70.2303	26.9185	95.6424	90.3429	56.6224	165.081	113.716	124.62	114.827	80.5227	66.3257	108.737	27.1734	52.1367	60.0942	16.9405	61.6622	512.081	584.151	497.088	625.73	451.345	666.079	58.2291	84.1395	101.458	43.6014	556.079	0.61102	0.97566	0.91652	0.90821	0.90602	38.305	4.3279e-10	1.9731e-09
2.15_955.2783m/z	955.278	2.1545	277.26	0.109467	100 - 33.3 - 5.5	0	0	0	1.17334	0	0	0	0	1.77658	1.53084	0	0	1.72571	6.95383	0	0	0	7.08684	3005.8	2240.2	1072.85	2359.1	2064	557.27	415.04	491.976	423.17	422.857	1025.02	0.195556	0.551236	2.62773	2148.39	555.889	2.6231	2.2248	2.1044	2.0832	2.0791	12.095	1.5936e-05	3.2664e-05	10986	13.423
5.39_769.1831m/z	769.183	5.38805	257.339	0.0726667	100 - 26.4 - 0.485	229.402	276.288	244.399	221.525	390.084	165.818	311.171	319.254	228.282	298.523	222.755	433.932	379.369	470.777	265.929	192.56	180.951	323.919	5.60506	0	14.4302	10.1098	158.157	622.701	519.718	479.373	573.611	351.667	782.379	254.586	302.32	302.251	37.6603	554.908	0.32527	0.77864	0.81073	0.85429	0.85506	3.6563	0.018361	0.023697
3.77_491.1397m/z	491.14	3.76605	200.426	0.246467	100 - 18.4 - 1.2	19.3345	19.071	15.8652	31.0869	46.9364	16.1169	22.5777	34.7459	20.3375	28.5821	17.817	76.4254	32.6865	28.266	14.3692	26.191	45.8417	43.5518	5697.89	6455.71	7211.07	6897.47	2497.52	441.07	635.187	646.393	495.405	552.245	558.009	24.7351	33.4143	31.8177	5751.93	554.718	1.2133	0.94844	0.88613	0.87722	0.87504	185.39	1.1377e-17	2.0446e-16	232.54	7.8613
12.58_597.1639m/z	597.164	12.5808	228.603	0.0984	100 - 21 - 1.9	13.1587	4.85765	10.376	14.9979	7.95766	11.431	17.3464	10.3503	14.5274	11.444	11.522	23.8362	14.5027	22.8008	13.3659	22.5463	11.0423	14.5321	170.246	45.5612	54.2933	92.9947	275.924	499.431	546.016	594.897	692.51	463.711	524.829	10.4631	14.8377	16.465	127.804	553.566	1.2492	1.262	1.1789	1.1671	1.1642	99.097	1.4762e-14	1.7284e-13	12.215	3.6105
13.85_413.0475m/z	413.047	13.8471	180.339	0.108733	100 - 9.28 - 1.05	0	0	0	0	0	0	0	0	0	0	0	0	0	0	0	0	0	0	487.378	167.289	291.786	224.844	716.976	592.021	451.091	352.33	792.914	786.387	324.154	0	0	0	377.655	549.816	3.1994	2.7636	2.584	2.5585	2.5524	9761.3	3.7514e-38	2.4937e-36	5720000000	32.414
10.12_491.1761m/z	491.176	10.1212	213.461	0.1243	100 - 11 - 3.41	126.951	238.045	124.571	201.531	183.882	250.836	168.273	210.112	255.1	133.42	222.71	108.885	140.333	205.158	166.934	437.517	232.009	211.501	564.02	368.252	479.323	589.532	388.941	516.489	762.181	642.723	413.677	381.905	568.276	187.636	183.083	232.242	478.014	547.542	0.6163	0.5416	0.51082	0.50744	0.50619	17.549	7.4425e-07	1.8515e-06	2.5476	1.3491
14.61_521.1288m/z	521.129	14.605	214.748	0.0991667	100 - 14.7	0	0	0	0	8.39007	4.31736	0	0	0	0	0	0	0	0	0	1.07496	1.50305	0	8.77837	238.27	94.8875	38.5143	44.3689	242.232	199.832	263.307	1328.45	912.348	334.337	2.11791	0	0.429669	84.9639	546.75	2.3125	1.9185	2.1037	2.0881	2.0967	16.514	1.2579e-06	3.0234e-06
12.12_472.9842m/z	472.984	12.122	191.643	0.0938833	100 - 18.4 - 2.18	0	0	0	0	0	0	0	0	0	0	0	0	0	0	0	0	0	1.19138	56.114	5.50985	16.6863	3.58818	179.032	701.848	478.894	874.725	328.098	528.138	364.321	0	0	0.198563	52.186	546.004	3.0282	2.6827	2.5559	2.5318	2.5258	71.212	5.8511e-13	4.9618e-12	790700000	29.559
8.44_830.3351m/z	830.335	8.44365	276.71	0.147417	100 - 41 - 8.97 - 0.0317	0	0	0	0	0	0	0	0	0	0	0	0	0	0	0	0	0	0	21056.4	6841.85	10967.8	11393.7	8860.49	545.992	598.762	3.68585	12.7638	2103.62	0	0	0	0	11824	544.138	2.8049	2.2351	2.0939	2.0805	2.0753	48.394	3.7888e-11	2.189e-10	179000000000	37.382
18.25_411.1288m/z	411.129	18.2482	187.564	0.150167	100 - 12.3 - 0.0837	82.2523	94.8541	155.581	155.392	195.611	96.3587	106.21	130.251	129.048	140.806	147.575	342.187	302.912	211.586	163.035	162.947	125.245	168.706	181.308	26.444	119.505	34.9171	72.442	558.568	354.555	401.611	758.516	801.836	362.644	130.008	166.013	189.072	86.9232	539.622	0.36776	0.75296	0.71424	0.70706	0.70551	13.996	5.0066e-06	1.0991e-05
5.37_640.0371m/z	640.037	5.37252	225.997	0.192633	100 - 32.6 - 13.9 - 0.53	0	0	0	0	0	0	0	0	1.03229	0	0	0	0	32.2533	0	0	0	2.32529	5448.29	4051.27	4599.43	8032.2	3477.38	487.818	428.132	1139.33	356.011	376.454	442.135	0	0.172048	5.7631	5121.71	538.313	2.9583	2.4841	2.3449	2.3218	2.3163	26.423	1.7388e-08	5.6575e-08	77600000000	36.175
3.65_807.2557m/z	807.256	3.64735	256.842	0.0569667	100 - 26.2 - 1.66	0	0	0	0	0	0	0.872617	0	0	0	0	0	0	0	0	0	0	0	205.738	102.947	165.393	32.6849	203.602	718.214	380.133	668.795	383.926	494.313	573.902	0	0.145436	0	142.073	536.547	3.1968	2.8628	2.6986	2.6721	2.6659	82.163	1.2027e-13	1.1654e-12	2152600000	31.003
15.06_537.1746m/z	537.175	15.0619	223.928	0.108333	100 - 12.5	151.957	201.129	15.0982	18.449	2.27236	4.35912	44.4998	6.54532	24.9093	99.5653	0	119.103	231.934	95.3802	4.87057	12.8842	4.55768	274.628	14.4231	0	2.18902	0	25.6896	731.623	399.907	596.056	274.634	369.52	839.527	65.5441	49.1039	104.043	8.46034	535.211	0.083235	0.81144	1.5485	1.5679	1.5658	3.035	0.037011	0.045778
10.53_313.0379m/z	313.038	10.5285	163.681	0.0888167	100 - 8.17 - 0.259	51.0047	72.7789	101.896	63.3618	73.5503	92.1571	90.7709	82.1534	86.8589	69.9944	76.3206	91.2511	101.553	67.3956	62.2269	81.7775	70.8692	67.5718	55.3322	23.5648	29.1104	35.2831	160.409	657.79	577.004	496.766	450.841	643.765	380.237	75.7914	82.8915	75.2323	60.7398	534.4	0.6087	0.95759	0.89805	0.88905	0.88682	40.268	2.5884e-10	1.2337e-09
3.12_673.1975m/z	673.198	3.123	240.948	0.06505	100 - 23.3 - 2.91	0	0	0	0	0	0	1.09302	0	0.35817	0	0	0	0	0	0	0	2.69265	4.26638	1301.49	1151.1	1315.27	1501.76	1859.68	576.647	651.824	755.9	192.464	589.077	436.444	0	0.241865	1.15984	1425.86	533.726	2.9862	2.6279	2.4919	2.4732	2.4675	21.249	1.3453e-07	3.7496e-07	21600000000	34.331
14.19_557.2630m/z	557.263	14.1934	223.556	0.0994333	100 - 12.3 - 0.838	40.4365	170.833	149.988	147.754	254.407	145.971	68.1328	246.387	142.59	156.533	250.336	116.942	99.7798	69.3869	162.168	283.47	101.995	92.0754	1024.34	355.733	384.827	455.513	1125.39	456.365	714.511	500.137	327.157	673.002	530.307	151.565	163.487	134.812	669.162	533.58	0.73519	0.63776	0.59734	0.59251	0.59117	13.768	5.7189e-06	1.244e-05	4.415	2.1424
16.81_878.9382m/z	878.938	16.8149	226.77	0.124267	100 - 37.8	286.12	209.059	283.906	248.366	96.2706	258.601	123.923	212.589	216.303	255.157	214.623	569.796	598.242	240.28	354.117	274.237	157.278	287.632	0	0	0	0	99.1922	637.322	342.351	494.303	763.632	556.201	391.831	230.387	265.398	318.631	19.8384	530.94	0.80423	1.3958	1.35	1.3404	1.3371	22.343	8.4709e-08	2.4278e-07	0.086109	-3.5377
9.36_785.2131m/z	785.213	9.36095	259.121	0.119067	100 - 34.3	18.003	17.3452	19.4124	31.4153	69.2137	40.1983	65.134	25.8817	51.407	44.4353	33.9896	87.483	63.6158	99.7112	113.892	37.7163	44.6372	26.6364	1335.73	2613.36	2828	2977.13	3041.04	426.761	500.15	439.462	697.876	470.071	646.461	32.598	51.3884	64.3682	2559.05	530.13	1.1301	0.90046	0.85188	0.84339	0.84161	98.472	1.5852e-14	1.842e-13	78.503	6.2947
15.33_535.1801m/z	535.18	15.3273	212.603	0.158983	100 - 20.6 - 3.64	6.05428	6.74531	6.54511	2.91449	31.1275	4.62762	65.0623	3.63614	0	16.0515	0	4.67256	28.3049	9.30193	1.50546	6.95227	7.02417	10.0319	4559.4	3601.34	4648.2	3692.95	5694.83	781.418	297.149	585.288	427.934	705.122	356.464	9.66906	14.9037	10.5201	4439.34	525.563	0.9304	0.78922	1.6537	1.6479	1.6458	6.0859	0.0015784	0.0024159	459.13	8.8428
11.42_567.1712m/z	567.171	11.4217	225.288	0.11625	100 - 18.7 - 0.555	55.0395	59.8567	83.8829	72.1737	94.3097	161.936	89.9642	53.2365	162.654	38.386	119.364	101.064	84.3911	35.7897	11.7318	118.731	62.0519	96.3621	2279.8	988.108	1004.12	1057.18	1952.67	650.769	669.24	782.05	249.036	412.504	381.767	87.8664	94.1116	68.1762	1456.38	524.228	0.91009	0.72021	0.67435	0.66907	0.66767	33.984	1.4601e-09	5.888e-09	16.575	4.0509
10.35_553.1555m/z	553.156	10.3514	219.824	0.08865	100 - 13.4 - 0.33	57.0432	51.9965	107.767	124.195	175.184	104.108	124.894	116.907	135.065	141.268	148.371	112.196	85.9937	183.484	113.799	219.285	148.24	111.478	135.439	282.142	187.054	174.006	99.2985	413.975	488.655	610.799	553.253	435.324	634.491	103.382	129.783	143.713	175.588	522.749	0.71146	0.83674	0.79174	0.7886	0.787	24.26	3.922e-08	1.192e-07
16.76_719.2366m/z	719.237	16.7631	258.038	0.105633	100 - 22.4 - 2.16	251.018	365.375	221.271	257.363	146.2	185.22	269.666	219.423	186.488	401.676	324.744	571.277	469.724	538.942	256.47	231.74	327.664	557.949	16.6287	0.795256	7.41036	2.44565	23.8874	510.363	507.61	456.736	603.621	631.438	420.384	237.741	328.879	397.081	10.2335	521.692	0.24874	0.76178	0.72809	0.72505	0.72396	42.829	1.3656e-10	7.0237e-10	0.043045	-4.538
8.49_480.1898m/z	480.19	8.49183	215.579	0.18565	100 - 12.8	290.97	95.0611	107.728	72.9557	62.7169	113.881	88.6397	65.4571	238.289	70.43	211.643	19.4291	40.8918	139.071	296.753	131.564	100.684	38.3042	2130.63	1174.3	1311.56	3469.19	1424.58	568.388	722.917	1017.86	220.435	313.745	284.763	123.885	115.648	124.545	1902.05	521.351	0.76778	0.59676	0.55723	0.55261	0.55127	19.582	2.8223e-07	7.4915e-07	15.353	3.9405
3.65_750.2455m/z	750.246	3.64735	243.765	0.0880167	100 - 24.7 - 0.734	0	0	0	0	0	2.14327	0	0	0	0.36005	0.495544	0	0	0	1.51861	0.243259	0.627094	0	244.958	190.724	362.958	184.379	180.746	640.45	512.073	502.914	404.883	499.992	518.812	0.357212	0.142599	0.39816	232.753	513.187	2.6276	2.3721	2.2757	2.2529	2.2538	12.797	1.0261e-05	2.1606e-05	651.58	9.3478
7.32_771.0880m/z	771.088	7.31843	247.414	0.0932	100 - 24 - 2.43	0	0	0	0	0	0	0	0	0	0	0	0	0	0	0	0	0	0	1040.67	730.066	782.366	1042.8	1062.89	598.386	487.254	849.601	318.806	406.777	418.222	0	0	0	931.757	513.174	3.2063	2.7368	2.5579	2.5327	2.5266	30188	4.9284e-44	9.8282e-42	14100000000	33.717
7.13_316.0564m/z	316.056	7.12718	165.325	0.1639	100 - 24.4	7.80226	6.74864	4.35215	14.2738	7.58009	11.1841	15.3461	5.66749	13.4935	6.18955	14.4666	14.4463	16.1423	28.7018	23.1385	7.31091	10.5256	23.903	484.139	383.887	391.943	855.094	717.146	619.482	543.076	645.605	381.079	493.602	395.163	8.65684	11.6016	18.287	566.442	513.001	1.3256	1.141	1.0668	1.0563	1.0536	148.41	1.4857e-16	2.4233e-15	65.433	6.0319
7.16_921.1895m/z	921.189	7.15817	283.794	0.0721	100 - 28.9 - 5.86	1.6453	2.90447	13.4238	15.3585	8.79382	23.8158	1.08694	0.897923	13.3693	1.34991	48.8609	39.1608	22.0108	42.5129	11.4137	0.950475	6.08282	19.0661	44.9487	32.2496	28.8699	22.2457	70.3772	701.867	607.603	418.657	373.582	766.962	200.893	10.9903	17.4543	17.0061	39.7382	511.594	1.0836	1.1297	1.1377	1.131	1.1282	13.936	5.1858e-06	1.1364e-05
16.97_683.3905m/z	683.391	16.9702	270.668	0.124267	100 - 5.72 - 0.0932	102.395	0	0	0	0	0	0	0	0	35.5694	0	4.28816	0	0.756076	0	0	0	7.74885	410.76	532.241	426.752	188.95	788.936	64.6211	8.29586	157.858	152.867	90.0459	2587.04	17.0658	6.64292	1.41749	469.528	510.122	2.5147	2.133	1.9984	1.9985	1.9943	9.0075	0.00013679	0.00024639	27.513	4.782
5.46_535.1118m/z	535.112	5.46082	206.999	0.0994833	100 - 12.6 - 0.19	7.2447	4.16909	1.18878	5.21177	6.65246	2.11685	3.39724	2.48974	5.04244	1.30803	1.25297	4.49885	7.09006	4.25251	1.41931	1.25218	12.8283	25.8004	756.809	262.497	352.659	1190.42	758.075	617.124	601.938	666.92	383.469	372.133	414.321	4.43061	2.99821	8.77379	664.092	509.318	1.4228	1.1873	1.1537	1.1422	1.1393	75.855	2.916e-13	2.6221e-12	149.89	7.2277
16.69_969.3184m/z	969.318	16.6883	310.385	0.0849333	100 - 57.2 - 10.6	0	0	0	2.1621	0	0	0.251259	0	10.9716	0	0.90978	15.7289	4.88812	236.012	1.00196	0.491789	4.1586	26.4169	145.452	0	64.5313	1.63043	411.756	687.642	540.33	341.213	407.972	950.998	123.09	0.36035	4.64359	45.4949	124.674	508.541	1.9825	2.211	2.0792	2.0631	2.0668	7.7791	0.00036128	0.0006084
13.84_547.1450m/z	547.145	13.8366	219.934	0.1626	100 - 22.5	0	0	0	0	1.1199	1.44592	0	0.62985	0.0850167	0	0.251955	0	0	1.91253	0	0	0	2.55163	1974.26	3472.72	1553.41	1776.58	3772.57	427.513	225.809	427.641	1091.48	657.13	210.136	0.427636	0.161137	0.744026	2509.91	506.618	2.5347	2.1502	2.0083	1.9882	1.9908	10.747	3.8927e-05	7.558e-05	5869.3	12.519
13.49_965.3651m/z	965.365	13.4888	304.093	0.0854333	100 - 49.3 - 8.05	0	0	0.856235	1.3771	0	0	0	0	0	0	0.920961	0	0	1.23315	0	0	0.740724	3.87177	3275.79	2487.39	2176.11	2612.95	3598.27	576.713	357.46	292.685	549.122	988.232	269.95	0.372222	0.153494	0.974273	2830.1	505.694	2.3791	1.9221	2.0793	2.097	2.0954	13.387	7.168e-06	1.5402e-05	7603.3	12.892
9.04_906.3032m/z	906.303	9.04095	286.03	0.0640833	100 - 33.6	0	0	0	0	0	0	0	0	0	0	0	0	0	0	0	0	0	0	35.5281	1.87183	51.7171	0	55.2896	698.472	308.621	439.849	640.923	619.056	314.633	0	0	0	28.8813	503.592	3.01	2.8512	2.6856	2.6591	2.6533	52.029	1.7556e-11	1.1041e-10	437600000	28.705
13.47_329.1388m/z	329.139	13.473	177.246	0.148617	100 - 18.8 - 0.708	0	0	0	0	0	0	0	0	0.210338	0	0	0	0	0	0	0	1.05568	0.529078	5130.55	5017.92	4889.03	4941.58	6268.44	547.97	317.879	507.735	488.664	848.87	309.232	0	0.0350563	0.264126	5249.5	503.392	3.011	2.5479	2.3795	2.3567	2.3514	35.116	1.0492e-09	4.3706e-09	79500000000	36.211
11.49_449.1082m/z	449.108	11.4942	192.14	0.164683	100 - 18.4 - 1.37	52.4481	2.94509	16.4971	65.9129	73.5598	161.507	64.4696	25.5513	150.436	79.5076	60.7466	239.397	93.4834	384.322	9.99182	128.557	17.8564	128.881	2766.04	10455.4	5075.32	5908.41	2579.83	279.384	640.683	523.498	548.341	326.852	697.061	62.1449	103.351	127.182	5356.99	502.636	1.0314	0.80403	0.76584	0.75938	0.75823	20.458	1.9016e-07	5.19e-07	86.202	6.4296
12.83_427.1603m/z	427.16	12.8294	205.531	0.0983667	100 - 13.2	22.1692	9.60871	31.9731	64.4208	153.378	52.9265	81.8331	68.633	48.9821	19.6507	62.7467	14.2587	8.64598	5.44621	22.8787	96.7104	67.2977	48.5496	93.0598	169.664	259.766	163.318	47.3141	329.246	492.519	404.428	777.404	605.562	394.843	55.746	49.3507	41.5881	146.624	500.667	0.91765	0.95016	0.89427	0.89047	0.89143	12.414	1.3016e-05	2.7047e-05
5.02_385.0763m/z	385.076	5.02107	186.409	0.11545	100 - 6.13	75.3446	289.304	137.353	93.3751	78.4729	68.183	65.9274	82.6525	269.553	145.922	222.025	99.7501	197.558	165.67	204.886	86.6081	98.8279	153.69	172.578	2.49413	97.0965	100.468	262.969	576.737	888.893	624.23	157.751	443.598	292.994	123.672	147.638	151.207	127.121	497.367	0.33884	0.65179	0.62875	0.62785	0.62976	3.4156	0.024003	0.030532
6.91_629.1450m/z	629.145	6.91453	230.002	0.0673167	100 - 14 - 0.307	0	0	0	0	0	0.832205	0	1.26151	0.823885	0	0	0	0	0	0	0	0	0	115.607	92.6075	62.2602	13.7672	24.4399	503.787	605.022	696.552	220.74	689.89	250.556	0.138701	0.347565	0	61.7363	494.425	2.929	2.6941	2.6037	2.5843	2.5906	25.659	2.3029e-08	7.3194e-08	445.1	8.798
2.87_325.1066m/z	325.107	2.87012	168.536	0.129483	100 - 7.77 - 0.612	71.3754	174.035	84.9852	105.732	106.552	106.272	108.878	62.9525	218.628	127.489	131.907	145.562	64.5368	205.456	125.825	182.45	135.899	158.703	673.289	462.711	566.877	428.138	496.969	340.429	155.876	977.256	505.117	472.037	502.095	108.159	132.569	145.478	525.597	492.135	0.74096	0.62352	0.5835	0.57855	0.57719	18.932	3.8154e-07	9.9272e-07	4.8595	2.2808
5.36_583.1121m/z	583.112	5.35698	226.924	0.124467	100 - 19.1 - 4.5	0	0.302372	0	0	0.000401295	0	0	0	0.929084	0.524747	1.06373	0	0.0011168	20.9175	0	0	0.835257	5.91667	2136.28	1399.08	1750.09	2968.95	1850.09	636.295	323.554	717.096	378.958	454.978	409.938	0.0504621	0.419594	4.61175	2020.9	486.803	2.5164	2.1598	2.0172	2.0035	1.9985	10.827	3.6832e-05	7.1647e-05	40048	15.289
5.31_583.1422m/z	583.142	5.31038	230.767	0.05695	100 - 12.8 - 18.4	1.98256	0	0	0	0	0	0	0	0	0	0	0	0.0151194	1.9164	0.839797	0	5.89095	9.53346	153.732	123.696	276.538	302.53	345.418	507.625	301.417	904.041	418.882	497.576	284.499	0.330427	0	3.03262	240.383	485.673	2.3161	1.9075	2.1138	2.0943	2.0907	30.417	4.4103e-09	1.6114e-08	727.49	9.5068
7.09_801.2823m/z	801.282	7.0906	281.19	0.0882667	100 - 30.4 - 0.887	7.53641	15.2186	1.27576	33.0171	12.8429	0.241187	0.004997	15.1845	14.3357	5.93729	2.04713	24.5407	16.5453	55.8352	2.27367	3.07043	3.27737	53.2521	24.3108	44.5846	131.351	10.2641	76.4371	454.622	215.282	598.017	446.615	264.305	917.793	11.6887	10.3417	22.3757	57.3895	482.772	1.038	1.0048	1.1182	1.1107	1.1089	6.9929	0.00070144	0.0011328
13.22_687.2283m/z	687.228	13.2162	250.562	0.0728333	100 - 25.5 - 0.282	23.0291	39.1014	18.7047	31.3461	7.47678	3.86746	32.494	17.6848	25.0639	36.5683	13.0279	54.0548	41.8129	52.1535	16.4382	16.9905	34.9888	87.0565	162.827	133.024	182.837	98.3475	220.632	453.455	529.317	474.542	463.65	460.65	504.762	20.5876	29.8156	41.5734	159.533	481.063	1.1255	1.1071	1.0339	1.0236	1.0224	35.737	8.7838e-10	3.7372e-09	7.749	2.954
8.75_457.0911m/z	457.091	8.75355	186.543	0.0983833	100 - 13.7 - 1.45	1.20166	0.812344	2.66483	3.65648	2.049	3.07995	0.891474	2.34146	2.60351	1.21616	1.41702	1.55e-05	1.13797	0.959075	2.04171	2.66959	4.5582	5.18657	101.153	5.7874	71.4906	5.36963	359.396	554.368	288.556	365.263	730.802	797.397	149.813	2.24405	1.41161	2.75885	108.639	481.033	1.1593	1.055	1.2284	1.2216	1.2194	9.203	0.00011799	0.00021448	48.412	5.5973
7.63_225.0761m/z	225.076	7.62937	178.008	0.0883	100 - 10.4	33.4946	24.5733	6.0492	9.82447	18.8034	21.7602	14.2082	13.6283	22.7004	16.1065	15.5899	17.8597	15.3694	21.7621	13.1886	17.5648	21.7225	32.6285	337.16	14.1569	32.6686	6.82072	142.716	650.772	398.825	555.072	379.997	538.358	360.704	19.0842	16.6822	20.3727	106.704	480.621	0.99777	1.1245	1.0872	1.0825	1.08	21.945	1.0004e-07	2.8406e-07
6.96_195.0659m/z	195.066	6.96113	144.758	0.04145	100	68.1622	50.7883	42.5055	65.6532	88.8399	92.8812	60.3558	60.0282	113.492	71.4853	79.1965	85.9376	100.548	93.5265	109.622	114.777	84.0253	101.6	1721.01	1494.27	1658.45	1368.34	1851.02	279.075	392.085	594.957	426.996	701.369	480.483	68.1384	78.416	100.683	1618.62	479.161	0.92327	0.7239	0.67601	0.66957	0.66831	178.23	1.796e-17	3.1453e-16	23.755	4.5702
11.05_549.1608m/z	549.161	11.0483	221.798	0.172683	100 - 22.1	63.3008	71.4704	51.7083	89.0705	110.551	92.2569	73.739	70.4592	124.528	49.2402	76.1082	165.218	118.23	220.966	79.129	56.2607	139.249	133.182	32358.4	23761.8	30675.8	33819.1	41604.8	499.529	417.684	391.39	341.064	878.827	336.69	79.7263	93.2154	124.503	32444	477.531	0.91797	0.7825	0.73245	0.72591	0.7241	247.41	3.9462e-19	7.895e-18	406.94	8.6687
11.46_581.1867m/z	581.187	11.4631	223.134	0.202533	100 - 24.9 - 3.95	0.82987	4.57381	1.3692	6.78624	27.1989	3.35947	14.7648	5.8616	35.7148	7.33272	6.5782	35.1316	24.9455	90.9195	1.63834	7.54357	3.546	48.7303	25195	21243.8	25505.6	20697.8	23564.6	663.481	312.68	319.367	263.466	909.447	347.133	7.35292	17.564	29.5539	23241.4	469.262	1.4378	1.1211	1.0505	1.0406	1.038	66.383	1.2633e-12	1.0013e-11	3160.8	11.626
15.02_433.1494m/z	433.149	15.0197	209.122	0.0927833	100 - 13.8	0	0.680048	0	0	0	0	0	0	0	0.485245	0	0	0	0.932341	0	0	1.54408	19.4299	1.44894	0	11.5537	6.79005	4.99807	667.336	250.367	582.783	472.184	712.333	115.891	0.113341	0.0808742	3.65106	4.95816	466.816	2.2841	2.1993	2.2794	2.2638	2.261	8.7248	0.00016992	0.00030082
13.43_409.1129m/z	409.113	13.4316	189.423	0.109583	100 - 5.87	104.843	172.725	145.799	229.521	239.145	176.4	55.8882	190.666	219.468	173.649	183.572	201.938	272.614	221.879	313.512	91.1789	109.476	157.038	150.208	24.0897	115.239	16.0435	21.0013	406.079	582.387	378.93	418.894	568.925	427.16	178.072	170.863	194.283	65.3163	463.729	0.13082	0.62325	0.61081	0.60499	0.6035	12.263	1.4325e-05	2.9568e-05
12.12_665.1152m/z	665.115	12.122	243.026	0.0938833	100 - 24.5 - 0.769	1.17892	0	0	0	0	0	0	0	0	0	0	0.0247389	0	0	0	0	0	0	102.189	8.70018	69.0903	40.5446	59.9822	589.817	469.476	997.709	151.691	334.999	236.046	0.196486	0.00412315	0	56.1012	463.29	2.904	2.548	2.3861	2.3655	2.3598	43.617	1.1292e-10	5.8909e-10	285.52	8.1575
7.02_699.2134m/z	699.213	7.0181	262.342	0.0828333	100 - 22.6 - 0.147	0	0	0	0	0	0	0	0	0	0	0	0	0	0	0	0	0	0	659.027	282.838	467.534	479.818	1011.38	700.06	385.445	591.647	261.003	466.612	367.092	0	0	0	580.119	461.976	3.1945	2.7397	2.5613	2.536	2.5299	13938	5.2373e-40	4.8324e-38	8789700000	33.033
2.11_359.0975m/z	359.098	2.1131	185.314	0.0914667	100 - 9.12	228.634	113.604	70.0829	78.344	61.508	18.3133	86.3277	101.852	132.014	95.8848	68.4669	70.0463	132.197	133.711	81.1428	111.176	11.7991	99.9512	670.04	348.604	368.419	489.38	676.276	451.447	360.877	888.34	254.06	345.351	457.991	95.0809	92.4319	94.9962	510.544	459.678	0.82689	0.7069	0.66041	0.65377	0.65464	13.39	7.1591e-06	1.5389e-05	5.3696	2.4248
8.01_631.1858m/z	631.186	8.01282	222.321	0.0777667	100 - 21.8 - 0.328	56.1882	79.6742	43.6412	128.437	237.438	119.394	137.477	166.529	76.0749	60.7799	110.508	90.3066	60.457	115.948	98.9859	216.494	120.954	117.648	183.392	231.938	309.143	408.181	236.073	322.133	550.292	383.249	547.987	446.796	504.925	110.796	106.946	121.748	273.745	459.23	0.73603	0.70719	0.66057	0.65708	0.65624	16.784	1.0944e-06	2.6541e-06
15.09_531.1160m/z	531.116	15.0917	208.935	0.1027	100 - 14	72.7106	125.815	145.753	131.77	138.683	211.968	130.239	118.795	109.725	185.468	134.453	336.174	405.865	278.668	91.133	100.023	171.142	332.723	481.536	269.377	224.095	120.557	438.125	515.892	366.573	441.559	371.404	509.117	549.675	137.783	169.143	229.926	306.738	459.037	0.57401	0.58109	0.56623	0.56386	0.56247	7.0934	0.00064316	0.0010447
11.01_555.1537m/z	555.154	11.0069	221.688	0.0984	100 - 17.8 - 3.68	6.20729	4.71942	17.4876	20.8593	24.3324	59.1654	3.76667	18.8454	0.671973	3.47802	21.9468	4.10703	0	76.7523	0	29.4295	96.0794	2.28061	2032.37	1210.07	1283.15	1651.32	2376.92	298.221	450.284	597.116	571.068	292.033	518.795	22.1286	8.80264	34.0903	1710.77	454.586	1.1205	0.88759	0.90494	0.89895	0.9044	4.4493	0.0078483	0.010796	77.31	6.2726
18.36_681.3846m/z	681.385	18.3639	268.672	0.100183	100 - 35.2 - 3.9	36.8299	0	0	0	0	0	0	0	0	3.78911	0	1.82536	2.87899	0	0	1.79217	0	24.4032	320.805	485.703	403.377	147.93	257.025	25.0694	1.15168	65.7277	49.3641	10.7599	2522.63	6.13832	0.935745	4.84573	322.968	445.783	2.2922	1.9284	1.8008	1.7938	1.7931	7.7419	0.00037251	0.00062612	52.615	5.7174
12.56_775.2308m/z	775.231	12.5601	261.255	0.0932	100 - 22.2 - 1.39	153.731	137.696	91.1438	130.227	116.381	126.042	149.644	198.319	141.829	187.076	87.1963	184.28	233.278	286.47	275.353	139.158	106.747	116.89	164.868	21.5804	78.2074	21.7389	478.472	529.45	453.597	483.517	331.052	457.489	414.869	125.87	158.057	192.983	152.973	444.996	0.33326	0.66783	0.6377	0.64222	0.64066	6.1737	0.0014559	0.0022428
16.55_641.1478m/z	641.148	16.5536	239.493	0.134617	100 - 20.8 - 0.251	38.575	29.1215	65.3109	93.9837	153.307	223.446	80.2805	95.6603	94.9479	15.3726	119.886	9.05082	4.78789	8.74629	203.991	239.408	38.9381	5.62353	812.7	1551.04	1055.76	904.13	280.387	473.502	594.783	292.395	233.039	720.318	339.968	100.624	69.1997	83.5824	920.802	442.334	0.81248	0.65199	0.61646	0.62723	0.63246	10.075	6.2296e-05	0.00011738	9.1509	3.1939
4.91_547.1290m/z	547.129	4.90573	208.646	0.0763167	100 - 5.92	30.3329	88.8854	31.8542	11.1538	3.79064	7.08359	14.5744	26.5651	38.4597	44.7731	40.054	27.3569	79.2184	37.9906	48.6663	8.7848	3.24286	64.6485	51.1881	0	14.3781	41.1168	48.3798	602.008	990.198	473.238	109.543	410.58	63.3217	28.8501	31.9639	40.4252	31.0126	441.481	0.21457	0.8876	0.87293	0.9039	0.91005
7.58_943.2548m/z	943.255	7.5825	281.486	0.05695	100 - 44.1 - 7.44	0	0	0	2.5525	4.44078	0	0	1.27736	0	0	0	0	0	0	0	0	2.26221	7.19649	996.819	329.447	228.89	428.733	1035.87	356.897	642.232	359.927	444.564	330.886	490.292	1.16555	0.212894	1.57645	603.951	437.466	2.3897	1.9718	2.0241	2.0148	2.0106	12.131	1.5569e-05	3.1954e-05	518.17	9.0173
10.54_967.2539m/z	967.254	10.5446	285.327	0.0734167	100 - 21.9 - 0.513	0	0	0	0	0	0	0	0	0	0	0	0	0	0	0	0	0	0	100.261	21.1135	25.8385	7.2427	233.085	627.305	550.105	445.291	324.046	333.518	337.804	0	0	0	77.5082	436.345	3.1611	2.7935	2.6139	2.5879	2.5817	2415.8	6.9362e-31	2.2333e-29	1174400000	30.129
13.48_535.1810m/z	535.181	13.4782	212.603	0.169983	100 - 25.8 - 2.41	15.172	5.386	15.328	5.8772	3.46961	5.01865	17.3415	9.61569	9.12672	4.21337	5.11225	5.47528	4.11774	15.7808	10.5471	12.014	9.80674	12.4079	5141.25	3166.06	3648.91	6434.15	5827.62	585.705	275.552	647.726	279.206	561.879	262.88	8.37524	8.48081	10.779	4843.6	435.491	1.3529	1.0622	0.99241	0.98274	0.98031	199.33	4.9015e-18	9.0994e-17	578.32	9.1757
8.07_517.1542m/z	517.154	8.07012	218.606	0.0934667	100 - 10.6	19.524	5.84174	17.7547	6.27589	17.1252	13.6544	13.6822	3.13705	10.2323	13.6216	13.5172	30.968	15.5011	9.20181	1.81499	11.2209	17.3299	30.0323	365.408	428.411	649.299	614.27	325.743	409.993	294.498	485.365	458.416	589.08	367.655	13.3627	14.1931	14.1835	476.626	434.168	1.2432	1.0529	0.99262	0.98277	0.98041	57.37	6.158e-12	4.2678e-11	35.668	5.1566
7.74_757.2548m/z	757.255	7.7381	253.523	0.108733	100 - 24.6 - 0.458	1.40513	24.5144	36.2166	32.388	44.4801	62.0909	15.2813	29.3084	68.6457	23.8454	94.4187	17.3392	21.9118	21.5935	68.5008	70.0764	37.3233	17.9363	538.635	290.346	368.477	509.208	475.159	455.917	677.128	270.199	223.745	621.399	337.914	33.5159	41.4731	39.557	436.365	431.05	1.0648	0.94194	0.88827	0.88509	0.88323	18.931	3.8182e-07	9.9301e-07	13.02	3.7026
15.57_463.1063m/z	463.106	15.5727	204.706	0.202467	100 - 18 - 2.96	0	0	0	0	0	0	0	0	0	0	0	0	0	0	0	0.000662725	0	0	2400.83	1892.68	1693.02	2002.78	3062.46	542.22	295.132	334.164	498.037	692.311	215.427	0	0	0.000110454	2210.35	429.549	3.1472	2.6561	2.4846	2.4628	2.4566	297.04	4.631e-20	9.8719e-19	33500000000	34.963
8.44_323.0396m/z	323.04	8.44365	165.108	0.0776667	100 - 2.53	113.045	81.5036	156.133	128.695	119.895	166.215	122.65	102.013	156.78	143.673	98.2443	300.871	216.345	186.703	370.099	76.7901	151.122	113.762	14.7466	0	0	9.50172	32.8967	504.605	448.704	402.482	464.222	489.436	263.425	127.581	154.039	185.804	11.429	428.812	0.42551	0.99274	0.97853	0.98336	0.98219	5.729	0.0022033	0.0032948
10.49_555.1551m/z	555.155	10.4868	217.894	0.0882833	100 - 16.2	15.718	15.3721	9.75791	44.2854	69.0896	15.3519	6.57755	20.7385	8.80998	5.68692	6.39356	6.83289	2.0272	2.07393	10.0665	7.94082	6.51682	2.23135	40.0484	58.18	41.4058	50.1468	38.1653	397.576	366.148	278.244	645.627	623.448	258.767	28.2625	9.17324	5.14276	45.5893	428.302	1.0088	1.022	0.99317	0.98924	0.98992	58.919	4.6189e-12	3.3164e-11
12.94_555.1534m/z	555.153	12.9433	219.788	0.129467	100 - 24.4 - 5.77 - 0.0915	1.30357	1.47198	1.39045	5.70875	2.04668	5.03657	1.86699	4.07723	8.43501	0.966498	2.49253	1.02717	4.03035	10.175	5.71936	4.42522	1.47546	6.7415	3512.91	2076.67	3168.56	2985.61	3024.96	502.605	460.551	402.74	409.694	484.369	301.704	2.82633	3.14424	5.42782	2953.74	426.944	1.5075	1.2065	1.1332	1.1232	1.1204	180.44	1.557e-17	2.75e-16	1045.1	10.029
7.52_460.1068m/z	460.107	7.52037	193.727	0.176367	100 - 25.5 - 6.38 - 0.476	77.9588	77.2252	54.6395	60.4296	147.229	63.281	121.855	104.612	71.7318	90.2575	63.8327	79.7637	109.272	165.436	115.183	69.6699	51.8335	141.487	8051.87	7752.94	7392.77	7386.35	6718.64	469.272	375.032	422.078	394.097	454.884	435.074	80.1272	88.6754	108.813	7460.51	425.073	0.89696	0.71707	0.66963	0.66294	0.66127	245.82	4.2555e-19	8.4862e-18	93.108	6.5408
9.72_521.1657m/z	521.166	9.72498	209.12	0.18225	100 - 21.1 - 3.87	58.3487	65.607	60.9983	86.614	141.633	89.1376	123.254	62.3694	101.689	90.1799	78.9244	167.036	115.138	214.199	46.3832	126.396	98.6029	140.397	18124.2	17460.3	18718	18876.5	18048.7	433.562	400.041	380.511	380.646	423.526	530.643	83.7231	103.909	123.519	18245.5	424.821	0.89456	0.74823	0.69864	0.69234	0.69058	259.33	2.2763e-19	4.6752e-18	217.93	7.7677
8.88_453.1699m/z	453.17	8.88302	210.527	0.0880333	100 - 19.4 - 1.93	1.52986	2.25743	3.21338	5.44393	2.56473	6.02825	3.81524	2.64372	4.77931	3.61379	3.18681	9.16692	10.3217	8.79143	1.94046	2.44397	2.57502	9.6435	1301.4	284.871	1657.18	738.79	1835.39	510.927	339.884	334.848	567.11	534.121	257.598	3.50626	4.5343	5.95269	1163.53	424.081	1.4721	1.2242	1.1482	1.1371	1.1342	126.57	9.1979e-16	1.3348e-14	331.84	8.3744
8.45_673.1606m/z	673.161	8.44883	227.415	0.0724833	100 - 17.2	0	0	0.840188	0	2.81536	0	0	0	0	0	0	0	0	0	0	0	0.867777	1.21777	0	8.30067	15.4466	39.1883	19.9953	288.453	275.609	768.703	474.522	87.1962	637.65	0.609257	0	0.347591	16.5862	422.022	2.1572	1.9066	2.1527	2.1816	2.1762	10.798	3.7566e-05	7.3029e-05
3.55_417.1399m/z	417.14	3.54897	198.365	0.129433	100 - 15.2 - 1.84	75.8589	58.2312	78.2529	38.4263	78.0397	147.722	80.6028	98.0277	139.772	21.6177	80.7972	33.2009	31.9869	39.2388	9.21075	129.607	82.1172	29.5054	6564.61	5187.37	2669.73	6784.6	4811.94	376.8	515.192	596.255	250.074	407.837	382.758	79.4218	75.6697	53.6111	5203.65	421.486	0.93168	0.73001	0.68188	0.67573	0.67561	58.196	5.2782e-12	3.708e-11	65.519	6.0338
21.40_583.2940m/z	583.294	21.4019	240.471	0.1916	100 - 28.4 - 6.23 - 0.229	28.0833	74.782	23.5183	62.085	28.4584	85.9113	63.9936	28.01	108.008	114.285	45.0467	97.4751	323.35	178.027	76.9499	18.5455	94.1114	210.369	184.221	194.58	289.618	131.602	1754.14	390.667	136.111	351.774	942.86	308.709	398.472	50.473	76.1365	150.226	510.833	421.432	0.78628	0.71496	0.67295	0.68327	0.68163	8.0209	0.00029662	0.0005039	10.121	3.3393
16.56_636.1555m/z	636.156	16.5588	233.748	0.1139	100 - 19.4	34.703	14.294	69.58	80.8619	57.9716	153.595	57.6842	38.3839	73.7076	9.7554	124.219	3.34622	2.67185	4.84343	170.171	136.824	21.0525	2.21464	541.555	567.403	364.129	587.755	80.6341	424.015	493.337	318.421	234.328	789.342	264.1	68.501	51.1827	56.2963	428.295	420.591	0.84038	0.72163	0.68027	0.6934	0.69777	8.2635	0.00024412	0.00042002	6.2524	2.6444
8.02_643.1507m/z	643.151	8.01802	225.949	0.16105	100 - 26.2 - 1.99	2.48919	1.29727	1.64764	13.4891	26.3108	21.9426	9.70911	10.6675	7.96999	20.9636	7.37677	22.1328	12.3488	34.3912	5.93057	5.85971	13.8499	32.3629	5770.25	2566.64	4042.44	2779.25	2766.15	233.645	484.452	566.264	399.659	284.922	533.978	11.1961	13.1366	17.4572	3584.95	417.153	1.3589	1.0826	1.012	1.0039	1.0021	67.479	1.0563e-12	8.5468e-12	320.2	8.3228
6.91_855.3111m/z	855.311	6.90935	276.394	0.0517667	100 - 28.2	0	0	0	0	0	0	0	0	0	0	0	0	0	0	0	0	0	0	56.8368	16.7215	117.757	27.8324	9.68616	767.349	608.794	225.688	111.898	588.878	196.911	0	0	0	45.7667	416.586	3.1446	2.7776	2.5969	2.5718	2.5655	2699.3	1.8374e-31	6.3104e-30	693430000	29.369
11.06_609.1815m/z	609.182	11.0639	240.019	0.100183	100 - 20.8 - 0.162	12.1	59.0538	15.0792	54.8583	76.5387	24.9302	55.2323	88.9073	42.7906	37.5207	42.1431	63.1008	63.4296	73.0346	44.9827	35.8043	69.8799	57.4504	1555.52	919.072	1002.07	1201.63	1329.68	378.984	482.671	405.615	477.134	401.624	351.613	40.4267	54.9491	57.4302	1201.59	416.274	1.0594	0.85907	0.80811	0.80013	0.79813	76.755	2.5595e-13	2.3277e-12	29.723	4.8935
11.22_939.3499m/z	939.35	11.2192	289.775	0.0895667	100 - 39.3 - 6.1	5.64759	0	0	2.99254	0	0	0.34231	0	0	0.0034754	2.60422	27.9736	7.47697	28.9934	0	0	1.80639	14.1069	3664.4	914.359	3636.18	1732.24	2979.26	513.598	388.731	360.778	278.784	622.745	321.761	1.44002	5.15393	8.73062	2585.29	414.4	2.2531	1.9317	1.804	1.8056	1.8037	6.5965	0.00099352	0.0015648	1795.3	10.81
11.57_577.2487m/z	577.249	11.5739	221.299	0.0704333	100 - 18.4	91.3801	85.8457	132.335	101.428	167.604	163.324	145.954	150.149	157.205	134.825	107.955	155.071	147.313	62.8059	114.627	106.954	77.0167	83.401	209.849	137.619	154.321	152.326	332.222	529.751	448.667	354.112	259.675	450.566	421.815	123.653	141.86	98.6863	197.267	410.764	0.66132	0.741	0.70132	0.69526	0.6943	24.324	3.8264e-08	1.1653e-07
6.68_135.0446m/z	135.045	6.67527	122.637	0.114617	100 - 0.282	34.0031	33.2299	56.3158	32.7233	52.9007	57.6036	24.2437	55.4416	66.4018	27.508	52.6969	39.575	36.9056	25.5079	51.3162	66.7448	47.4523	39.4013	333.985	164.955	252.973	148.57	285.8	419.486	464.169	316.497	347.451	535.162	371.161	44.4627	44.3112	44.5547	237.257	408.988	0.95565	0.89003	0.83345	0.82563	0.82399	68.586	8.8383e-13	7.2369e-12	5.3361	2.4158
10.57_689.1851m/z	689.185	10.5653	238.762	0.0992667	100 - 17 - 10.6	0	1.36755	0	0	3.34858	0	0	0.0115794	0	0	0.0632064	0	1.12964	5.08007	0	0	0	6.39203	714.707	337.927	576.081	539.829	544.508	397.673	404.12	668.201	292.981	282.063	407.037	0.786021	0.0124643	2.10029	542.61	408.679	2.3169	1.9151	1.9755	1.9635	1.9611	10.306	5.2886e-05	0.00010091	690.32	9.4311
7.01_671.2184m/z	671.218	7.00773	250.807	0.113917	100 - 27.5 - 1.82	0	0	0	0	0	0	0	0	0	0.728962	0	0	0	0	0	0	0	0	1352.16	671.546	1023.36	1127.14	1805.64	483.275	409.818	401.386	337.882	501.419	309.985	0	0.121494	0	1195.97	407.294	3.2072	2.787	2.6252	2.6005	2.5945	91.881	3.4519e-14	3.7113e-13	18100000000	34.077
13.16_523.2185m/z	523.218	13.1592	222.289	0.0895833	100 - 13.8	168.464	93.106	150.646	131.183	184.428	184.18	82.3509	97.957	190.451	164.565	153.038	216.093	166.849	195.957	115.404	226.021	147.669	494.833	805.69	391.198	425.407	230.664	387.058	347.389	351.157	395.519	388.271	486.974	445.299	152.001	150.742	224.455	448.003	402.435	0.55952	0.46478	0.50662	0.50154	0.5003	11.585	2.2173e-05	4.4576e-05	2.9474	1.5594
3.57_444.1144m/z	444.114	3.56968	188.622	0.18405	100 - 15.9 - 2.61	28.0599	36.4202	7.26402	20.2325	44.8347	38.9391	23.6879	7.71297	24.359	21.66	25.5059	55.8813	72.4169	68.553	10.6786	18.9563	9.9577	65.2331	9853.15	15379.2	21085	24206.2	12812.9	426.284	501.079	458.469	384.523	286.302	328.314	29.2917	26.4678	40.9659	16667.3	397.495	1.1225	0.88716	0.84093	0.83287	0.83077	106.56	6.5063e-15	8.1753e-14	569.01	9.1523
6.71_606.2659m/z	606.266	6.71445	238.119	0.119267	100 - 24.2 - 0.823	18.3093	36.5245	19.2203	32.2374	22.5291	64.7329	31.4121	36.8265	38.0186	22.1028	30.5264	20.3666	22.1962	33.0967	77.6634	33.8496	13.6621	12.1593	4050.5	2866.88	2827.49	2162.85	1385.96	419.907	504.897	352.571	188.765	688.918	228.261	32.2589	29.8755	32.1045	2658.74	397.22	1.0842	0.84696	0.79229	0.78497	0.78349	96.387	2.0168e-14	2.2793e-13	82.419	6.3649
6.96_768.1563m/z	768.156	6.96113	247.452	0.0673333	100 - 52.4 - 3.73	22.95	6.97373	15.938	14.8631	25.0684	15.9816	17.6965	5.57317	27.2999	12.6388	14.3238	10.5498	26.2246	36.7388	23.7126	39.9766	29.0995	27.7219	1914.5	1978.88	2295.41	4140.41	1589.55	310.089	429.444	824.178	180.688	101.199	534.728	16.9625	14.6803	30.579	2383.75	396.721	1.12	0.87204	0.82766	0.82017	0.81815	106.86	6.3031e-15	7.9685e-14	140.53	7.1347
14.69_483.1865m/z	483.187	14.693	223.116	0.0885333	100 - 13.7	0	0	0	0	1.74027	0	0	0	0	0	0	0	0	0	0	1.77956	0	23.6608	109.235	630.554	563.625	672.175	150.946	211.86	312.755	248.336	619.789	631.741	355.62	0.290046	0	4.24006	425.307	396.683	2.6217	2.1673	2.2599	2.2685	2.2635	22.899	6.7412e-08	1.9676e-07	1466.3	10.518
7.13_120.9963m/z	120.996	7.12718	174.78	0.113533	100 - 0.405 - 0.252	47.2937	47.0097	31.953	48.2102	41.1559	47.2758	48.2632	58.3756	62.2755	44.6384	50.9724	48.7264	67.4055	73.4623	52.3297	38.9833	51.9266	46.8855	365.835	252.074	324.273	831.635	685.294	559.072	437.666	535.993	212.005	362.945	267.763	43.8164	52.2086	55.1655	491.822	395.907	0.96898	0.82625	0.7717	0.76402	0.76209	80.062	1.6037e-13	1.5136e-12	11.225	3.4886
8.49_517.1540m/z	517.154	8.48507	211.067	0.0500167	100 - 13.6 - 2.32 - 0.097	188.179	14.7585	63.0192	49.9071	14.7178	44.3131	125.719	0	28.8478	68.4707	85.6023	144.536	72.1492	62.8913	47.6468	57.0009	84.9998	187.248	1992.22	1237.09	1437.27	1082.71	1083.11	388.948	248.847	456.835	461.623	413.916	394.764	62.4824	75.5293	85.3227	1366.48	394.156	0.53891	0.48833	1.284	1.2728	1.2716				21.87	4.4509
7.07_696.0267m/z	696.027	7.06987	232.852	0.0569667	100 - 32.5 - 9.41	0	0	0	0.731568	0	0	0	0	12.6419	1.26315	0	0	0	2.74448	20.816	0	5.47444	6.35512	208.636	1003.67	365.86	120.438	0	148.145	300.769	1158.65	224.439	144.954	376.598	0.121928	2.31751	5.89834	339.721	392.259	2.1991	2.0736	1.9371	1.9328	1.9279	6.0986	0.00156	0.0023901
14.21_567.1529m/z	567.153	14.214	221.474	0.0674	100 - 4.55	0	0	0	0	0	0	0	0	0	2.14788	0	0	0.915932	0	0	0	0	0	258.03	76.3974	68.5177	42.3188	304.695	329.069	363.001	235.313	611.189	442.849	348.163	0	0.357981	0.152655	149.992	388.264	3.0486	2.7286	2.5675	2.5458	2.5395	34.817	1.1438e-09	4.7264e-09	2272600000	31.082
3.65_501.1005m/z	501.101	3.64735	196.561	0.0983667	100 - 14.4 - 0.188	5.42918	6.50777	12.0077	1.89974	7.50708	7.34002	4.18097	0	1.6146	15.605	2.6508	8.47635	2.59326	4.32746	4.23267	2.44181	7.65309	6.0588	92.9293	108.068	73.8302	132.708	205.829	487.176	316.714	574.133	289.343	344.509	314.031	6.78191	5.4213	4.55118	122.673	387.651	0.8978	0.70957	1.4241	1.4136	1.4107	4.2779	0.0093913	0.012729	18.088	4.177
2.75_647.2031m/z	647.203	2.74583	235.51	0.1398	100 - 21.8	45.2592	93.6027	68.5838	99.551	70.0495	19.3485	114.595	79.7269	93.705	75.0491	61.0063	36.6984	68.1574	77.6019	58.8853	104.412	71.1114	94.0917	5397.48	2771.43	1626.97	3698.08	4916.64	350.475	491.065	345.229	280.891	310.375	541.476	66.0658	76.7967	79.0433	3682.12	386.585	0.91922	0.71576	0.66946	0.66282	0.66167	91.416	3.654e-14	3.9081e-13	55.734	5.8005
8.34_663.2417m/z	663.242	8.3401	246.983	0.10435	100 - 16.5 - 0.0733	0	0	0	0	0	0.887113	0	0	0	0	0	0.0456891	1.0301	0	0	0	1.17982	0.996563	581.908	343.074	373.274	261.243	284.861	394.181	246.696	365.994	433.959	434.974	429.537	0.147852	0.00761485	0.534415	368.872	384.224	2.5881	2.1918	2.1161	2.1009	2.0971	17.878	6.3262e-07	1.5885e-06	2494.9	11.285
12.81_646.1705m/z	646.17	12.8138	233.591	0.0984	100 - 26.4 - 3.84	10.1023	0.704746	1.94348	1.69421	2.49421	0.94149	3.52633	1.98818	3.43011	2.77872	1.61506	4.19283	5.70709	10.0043	4.91105	3.7625	3.14981	5.59926	553.575	148.719	465.553	424.787	2179.32	430.606	268.047	343.123	447.91	589.955	211.265	2.98007	2.92187	5.52234	754.392	381.818	1.4832	1.2627	1.1836	1.172	1.1691	99.872	1.3522e-14	1.5946e-13	253.15	7.9838
2.70_359.0612m/z	359.061	2.69923	171.067	0.113917	100 - 7.94 - 0.0607	8.63894	21.3097	30.111	28.9686	26.9177	24.6284	22.2336	25.4325	11.6456	13.6109	29.0879	15.7437	35.6867	14.2106	33.9514	19.3754	4.10082	28.7159	138.234	177.484	101.502	141.971	149.185	474.725	680.678	361.543	170.836	460.725	121.844	23.429	19.6257	22.6735	141.675	378.392	1.0222	0.95278	0.89703	0.90179	0.89985	33.785	1.5488e-09	6.2212e-09	6.047	2.5962
13.29_567.1711m/z	567.171	13.2902	227.204	0.10615	100 - 30.6	75.7958	76.2093	48.641	86.189	96.8486	163.995	106.136	157.232	76.9468	82.9035	51.2154	123.052	125.938	127.794	96.6254	160.088	79.04	75.3046	763.02	1032.95	4138.47	4826.47	635.071	393.796	644.01	263.096	210.373	535.872	217.927	91.2798	99.5809	110.798	2279.2	377.512	0.76469	0.59527	0.56054	0.55593	0.55458	29.206	6.5763e-09	2.3271e-08	24.969	4.6421
6.75_515.1034m/z	515.103	6.74745	216.753	0.0758167	100 - 8.54	39.4256	27.4646	12.3156	28.7787	52.8461	25.8919	39.245	25.2155	29.2255	20.0332	17.6496	73.5631	38.898	54.8462	71.2006	24.0499	18.189	46.3526	47.7101	315.341	178.496	454.442	257.275	317.456	347.38	371.642	484.46	393.109	343.387	31.1204	34.1553	42.2561	250.653	376.239	0.98507	0.90078	0.84256	0.83643	0.83437	28.782	7.5894e-09	2.6507e-08	8.0543	3.0098
8.29_427.1240m/z	427.124	8.28753	216.813	0.0784333	100 - 14.1 - 0.128	1.31767	1.08309	0.697597	1.38204	1.69784	5.14039	2.00875	5.07865	2.36386	2.00586	2.10663	1.01146	0	0.0577299	0.468559	1.45243	3.51556	2.73933	129.011	30.1904	68.5574	53.6833	172.673	585.49	272.205	325.278	280.416	499.78	293.452	1.88644	2.4292	1.37227	90.8231	376.104	1.3897	1.3104	1.2351	1.2228	1.2251	7.0628	0.00066031	0.0010711	48.145	5.5893
13.25_935.3543m/z	935.354	13.2476	296.059	0.0950333	100 - 40.3 - 7.12	10.4792	10.1612	1.43713	2.3827	6.3492	1.66696	8.89491	1.37541	31.0149	13.542	3.44102	41.5458	32.0494	96.6296	0	5.8047	2.09446	32.3451	2039.14	1535.47	1821.22	1929.34	2149.27	322.829	389.935	215.602	372.777	575.852	375.197	5.41274	16.6357	28.1539	1894.89	375.365	1.2435	1.0022	0.95111	0.97359	0.97132	4.3378	0.008818	0.012036	350.08	8.4515
9.31_521.1656m/z	521.166	9.3092	214.748	0.135567	100 - 21	43.3304	37.2851	23.1403	44.245	68.7056	24.0994	46.2275	46.9339	28.2276	54.7971	18.1983	96.5696	83.1962	43.3911	28.1209	30.6065	39.4339	71.2978	2311.83	2002.37	1193.41	1361.49	1541.4	344.01	364.48	404.08	421.538	303.206	405.998	40.1343	48.4923	49.3411	1682.1	373.886	1.0186	0.79814	0.74596	0.73904	0.73716	96.915	1.8966e-14	2.1592e-13	41.912	5.3893
7.07_639.1007m/z	639.101	7.06987	235.637	0.0466167	100 - 18.8 - 1.89	0	0	0.591614	0	0	0	0	0	1.56982	0	0	0	0	0	0	0	0	0	62.9882	444.478	125.194	5.93359	0	208.157	270.937	890.987	270.109	261.375	339.165	0.0986023	0.261637	0	127.719	373.455	2.7373	2.5646	2.4052	2.3992	2.3935	17.078	9.4228e-07	2.3098e-06
13.53_521.1657m/z	521.166	13.5274	212.866	0.0969333	100 - 20.1 - 0.849	7.48769	5.55075	2.77025	6.37587	29.8888	6.0814	8.4622	4.38803	2.34215	2.07846	10.3409	5.40093	1.29663	19.1649	2.81209	1.76179	2.48335	9.58452	754.092	3668.85	2336.79	1176.43	708.985	288.334	286.852	263.185	626.108	551.044	204.897	9.69245	5.50211	6.18387	1729.03	370.07	1.3271	1.0542	1.0058	0.998	0.99611	73.41	4.1865e-13	3.6716e-12	178.39	7.4789
6.83_461.0755m/z	461.075	6.82987	195.533	0.100717	100 - 10.9 - 0.447	43.8785	50.4141	41.6833	49.7839	79.0923	47.8076	68.1743	44.3567	52.6214	52.9303	32.5706	82.6105	87.5984	77.4427	48.898	32.2999	51.4969	118.1	749.297	323.61	89.9386	606.149	1316.31	486.986	274.623	334.139	366.276	396.7	356.187	52.11	55.544	69.3059	617.061	369.152	0.88442	0.7385	0.70684	0.70033	0.69858	25.624	2.3328e-08	7.407e-08	11.842	3.5658
7.17_925.2953m/z	925.295	7.17395	277.598	0.0812833	100 - 28.4 - 0.152	0	0	0	0.891737	1.24141	0	3.10651	0	0	0	0	2.39576	2.34364	4.53773	0	1.81596	0	0	473.746	353.53	505.749	156.037	511.374	394.014	406.687	277.701	298.291	514.867	316.912	0.355525	0.917045	1.44955	400.087	368.079	2.3275	1.9685	1.9278	1.9197	1.9162	8.3532	0.00022731	0.0003934	1125.3	10.136
5.22_547.1292m/z	547.129	5.2208	204.929	0.06525	100 - 12.5	65.8885	88.6572	64.7503	85.0038	48.5744	39.4302	63.1625	49.7573	119.116	73.3588	82.9111	96.3102	104.916	86.5694	99.1768	41.3799	41.9883	129.036	40.5212	0	1.11228	7.60583	51.4347	398.842	511.361	299.652	231.054	402.182	347.796	65.3841	80.7693	83.8444	20.1348	365.148	0.11311	0.83871	0.8708	0.90753	0.90858	3.2363	0.029391	0.03687
6.04_313.0921m/z	313.092	6.04433	167.165	0.07275	100 - 5.88	32.3405	44.8486	45.3895	36.4529	70.1237	87.9497	67.0824	67.237	135.249	56.9369	84.5601	52.8545	50.8543	61.6346	140.92	84.0646	55.8016	56.4813	185.575	147.979	146.489	155.737	189.936	302.725	344.852	421.035	378.392	418.05	312.532	52.8508	77.3199	74.9595	165.143	362.931	0.87004	0.90745	0.86706	0.85836	0.85706	41.038	2.1278e-10	1.0366e-09	3.1247	1.6437
3.65_854.2493m/z	854.249	3.64735	288.741	0.103567	100 - 25.7 - 0.551	0	0	0	0	0	0	0	0	0	0	0	0	0	0	0	0	0	0	115.937	193.205	74.0198	293.481	110.996	505.777	237.692	443.294	251.342	497.121	233.278	0	0	0	157.528	361.417	3.1652	2.7455	2.5658	2.541	2.5349	10507	1.5513e-38	1.1151e-36	2386800000	31.152
7.38_252.0869m/z	252.087	7.38057	153.834	0.108767	100 - 7.85	104.041	99.6843	142.562	84.4454	67.1655	155.277	123.737	108.019	201.127	89.7409	219.164	106.225	152.192	140.744	284.066	296.544	109.873	142.711	109.274	66.513	172.624	54.7365	121.653	463.467	283.064	485.034	242.468	521.848	167.719	108.863	141.336	187.688	104.96	360.6	0.38196	0.64746	0.60605	0.60168	0.60041	8.8146	0.00015854	0.00028212
12.05_551.1760m/z	551.176	12.0495	214.192	0.161283	100 - 23	12.4299	13.7762	11.5144	14.1377	29.5032	22.502	19.9483	12.1412	20.0906	13.6018	6.51271	37.8671	31.0988	25.645	6.57921	15.8419	10.287	34.7356	8697.46	5231.77	7146.9	6754.17	8480.81	454.971	293.565	285.769	272.247	575.742	278.71	17.3106	18.3603	20.6979	7262.22	360.167	1.1928	0.92739	0.87501	0.86661	0.86445	178.28	1.7893e-17	3.1425e-16	419.53	8.7126
9.68_461.1455m/z	461.146	9.67797	206.609	0.0805333	100 - 16.8 - 0.823	12.2749	10.9382	11.8895	17.1254	27.5444	19.3149	20.5484	18.3631	20.036	11.5989	22.9464	25.7272	21.8704	22.6304	11.4255	52.329	18.7148	13.0359	2432.03	1495.99	1894.19	1387.65	1387.79	310.52	446.216	326.288	407.429	358.755	309.529	16.5145	19.87	23.3343	1719.53	359.79	1.1969	0.95255	0.88962	0.88072	0.87866	210.68	2.5745e-18	4.8671e-17	104.12	6.7021
14.49_427.1234m/z	427.123	14.4926	185.39	0.122283	100 - 9.02	17.372	77.0426	81.1166	93.3713	88.8914	59.7546	22.3001	71.1147	101.276	69.6046	76.4561	252.28	168.759	110.344	158.027	98.9635	37.007	101.633	2.56439	0	1.25065	0	0	328.936	452.729	245.885	306.239	533.155	290.748	69.5914	98.8385	112.456	0.763008	359.615	0.56037	1.3004	1.2438	1.2336	1.2307	14.571	3.6012e-06	8.0954e-06	0.010964	-6.5111
8.42_223.0601m/z	223.06	8.42293	181.748	0.108733	100 - 4.33	3.48239	1.44765	0	0	0	0	0	0	2.25843	0.417544	0	0.507062	0	17.5847	0	2.13725	1.0677	16.4765	342.838	71.9542	173.124	297.937	354.889	397.322	455.307	435.711	164.291	270.186	400.884	0.821674	0.530507	6.21102	248.148	353.95	2.1792	1.8736	1.8049	1.8007	1.7985	6.5389	0.0010459	0.001644	302	8.2384
14.20_383.0975m/z	383.098	14.1984	181.068	0.09935	100 - 7.13	134.337	141.302	208.282	180.033	143.641	168.193	69.7133	147.129	204.392	214.946	185.095	395.851	354.824	210.147	284.907	157.349	141.663	212.89	14.053	0	0	0	0	320.101	404.203	279.44	306.53	420.597	391.271	162.631	202.854	226.963	2.8106	353.69	0.82443	1.4172	1.3494	1.3372	1.3338	27.377	1.2348e-08	4.1374e-08	0.017282	-5.8546
7.14_696.0270m/z	696.027	7.13743	229.005	0.0796333	100 - 29 - 7.83	0	0	0	1.89942	0	0	0	0	7.04645	1.7648	0	1.25071	3.32792	8.14263	6.43866	0	1.25939	5.90145	251.682	102.104	452.605	2877.14	912.679	414.906	412.361	715.321	98.6198	275.541	204.879	0.31657	1.67699	4.17834	919.241	353.604	2.3436	2.085	1.9505	1.9319	1.929	10.396	4.9639e-05	9.5065e-05	2903.8	11.504
2.52_765.2303m/z	765.23	2.52318	253.416	0.0982833	100 - 24.7 - 3.71	46.4034	23.5205	44.4594	32.1626	21.3363	16.9847	27.6956	28.9638	40.1207	23.2119	23.4145	20.8921	38.6412	52.5115	41.9613	12.1007	17.6644	29.5258	2635.85	782.43	781.065	677.887	3114.48	331.422	380.9	298.531	321.806	387.135	400.193	30.8111	27.3831	32.0675	1598.34	353.331	1.0625	0.83984	0.79257	0.78498	0.783	85.713	7.5084e-14	7.6722e-13	51.876	5.697
5.32_547.1657m/z	547.166	5.31555	229.494	0.0673167	100 - 13.7	0	0	0	0	0	0	0	0	0	0	0	0	1.15143	0	0	0	0	2.82346	103.322	95.3229	164.173	212.527	278.549	404.64	236.922	673.458	258.475	337.637	202.331	0	0	0.662482	170.779	352.244	2.8965	2.4829	2.3713	2.3491	2.3447	44.034	1.0224e-10	5.3656e-10	2587600000	31.269
7.02_223.0602m/z	223.06	7.02327	205.913	0.108733	100 - 4.49	0	0	0	0	0	0	0	0	0	0	0	0.366967	0	3.02232	0	0.359395	0	4.19294	312.258	163.561	185.431	213.696	294.458	466.273	324.615	498.948	208.409	323.56	291.04	0	0.0611612	1.26244	233.881	352.141	2.8034	2.4173	2.3163	2.3021	2.3021	23.958	4.4141e-08	1.3311e-07	3543600000	31.723
15.05_598.0989m/z	598.099	15.0516	219.053	0.108267	100 - 14.1 - 0.203	58.7306	26.8136	14.6459	25.6462	9.95744	14.8747	39.6691	16.479	77.8149	12.3824	18.0286	3.72098	19.6006	83.7592	48.4769	46.2609	59.5537	28.3778	636.063	467.102	693.333	1478.22	631.035	495.018	435.403	603.57	76.9082	92.9899	408.889	25.1114	28.0158	47.6715	781.151	352.13	0.96901	0.76638	0.72379	0.71697	0.71547	25.838	2.155e-08	6.8884e-08	31.107	4.9592
12.66_329.0693m/z	329.069	12.6637	173.696	0.0932	100 - 9.93 - 0.534	0	0	0	0	0	0	0	0	0	0	0	0	0	0	0	0	0	0	17.5965	1.12978	4.35113	9.90024	125.159	434.839	287.69	312.883	393.959	471.074	210.95	0	0	0	31.6273	351.899	3.1284	2.8064	2.6269	2.6007	2.5944	1417.3	4.0793e-28	1.1601e-26	479200000	28.836
3.88_631.2207m/z	631.221	3.88348	226.134	0.100367	100 - 14.5	51.4953	73.2659	49.4399	85.2281	54.1026	59.6782	61.4525	52.741	109.635	29.8805	71.4853	39.7823	76.7162	114.401	63.289	75.4497	58.446	94.2497	336.593	95.8052	53.1119	137.236	191.203	401.704	325.803	380.342	251.469	376.521	374.613	62.2017	60.8294	80.4252	162.79	351.742	0.73202	0.7472	0.73761	0.73088	0.72908	22.219	8.9214e-08	2.5533e-07
4.98_471.1072m/z	471.107	4.97925	200.833	0.08915	100 - 18.2 - 3.66 - 0.0258	6.31017	7.08235	4.1446	2.2999	3.38839	2.73544	3.43536	1.27468	4.47481	3.85126	2.2433	2.05584	3.84934	6.77815	1.31129	0	5.88647	8.43618	2397.57	70.4749	677.492	1762.57	3186.12	463.354	188.329	436.791	400.388	364.92	254.797	4.32681	2.88921	4.37691	1618.84	351.43	1.269	1.0392	0.98095	1.0103	1.0107	5.8377	0.0019887	0.0029985	374.14	8.5474
4.67_197.0444m/z	197.044	4.67392	136.273	0.0907333	100 - 1.36	30.3418	45.8418	17.4964	23.1901	40.1451	5.71873	49.0851	10.4589	23.7678	21.7624	17.3087	37.8014	30.383	42.8762	11.7636	7.31301	42.9481	33.8575	229.764	672.721	212.506	236.657	359.592	383.454	386.726	370.236	356.704	299.968	305.015	27.1223	26.6974	28.1902	342.248	350.35	1.0663	0.91683	0.8635	0.85484	0.85271	35.482	9.445e-10	3.9774e-09	12.619	3.6575
3.65_837.2666m/z	837.267	3.64735	260.457	0.0932	100 - 42 - 5.26 - 0.108	0	0.573676	0	0	0	0	0	0	0	0	0	0	0	0	0	0	0	0	779.559	937.508	883.921	919.206	557.291	374.192	419.923	335.045	215.646	303.384	440.197	0.0956127	0	0	815.497	348.064	2.9346	2.4453	2.3293	2.3068	2.301	92.677	3.1338e-14	3.4108e-13	8529.2	13.058
12.12_571.0747m/z	571.075	12.122	215.727	0.0885667	100 - 22.5 - 1.98	40.3484	24.0048	22.761	109.86	167.242	26.0258	94.2363	54.2917	32.1627	43.4983	48.5748	42.3211	19.5782	110.739	84.9086	74.925	97.9417	49.2206	763.732	1232.65	645.222	698.44	512.073	205.133	356.1	432.831	377.725	211.623	504.007	65.0404	52.5141	72.8856	770.423	347.903	0.88766	0.70599	0.65997	0.65598	0.65468	27.969	1.0032e-08	3.4076e-08	11.845	3.5662
3.42_241.0013m/z	241.001	3.41503	140.802	0.102817	100 - 1.23 - 0.102	70.7362	110.306	72.1	107.02	148.417	102.838	196.676	100.164	108.717	123.793	143.995	156.748	119.84	84.3332	32.4701	152.346	95.6923	163.124	296.361	160.518	120.483	164.455	191.62	310.448	445.871	326.912	274.03	331.935	397.74	101.903	138.349	107.968	186.687	347.823	0.65664	0.71051	0.66878	0.664	0.66238	13.031	8.8867e-06	1.8827e-05
10.10_451.1239m/z	451.124	10.0953	193.919	0.1191	100 - 17.5 - 1.03	3.31206	16.6183	17.304	13.4992	6.663	21.7232	10.2736	8.63709	26.5519	21.1535	16.3792	41.3204	24.1442	49.8648	12.6076	49.4627	25.0411	64.7186	1598.45	2623.3	2358.21	1685.04	954.374	222.081	353.141	343.814	443.007	194.038	529.256	13.1866	20.7193	37.6398	1843.88	347.556	1.1867	0.94203	0.8798	0.87153	0.8695	79.797	1.6639e-13	1.5657e-12	139.83	7.1275
8.65_322.0926m/z	322.093	8.65007	172.148	0.1191	100 - 12.2	35.2566	21.1277	39.4052	81.3081	89.0279	81.7763	64.0854	30.5559	85.8563	72.7164	80.733	68.9369	60.1011	119.81	56.4451	64.0137	58.9559	88.1638	1080.62	712.642	1171.98	656.642	1171.9	410.443	366.247	280.762	268.067	595.39	159.715	57.9836	67.1473	74.5817	958.756	346.771	0.88956	0.70227	0.6584	0.65179	0.65031	49.316	3.1025e-11	1.8301e-10	16.535	4.0474
6.66_387.1202m/z	387.12	6.66207	202.845	0.01995	100	43.4814	32.8789	8.60186	3.25648	22.2122	10.2171	58.0566	1.20276	39.4144	7.01885	11.4644	33.4584	16.2456	69.9021	10.5951	20.2866	13.6885	61.7019	494.321	481.353	591.555	769.468	267.901	402.658	284.746	577.405	218.908	217.449	364.773	20.108	25.1026	32.07	520.919	344.323	1.083	0.8843	0.85918	0.85067	0.84894	21.08	1.4476e-07	4.0203e-07	25.906	4.6952
4.99_593.1715m/z	593.172	4.98958	238.344	0.0679167	100 - 16.9	1.74894	0.674033	0	0	0	0	0	0.615149	0	0	0	0.40882	1.17372	0	0	0	0	1.95325	357.836	60.7521	364.964	997.864	904.999	353.73	194.478	721.849	267.56	237.891	282.257	0.40383	0.170662	0.521162	537.283	342.961	2.4487	2.0795	1.9527	1.9403	1.9379	10.668	4.1102e-05	7.9479e-05	1330.5	10.378
15.94_802.2264m/z	802.226	15.94	277.08	0.0945	100 - 0.84	50.3765	60.4805	27.6747	82.5362	18.3074	47.5731	165.336	45.7213	40.1623	198.582	76.4566	278.595	146.192	111.274	46.5013	59.8038	89.5318	137.946	68.8967	93.3217	82.4621	62.4937	274.885	273.44	202.66	275.87	680.787	200.349	421.227	47.8247	134.142	98.5415	116.412	342.389	0.71405	0.88335	0.87475	0.87799	0.87586	8.6032	0.00018676	0.00032855
16.51_495.1861m/z	495.186	16.507	234.418	0.0466167	100 - 13.2	10.3897	8.85571	40.3502	95.353	24.3756	57.0405	40.0562	59.3412	108.136	53.9125	79.2014	62.1202	42.5239	35.3528	58.4313	62.6553	108.818	9.01335	105.768	47.1565	88.3352	23.3787	60.4349	309.1	297.644	454.014	301.467	467.257	224.341	39.3941	67.1279	52.7992	65.0146	342.304	0.83326	1.0766	1.0742	1.0638	1.0632	12.266	1.4298e-05	2.9522e-05
9.55_862.2745m/z	862.275	9.55307	270.211	0.0745833	100 - 38.8 - 0.716	0	0	1.12296	0	0	0	0	0	0	0	0	0	0	0	0	0	0	0	550.319	548.559	356.143	168.472	314.214	234.76	393.69	373.229	384.599	229.564	430.387	0.18716	0	0	387.541	341.038	2.9093	2.4521	2.3299	2.3206	2.3149	81.872	1.2511e-13	1.2085e-12	2070.6	11.016
11.03_406.1774m/z	406.177	11.0328	184.08	0.08805	100 - 0.551	165.636	140.009	113.947	96.922	131.224	153.246	126.814	121.657	112.771	153.7	106.557	236.152	200.338	129.956	67.436	91.8689	114.425	197.394	171.089	144.726	176.171	84.2519	76.7389	329.245	321.043	410.297	268.631	219.659	494.86	133.497	142.942	133.57	130.595	340.623	0.43324	0.58328	0.54705	0.54528	0.54395	9.7438	7.9096e-05	0.00014688
7.11_670.0728m/z	670.073	7.10613	229.378	0.0986333	100 - 44.9	0	0	0	0	0	0	0	0	0	0	0	0	0	0	0	0	0	0	19.9803	21.0695	22.257	62.5167	72.6368	431.969	334.737	249.978	260.814	676.513	87.7963	0	0	0	39.692	340.301	3.1374	2.7638	2.5842	2.5592	2.553	4634.4	2.8352e-34	1.2983e-32	601390000	29.164
6.85_689.2644m/z	689.264	6.84547	276.69	0.0748333	100 - 21.9	5.15795	0	0	0	0	0	0	0	0	0	0	3.72529	1.83604	29.1589	0	0	2.06899	13.2481	106.799	8.67029	6.65131	63.0733	110.686	385.413	51.5866	483.976	438.49	203.199	476.829	0.859659	0.620881	7.71868	59.1759	339.915	2.2766	1.9481	2.0511	2.0378	2.0352	11.391	2.5205e-05	5.0199e-05	68.836	6.1051
6.95_193.0498m/z	193.05	6.9456	181.887	0.0932167	100 - 5.54	25.2221	18.956	35.0696	102.961	64.0781	63.3277	26.9581	44.2193	40.8541	63.1439	52.1193	11.3719	9.77591	10.2456	73.5058	70.0184	50.49	38.2113	45.4439	43.9052	5.38223	5.66706	5.78928	309.713	420.591	314.658	308.864	466.333	217.049	51.6025	39.7778	42.0412	21.2375	339.534	0.48235	0.90211	0.84585	0.84867	0.84853	14.231	4.3715e-06	9.7071e-06
5.95_477.1056m/z	477.106	5.94833	200.708	0.0905833	100 - 9.73	8.33971	2.61349	10.5463	10.1051	12.7653	10.3869	6.54306	5.2865	14.5827	12.5215	15.2208	17.3906	7.46634	18.4961	6.58472	13.5866	9.92578	17.4875	716.984	334.923	641.757	594.365	646.13	320.779	259.093	338.386	357.521	456.661	299.797	9.12615	11.9242	12.2579	586.832	338.706	1.2857	1.0783	1.008	0.99785	0.99543	132.68	5.3676e-16	8.0933e-15	64.302	6.0068
12.89_657.2172m/z	657.217	12.8863	247.077	0.0724667	100 - 19.9 - 0.118	175.252	154.349	117.219	131.565	159.254	108.297	153.796	131.293	114.422	163.422	112.272	248.196	200.344	158.883	129.254	152.014	155.979	198.911	40.5138	25.8822	33.6077	21.0226	88.9875	272.721	297.016	336.674	359.451	249.19	497.936	140.989	153.9	165.898	42.0027	335.498	0.081386	0.61733	0.59121	0.58747	0.58602	35.218	1.0186e-09	4.2634e-09	0.29791	-1.747
10.56_716.2033m/z	716.203	10.5601	240.324	0.0833833	100 - 17.3	0	0	0	0	0	0	0	0	0	0	0	0	0	0	0	0	0	0	409.455	108.73	144.805	135.412	148.678	374.38	429.75	366.319	237.509	383.946	216.912	0	0	0	189.416	334.803	3.1643	2.7395	2.5612	2.536	2.5299	13523	7.5245e-40	6.8406e-38	2869900000	31.418
7.58_747.1249m/z	747.125	7.57733	249.704	0.0725	100 - 13.1 - 3.24	0	0	0	0	0	0	0	0	0	0	0	0	0	0	0	0	0	0	468.439	33.9015	0	19.5572	504.703	460.007	314.743	313.093	372.833	366.946	174.694	0	0	0	205.32	333.719	3.0025	2.7578	2.5814	2.5568	2.5506	44.984	8.1777e-11	4.3884e-10	3110900000	31.535
6.64_791.3247m/z	791.325	6.63802	291.661	0.0258833	100 - 9.12	0	0	0	0	0	0	0	0	0	0	0	0	0	0	0	0	0	0	4.98941	0	0	0	0	514.247	622.612	236.123	194.763	242.133	188.605	0	0	0	0.997883	333.08	2.5609	3.0772	2.8945	2.8654	2.8583	50.749	2.2891e-11	1.3956e-10
3.10_599.3922m/z	599.392	3.09783	246.071	0.0890667	100 - 20.4	36.4024	108.014	29.2323	46.4302	35.6496	11.7525	44.4273	60.8199	54.5252	24.5305	39.0682	20.925	73.9319	91.119	53.7434	40.5123	24.2458	72.4723	1921.11	1209.41	1307.43	2159.5	1888.8	362.669	536.168	462.758	156.224	265.328	214.31	44.5801	40.716	59.3374	1697.25	332.909	0.95156	0.74004	0.69466	0.6894	0.68954	59.47	4.1773e-12	3.0203e-11	38.072	5.2507
11.60_665.1161m/z	665.116	11.6019	229.451	0.0862167	100 - 25.3	6.21049	2.15833	1.64532	0.750119	1.89322	6.92137	4.03506	3.16993	9.05567	2.72391	4.35925	0.110266	1.09371	5.94108	3.43809	5.76248	3.80444	6.28192	1058.04	544.55	823.949	1089.25	709.898	377.447	317.689	541.566	163.591	231.035	345.467	3.26314	3.90901	4.38696	845.138	329.466	1.4298	1.1735	1.0973	1.0862	1.0841	58.514	4.9762e-12	3.5441e-11	259	8.0168
7.99_492.1323m/z	492.132	7.98695	217.217	0.0882667	100 - 20.2 - 0.677	3.45746	4.7606	1.61294	145.047	31.728	1.45067	32.2599	0	9.18193	117.241	0	16.6818	8.91104	15.3585	3.7104	2.79952	37.1723	97.5022	628.099	327.9	525.463	270.639	626.404	345.391	389.307	418.47	296.199	258.687	265.966	31.3428	29.2274	27.5757	475.701	329.003	0.71813	0.61602	1.9217	1.9045	1.9007	3.5937	0.019677	0.025284	15.177	3.9238
11.11_667.1858m/z	667.186	11.1071	231.343	0.0432333	100 - 18.9	0	0	0	0	0	0	0	0	0	0	0	0	0	0	0	0	0	0	115.761	43.0425	37.5844	26.7119	174.837	319.811	246.215	237.329	544.985	293.199	330.36	0	0	0	79.5875	328.65	3.1508	2.7596	2.5807	2.5551	2.5491	6338.5	6.6464e-36	3.6686e-34	1205900000	30.167
11.85_435.1290m/z	435.129	11.8509	187.012	0.0587833	100 - 10.8	157.771	133.462	104.003	219.673	231.286	60.5115	229.066	187.162	155.512	126.072	127.877	228.661	306.992	324.957	111.475	130.442	244.284	138.554	221.876	116.614	156.142	172.834	241.664	315.129	282.48	303.799	335.86	363.238	358.912	151.118	175.725	209.451	181.826	326.57	0.40321	0.50068	0.46888	0.46667	0.46576	4.7343	0.0058524	0.0082133
24.08_651.3740m/z	651.374	24.0764	239.332	0.176033	100 - 31.7	94.8083	64.196	147.924	127.493	96.5874	122.973	96.2442	79.0607	67.1511	99.9917	78.9462	283.18	209.712	91.4757	61.9476	72.4201	87.1728	100.855	2884.27	1466.15	1666.97	1522.04	1582.38	323.678	194.077	159.713	474.762	508.355	297.24	108.997	117.429	103.931	1824.36	326.304	0.70546	0.56191	0.52727	0.52308	0.52182	48.608	3.6158e-11	2.1028e-10	16.738	4.065
11.32_555.1536m/z	555.154	11.3158	221.688	0.11185	100 - 22 - 5.21	2.6994	0	0	0	0	0	3.08466	1.06257	0	1.00596	2.86739	7.00821	0.321192	40.1495	0	0	14.5281	2.44738	5156.07	5113.13	4498.16	5167.44	6722.73	323.209	273.857	199.35	439.569	389.994	327.788	0.449901	2.5048	9.57437	5331.51	325.628	2.6007	2.3918	2.6962	2.7206	2.7137	11.002	3.2698e-05	6.411e-05	11850	13.533
8.15_273.0064m/z	273.006	8.14772	153.012	0.1657	100 - 5.59 - 0.121	43.2769	70.2806	106.227	80.9138	56.7547	135.555	76.3715	86.2725	145.133	64.4408	163.882	95.4914	81.3272	70.015	118.846	126.193	67.4699	85.0243	905.254	414.472	512.276	713.294	642.696	363.463	616.55	309.132	123.644	401.906	134.657	82.1681	105.265	91.4793	637.598	324.892	0.74296	0.59388	0.56748	0.56334	0.56202	24.66	3.3603e-08	1.034e-07	7.7597	2.956
13.68_981.3597m/z	981.36	13.6754	308.129	0.0634833	100 - 39.4	0	0	0	0	0	1.07246	0	0	0.0189023	4.06281	0	0.922505	3.79659	2.40447	0	0	0.737045	0.960181	948.249	397.245	609.392	328.785	391.212	376.74	597.352	273.182	77.8332	487.196	129.407	0.178743	0.834036	1.31638	534.977	323.618	2.4993	2.1943	2.0497	2.0658	2.0624	10.615	4.261e-05	8.2163e-05	2993	11.547
16.63_552.0926m/z	552.093	16.6313	212.298	0.0932	100 - 44.8 - 1.35	39.8663	11.4367	17.3039	52.2509	29.7331	40.0184	26.5473	44.1756	123.117	6.74611	65.9503	6.82124	5.0551	103.798	154.81	124.681	80.2903	29.1747	261.052	306.301	408.313	761.3	197.269	323.877	551.064	322.929	170.287	212.539	360.357	31.7682	45.5596	82.9682	386.847	323.509	0.87717	0.73925	0.69061	0.6953	0.69399	11.166	2.9271e-05	5.7794e-05	12.177	3.6061
3.13_997.2886m/z	997.289	3.12823	284.999	0.0370333	100 - 28.5	0	2.98246	0	3.24485	0	0	17.5483	1.88789	1.25362	18.1253	0	0	0	32.8118	16.5844	1.46125	6.06773	3.20555	21.7091	0	0	0	21.2356	395.276	252.282	242.046	288.43	392.081	356.641	1.03788	6.46918	10.0218	8.58895	321.126	1.3678	2.1586	2.026	2.0128	2.0094	3.6859	0.017771	0.023002
10.98_225.0215m/z	225.022	10.9758	144.858	0.0775833	100 - 2.08	3.55755	7.65564	56.589	36.4461	40.2854	26.8883	16.8274	33.2988	8.02634	24.3001	37.0193	59.481	29.5417	19.7657	15.5891	5.68413	31.6753	32.8287	183.693	126.62	59.8732	56.5479	390.036	272.766	223.809	271.949	474.665	433.11	247.724	28.5703	29.8255	22.5141	163.354	320.67	1.008	0.97973	0.91576	0.90689	0.90487	16.374	1.3532e-06	3.2336e-06
6.72_561.1426m/z	561.143	6.72105	208.403	0.0528	100 - 6.53	0	0	0	0	0	0	0	0	0	0	0	0	0	0	0	0	0	0	0	2.61165	0	0	46.3512	307.996	257.378	251.812	378.483	459.986	267.93	0	0	0	9.79257	320.598	2.699	2.9375	2.753	2.7289	2.7234	31.07	3.5743e-09	1.3384e-08
13.66_941.3637m/z	941.364	13.6597	295.989	0.0579833	100 - 37.3	0	0	0	0	0	0	0	0	0	1.58743	0	0	0	1.51914	0	0	0	0	0	0	0	0	3.76603	405.796	249.653	97.9437	344.634	687.987	135.912	0	0.264572	0.25319	0.753205	320.321	2.3702	2.9728	2.7848	2.7592	2.7523	15.593	2.0479e-06	4.7702e-06
14.60_489.0487m/z	489.049	14.5998	196.794	0.156483	100 - 27.1 - 5.49 - 0.0272	0	0	0	0	0	0	0	0	4.55123	0.551142	0	10.9489	4.52827	129.671	0	0	1.09517	33.9009	4613.79	2789.97	4684.67	2734.09	6845.15	454.988	301.185	311.184	213.972	449.296	189.279	0	2.67522	28.1992	4333.54	319.984	2.7059	2.3731	2.2484	2.2491	2.244	14.435	3.8893e-06	8.7082e-06	65700000000	35.934
7.30_741.0920m/z	741.092	7.3029	247.815	0.0569667	100 - 18.7 - 5.43	0	0	0	0	0	0	0	0	0	0	0	0	0	0	0	0	0	0	77.9055	60.5102	69.432	122.979	126.975	381.375	279.226	278.881	258.513	582.564	122.054	0	0	0	91.5602	317.102	3.1494	2.7425	2.564	2.539	2.5329	10780	1.1406e-38	8.394e-37	1387300000	30.37
11.83_549.1609m/z	549.161	11.8303	218.002	0.157167	100 - 22.6	57.1169	29.2746	5.90676	23.2446	51.6843	27.9416	11.3873	17.8911	96.9868	41.0215	29.1965	59.0126	52.1823	155.353	16.8459	18.3115	53.7988	74.8153	30270.5	19618.6	23801.1	24091.1	26458	264.263	255.269	396.807	334.214	420.301	230.972	32.5281	42.5826	61.8845	24847.9	316.971	1.056	0.85625	0.80257	0.79991	0.79811	99.534	1.4049e-14	1.6511e-13	763.89	9.5772
5.45_621.2383m/z	621.238	5.44528	233.987	0.0577333	100 - 9.17	7.96174	14.4052	1.1939	1.23282	4.92787	34.7772	3.78853	8.64108	8.63773	12.7917	1.52779	12.809	13.6107	57.7637	8.20789	11.6493	36.5825	57.606	0	2.30227	3.81765	3.77796	0	388.104	391.569	402.892	198.753	242.449	275.39	10.7498	8.03264	30.9034	1.97958	316.526	0.014501	1.0943	1.0458	1.0856	1.0833	6.0938	0.0015669	0.0023994
15.75_717.2381m/z	717.238	15.7472	254.084	0.127367	100 - 22.8	0	0	0	0	0	0	0	0	0	0	0	0	0	0	0	0	0	0	745.929	570.841	546.926	224.905	534.113	334.892	50.8837	252.156	413.586	639.968	202.378	0	0	0	524.543	315.644	3.1578	2.6943	2.5185	2.4935	2.4877	4425.5	4.9274e-34	2.1452e-32	7947600000	32.888
11.57_957.3025m/z	957.303	11.5739	316.91	0.0441333	100 - 27.1	0	0	1.64205	0	0	0	0	0	0	0	0	0	0	0	0	0	2.23465	0	0	148.853	117.371	9.58187	2.90131	214.282	386.516	206.368	386.015	387.029	310.184	0.273675	0	0.372442	55.7415	315.066	2.552	2.3351	2.2098	2.2161	2.2108	16.286	1.4171e-06	3.3785e-06
3.87_661.2310m/z	661.231	3.86795	229.508	0.0895	100 - 18	60.5615	97.1825	63.298	94.8302	76.6574	67.4505	90.3576	68.3962	120.314	41.2878	90.6037	52.2289	71.7978	151.791	78.9623	85.7215	65.703	112.815	374.41	250.395	138.064	292.176	150.598	351.583	295.854	353.964	216.876	252.377	419.252	76.6633	77.1979	94.4649	241.129	314.984	0.71477	0.6424	0.61299	0.61009	0.60864	25.055	2.8901e-08	9.0007e-08	3.1453	1.6532
9.67_412.0700m/z	412.07	9.66725	194.817	0.1219	100 - 12.8 - 0.679	0	0	0	0	0.360152	0	0	0	0	0	0	1.02405	0	0	0	0	0	1.24402	1354.85	562.918	578.126	753.84	1065.28	404.625	267.462	260.186	286.637	376.634	291.424	0.0600254	0.170676	0.207336	863.001	314.495	2.8297	2.3795	2.2779	2.2566	2.251	24.709	3.2979e-08	1.0163e-07	14377	13.812
5.57_435.0960m/z	435.096	5.56515	188.819	0.0932167	100 - 14.7 - 3.45	94.8349	107.044	71.2497	77.5186	134.125	55.7938	75.1423	66.6214	88.066	83.293	73.853	112.304	151.009	84.3343	52.1781	66.9356	69.4619	118.653	1512.14	912.419	555.756	1569.47	2268.61	373.855	257.247	307.894	291.619	379.568	272.401	90.0942	83.2133	90.4287	1363.68	313.764	0.76498	0.59584	0.56818	0.56316	0.56182	66.206	1.3007e-12	1.0257e-11	15.136	3.9199
10.80_667.1859m/z	667.186	10.7972	231.343	0.0572333	100 - 12.7	0	0	0	0	0	0	0	0	0	0	0	0	0	0	0	0	0	0	278.425	78.9366	172.714	82.7007	262.385	290.51	276.951	320.848	257.822	349.177	361.519	0	0	0	175.032	309.471	3.16	2.7374	2.5595	2.5341	2.5281	12567	1.8132e-39	1.5787e-37	2650000000	31.304
3.92_361.0763m/z	361.076	3.91743	174.537	0.08535	100 - 0.922	2.76709	10.9388	0.37308	11.4914	19.7355	2.88413	17.1393	1.69446	5.06381	2.00744	10.9424	26.0541	36.8434	28.0001	7.38403	14.9846	13.7364	24.6745	294.711	210.218	359.294	445.794	268.637	263.521	352.402	244.198	321.671	340.313	329.965	8.03168	10.4836	20.9372	315.731	308.678	1.2477	1.0722	1.0136	1.0035	1.0011	30.389	4.4504e-09	1.6241e-08	39.311	5.2968
5.21_507.1168m/z	507.117	5.21045	211.262	0.106683	100 - 11.2	1.81083	12.9731	7.16379	23.2237	13.875	25.2361	2.72099	15.7743	7.43387	10.6972	13.6779	6.88673	10.7678	5.35514	14.6286	3.76577	9.20125	12.4263	429.031	269	230.412	346.225	522.409	373.28	219.93	301.106	332.673	349.721	272.648	14.0471	9.53183	9.35748	359.416	308.226	1.2023	1.0172	0.95908	0.95019	0.94852	59.686	4.0163e-12	2.9279e-11	25.586	4.6773
5.95_713.2194m/z	713.219	5.94833	270.204	0.13745	100 - 15.3	10.7824	0	0	0	0	0	23.2613	0	2.06001	0	0	0	0	10.9721	0	0	0	0	6039.46	3721.81	4978.48	6101.79	6115.86	276.705	251.473	351.369	261.501	555.366	146.325	1.79707	4.22022	1.82869	5391.48	307.123	2.779	2.3454	2.2046	2.197	2.1928	14.882	3.0239e-06	6.8673e-06	3000.2	11.551
10.27_549.1607m/z	549.161	10.2685	212.35	0.0881	100 - 28.5	133.836	48.0829	16.123	19.1751	122.039	14.8684	61.6423	41.387	38.2958	22.0167	10.5298	277.808	140.352	56.7863	23.463	18.3062	343.159	112.312	8314.62	10146.1	9609.59	10933.8	16189.4	367.314	212.494	378.2	246.526	449.047	184.234	59.0208	75.2799	115.73	11038.7	306.303	0.91745	0.75281	0.70905	0.70831	0.70652	38.168	4.4903e-10	2.0336e-09	187.03	7.5471
11.15_623.1967m/z	623.197	11.1537	222.445	0.0776667	100 - 21 - 0.564	0	4.81595	0	0	0	0	2.35047	3.42526	0	0	0	1.36881	2.49443	0	0	0	5.08907	5.82629	1440.9	638.903	1047.46	1034.93	624.148	252.086	603.455	246.23	195.658	255.738	283.247	0.802658	1.19076	2.23496	957.27	306.069	2.5672	2.2841	2.2359	2.2288	2.2241	9.1645	0.00012147	0.00022034	1192.6	10.22
3.84_477.1609m/z	477.161	3.84205	206.266	0.108833	100 - 18.1 - 4.03	49.4031	34.1228	54.2276	66.4644	145.873	87.5234	64.6157	88.4653	113.264	43.7115	67.4257	43.3242	46.2163	144.883	61.7432	80.6821	67.2779	45.3881	4523.44	6027.37	1691.9	8915.91	1502.31	327.014	407.851	497.83	158.156	254.98	163.649	72.9357	70.1345	74.365	4532.19	301.58	0.82084	0.6619	0.61915	0.61577	0.61446	58.94	4.6017e-12	3.3078e-11	62.139	5.9574
8.50_538.1381m/z	538.138	8.49885	218.204	0.12355	100 - 22.3 - 5.5 - 0.0548	0	0	0.668886	0	0	1.35905	0	0	0	0	0	0.610093	0	1.581	0	0.412311	0.00149072	0.460215	8232.86	5686.21	5898.68	4520.63	8808.38	356.469	89.0138	195.607	285.264	765.407	117.365	0.33799	0.101682	0.40917	6629.35	301.521	2.3179	1.8416	2.0484	2.0436	2.0394	15.294	2.4085e-06	5.5598e-06	19614	14.26
11.64_477.1758m/z	477.176	11.6389	206.265	0.107183	100 - 18.2	67.0718	35.4352	18.2121	23.6635	24.0855	11.9459	51.4717	32.496	3.18043	60.0415	9.20701	98.07	80.9892	67.3698	18.2329	16.4658	63.0766	61.9453	579.461	466.167	577.312	324.785	543.631	345.226	295.447	306.833	261.675	356.577	236.481	30.069	42.4111	51.3466	498.271	300.373	0.95408	0.77531	0.74477	0.73837	0.73726	20.308	2.0327e-07	5.5211e-07	16.571	4.0506
6.85_547.1661m/z	547.166	6.85058	223.741	0.111083	100 - 16.4	31.7499	4.45793	1.66567	11.9583	18.2928	2.77527	7.86143	7.96088	2.57989	10.5806	2.28244	37.4205	28.815	23.7793	5.71543	10.7494	6.38599	24.4026	673.725	495.735	625.881	868.681	755.492	436.307	190.907	387.754	222.752	102.704	448.901	11.8166	11.4476	16.6413	683.903	298.221	1.2021	0.96832	0.92372	0.91485	0.91293	37.793	4.9683e-10	2.2224e-09	57.876	5.8549
3.15_267.0505m/z	267.051	3.14532	154.945	0.181083	100 - 9.6 - 0.749	5.63408	7.78882	3.01392	3.08479	38.4149	11.027	24.5064	0.520332	24.2201	1.77387	10.4517	23.2393	22.3998	74.4496	6.26508	22.0368	7.42659	20.3044	10067.3	6445.83	8026.31	9248.83	10853.1	397.295	245.757	308.384	261.688	343.074	222.923	11.4939	14.1186	25.4804	8928.28	296.52	1.2301	0.95774	0.93087	0.92152	0.9192	54.096	1.1578e-11	7.6385e-11	776.78	9.6014
3.38_589.1155m/z	589.115	3.37602	221.097	0.134467	100 - 20.2 - 2.9	78.0172	22.49	4.6705	10.2421	22.809	1.70244	59.2916	33.3928	12.2787	32.4357	2.00963	65.3878	65.1186	70.5983	2.39511	11.872	35.9988	54.0989	748.344	1579.27	1245.76	4638.35	2847.17	354.282	197.172	644.477	182.298	125.461	269.519	23.3219	34.1327	40.0136	2211.78	295.535	1.0987	0.86102	0.80492	0.80316	0.80205	19.127	3.4824e-07	9.1144e-07	94.837	6.5674
9.14_727.2443m/z	727.244	9.14347	257.922	0.109833	100 - 34.4 - 2.94	17.1559	10.2973	4.70785	6.91508	6.83968	1.14332	21.7428	9.95608	4.90354	15.0971	0.28618	13.3668	21.7373	9.64502	2.11854	6.06678	5.96173	16.478	1824.83	1028.69	1329.79	1409.66	1298.7	489.468	204.591	258.168	192.778	301.61	320.81	7.8432	10.8921	10.3346	1378.33	294.571	1.2811	1.019	0.95891	0.95009	0.94815	40.335	2.5444e-10	1.2156e-09	175.74	7.4573
3.55_515.1152m/z	515.115	3.54897	199.967	0.0983667	100 - 15.6	57.2131	38.7355	63.6381	34.2368	63.261	112.008	57.6325	79.1881	94.6767	16.7704	80.2446	35.0561	40.3328	26.3912	3.48581	91.0555	53.7545	16.9315	1479.17	1785.7	572.445	2908.24	2458.12	316.539	399.973	412.228	170.216	236.164	209.254	61.5155	60.5947	38.6585	1840.73	290.729	0.8827	0.686	0.64226	0.63666	0.63676	30.082	4.9186e-09	1.7844e-08	29.923	4.9032
15.18_949.2748m/z	949.275	15.1802	289.661	0.0779667	100 - 31.7 - 1.73	0	0	0	0	0	0	0	0	0	0	0	1.2495	0	0	0	0	0	3.5036	863.562	1016.57	524.72	253.725	1123.03	388.753	262.564	206.433	189.49	570.861	111.456	0	0.208249	0.583933	756.321	288.259	3.0343	2.6108	2.4393	2.4149	2.4097	35.095	1.0555e-09	4.3939e-09	11500000000	33.416
3.09_747.2348m/z	747.235	3.08547	255.647	0.104617	100 - 35.4 - 5.99 - 0.043	0	0	0	0	0	0	0	0	0	0	0	0	0	0	0	0	0	0	7564.77	3629.67	3318.51	3500.29	8727.53	219.995	400.848	476.523	77.6399	260.876	276.379	0	0	0	5348.15	285.377	3.1773	2.651	2.4777	2.453	2.4471	7755	5.9217e-37	3.52e-35	81000000000	36.238
12.53_387.1079m/z	387.108	12.529	191.799	0.193633	100 - 17.4	89.1764	3.52345	14.1939	136.399	5.11354	5.73922	6.70856	2.2085	41.251	86.6178	28.4241	1.48123	11.8523	23.11	37.0145	18.3842	21.9234	11.447	4384.18	3510.17	3972.61	3786.16	8709.06	367.131	248.795	329.825	200.974	393.389	168.081	42.3576	27.7819	20.6219	4872.44	284.699	1.0846	0.84461	0.8053	0.79748	0.79546	30.182	4.7605e-09	1.7291e-08	115.03	6.8459
14.50_643.2022m/z	643.202	14.498	247.301	0.143417	100 - 28.7 - 7.35	39.3836	60.5848	22.9615	33.3516	46.402	2.24199	58.1195	25.2849	21.6892	69.5286	12.4546	97.6204	96.7106	78.4463	14.2556	8.97708	22.0396	92.4072	9798.45	7830.43	8218.61	7533.4	11059.5	307.83	197.257	293.648	337.463	291.999	273.184	34.1542	47.4495	52.1394	8888.07	283.564	1.05	0.82453	0.76993	0.76382	0.7635	47.755	4.3603e-11	2.4843e-10	260.23	8.0237
5.83_470.1296m/z	470.13	5.8344	197.175	0.103617	100 - 18.3 - 1.25	39.8032	43.7081	29.4899	46.1585	51.5393	25.6842	40.6172	63.8632	43.2632	50.0852	34.6783	57.6512	53.7134	151.732	63.1312	16.2878	45.0197	63.2874	2421.75	1538.02	1614.26	1786.4	2181.23	298.413	196.512	253.253	292.224	379.112	276.216	39.3972	48.3597	65.5285	1908.33	282.622	0.94185	0.73197	0.68353	0.67738	0.67566	98.115	1.6515e-14	1.9155e-13	48.438	5.5981
5.43_690.2205m/z	690.221	5.42983	236.804	0.0831	100 - 2.21	0	0	1.08446	0	0.128084	0.113275	0	0.420783	0	2.41188	0	0	0.593246	1.09287	0.509904	0	0	0	873.014	694.418	740.861	1034.08	937.116	349.342	205.988	314.605	234.438	271.644	309.209	0.22097	0.47211	0.366003	855.897	280.871	2.1971	1.828	1.7272	1.72	1.7171	9.1593	0.00012194	0.00022112	3873.4	11.919
5.77_484.1452m/z	484.145	5.77227	202.411	0.0932167	100 - 19.2 - 2.98 - 0.636	37.2702	39.0853	56.0956	76.4577	43.1782	44.7393	38.0584	60.645	54.278	49.2781	30.0925	59.8867	76.3464	92.0403	45.0789	45.2031	17.9781	46.1466	4150.71	1060.01	2911.59	1592.15	2284.04	281.513	441.413	224.138	211.375	227.923	295.07	49.471	48.7065	53.7989	2399.7	280.239	0.89979	0.70159	0.65966	0.65306	0.65164	94.557	2.5017e-14	2.7716e-13	48.507	5.6001
8.84_641.1632m/z	641.163	8.83642	235.605	0.1243	100 - 29.6	19.941	3.66697	13.2907	60.9093	54.4734	69.8156	54.4796	19.7911	28.7327	37.5705	22.2011	41.1271	50.5877	89.4427	7.33439	58.7427	22.3885	74.8731	2800	3382.3	2873.53	3783.09	3099.99	215.081	249.376	278.851	309.09	264.156	357.665	37.0162	33.9837	50.5615	3187.78	279.036	1.0209	0.79386	0.74275	0.73569	0.7343	45.349	7.5126e-11	4.0668e-10	86.119	6.4283
3.90_330.0887m/z	330.089	3.89902	249.17	0.11465	100 - 0.931	128.082	91.9595	63.1323	78.7906	88.3503	91.7762	104.108	77.4822	129.963	79.2904	78.8254	90.6418	131.598	130.205	90.0675	70.1749	78.8433	84.0282	436.647	261.756	238.354	422.839	217.353	252.633	341.068	474.673	179.518	190.211	235.422	90.3484	93.3851	97.4861	315.39	278.921	0.66791	0.55678	0.52009	0.51568	0.51438	26.559	1.6549e-08	5.4074e-08	3.4908	1.8036
16.34_613.1920m/z	613.192	16.3413	232.186	0.144983	100 - 24.8 - 0.585	76.4654	41.8927	19.8608	18.9823	12.341	6.69726	42.7918	14.8899	21.1017	36.4899	3.97832	45.0005	62.6452	71.4051	8.35354	9.40066	15.3138	61.5687	1260.88	787.309	1092	480.809	2495.27	304.35	205.807	323.07	403.939	346.376	75.9243	29.3732	27.3754	38.1145	1223.25	276.578	0.99898	0.78076	0.76311	0.75849	0.75761	24.985	2.9682e-08	9.207e-08	41.645	5.3801
7.32_681.1282m/z	681.128	7.3236	244.743	0.088	100 - 19.8 - 4.01	0.821139	0.016922	0	0.838182	0	0	0	0.28749	0	0.100336	0	0	0	0.57725	0	0	0	0.647114	553.863	388.439	389.611	502.219	583.234	328.941	273.538	391.207	177.345	222.144	254.426	0.279374	0.0646376	0.204061	483.473	274.6	2.2951	1.878	1.9104	1.8914	1.8878	11.411	2.4868e-05	4.9559e-05	1730.6	10.757
16.24_541.1010m/z	541.101	16.2429	205.035	0.1191	100 - 18.7 - 1.47	9.24466	2.43539	5.60778	35.8606	8.47849	11.2143	12.7796	4.03065	34.4535	11.73	8.56721	56.3642	20.8421	142.604	16.0559	42.6002	26.5058	47.0778	525.529	1309.18	373.607	749.191	783.176	226.311	425.432	168.333	236.79	381.119	208.368	12.1402	21.3209	49.2809	748.136	274.392	1.1274	0.91484	0.85928	0.8526	0.85054	35.947	8.2768e-10	3.5434e-09	61.625	5.9454
11.31_435.1289m/z	435.129	11.3054	188.819	0.0776667	100 - 10.8	0	0	0	0	0	0	0	0	0	0	0	5.76827	0	2.83166	0	0	0	0	1250.3	875.07	1744.63	1044.63	945.34	115.595	520.014	170.076	239.954	280.324	316.748	0	0.961378	0.471944	1171.99	273.785	3.0373	2.5987	2.4267	2.4024	2.3964	33.246	1.8204e-09	7.2186e-09	17800000000	34.048
13.46_453.1680m/z	453.168	13.4626	208.654	0.0694	100 - 8.38	0	0	0	0	0	0	0	0	0	0.0585819	0.125109	0	0	0	0	0.235551	2.27536	0	52.1857	146.874	549.673	117.199	1142.54	284.945	318.564	187.489	342.741	393.746	108.183	0	0.0306151	0.418486	401.694	272.611	2.949	2.6562	2.5612	2.5359	2.5303	23.762	4.7677e-08	1.4273e-07	6086300000	32.503
6.84_475.0915m/z	475.091	6.84022	200.75	0.08	100 - 27.9	120.945	86.4163	104.085	107.935	134.138	66.0935	137.309	132.733	88.962	130.6	76.0749	180.506	178.249	162.664	86.2289	80.492	95.5114	137.235	510.083	157.051	189.456	264.955	638.195	325.469	162.034	240.87	355.807	238.74	298.808	103.269	124.364	123.397	351.948	270.288	0.59241	0.5036	0.47255	0.47652	0.47564	10.646	4.1731e-05	8.062e-05	3.4081	1.769
7.59_800.0384m/z	800.038	7.5877	250.983	0.0673333	100 - 45.5 - 1.33 - 0.53	0	0	0	0	0	0	0	0	0	0	0	0	0	0	0	0	0	0	701.011	107.164	19.6064	181.417	699.122	379.606	330.047	356.252	183.619	217.735	153.542	0	0	0	341.664	270.133	3.1485	2.7166	2.5405	2.5154	2.5093	2049	4.975e-30	1.5301e-28	5176700000	32.269
12.70_495.1501m/z	495.15	12.6999	209.627	0.108733	100 - 20.4 - 1.47	9.6771	7.62951	14.698	42.5443	102.565	31.3117	29.5101	19.6183	14.5877	26.7589	18.7141	25.3022	16.4803	44.5543	29.0847	44.169	22.7593	29.8771	476.828	1856.11	2587.52	1216.81	593.499	202.401	260.526	242.227	396.075	279.634	235.217	34.7376	22.4152	31.1541	1346.15	269.347	1.0202	0.79845	0.74998	0.74781	0.74643	49.361	3.073e-11	1.815e-10	38.752	5.2762
9.54_399.0926m/z	399.093	9.54272	187.859	0.100533	100 - 8.37	40.1035	60.0024	56.6322	42.7294	62.1152	78.306	86.2832	17.6178	50.1084	47.6609	52.2611	193.047	115.001	146.042	38.6516	72.6197	43.0542	118.612	363.629	212.89	396.33	431.358	335.101	270.364	385.835	176.628	154.21	390.769	236.663	56.6481	74.4964	88.9969	347.862	269.078	0.74266	0.6036	0.60269	0.59672	0.59612	16.407	1.3303e-06	3.1814e-06	6.1407	2.6184
12.71_745.2347m/z	745.235	12.7051	259.665	0.119067	100 - 35.4 - 5.24 - 0.117	21.2698	16.662	2.11483	5.15745	14.5915	1.38267	20.8029	0.929487	0	8.57075	1.01103	18.8833	10.2597	7.65256	1.29689	3.14498	4.68984	21.5931	2240.69	1138.54	1917.72	717.248	4010.92	363.78	139.568	257.378	221.35	449.058	170.283	10.1964	8.36625	8.10617	2005.02	266.903	0.9366	0.74488	1.2222	1.2189	1.2202	5.4298	0.002934	0.0043042	196.64	7.6194
9.47_521.1658m/z	521.166	9.4697	218.527	0.166217	100 - 24 - 5.18	36.5684	47.8754	24.4402	21.488	46.2717	37.5363	40.0791	35.8592	15.9634	32.2417	15.3585	65.1738	42.2491	58.2508	22.3935	27.8695	37.6411	38.2766	7129.28	5600.93	6110.98	6219.28	7026.66	296.975	232.126	256.158	251.894	264.823	288.174	35.6967	34.1126	37.7801	6417.42	265.025	0.98535	0.78617	0.74005	0.73355	0.7317	244.78	4.4729e-19	8.8911e-18	179.78	7.4901
12.45_535.1804m/z	535.18	12.4544	229.723	0.0798333	100 - 13.3	120.559	81.6	111.36	84.873	57.1289	72.3122	41.8167	19.106	113.202	137.145	79.0113	93.2025	92.2576	62.4585	100.006	38.6873	64.3511	85.4987	443.407	287.414	365.984	255.473	938.964	335.037	215.412	250.268	220.349	277.902	290.495	87.9721	80.5805	73.8766	458.248	264.91	0.67162	0.53043	0.54769	0.54414	0.54278	18.781	4.0966e-07	1.0583e-06	5.209	2.381
6.01_373.1130m/z	373.113	6.00783	195.844	0.0155333	100 - 12.1	54.7277	15.5097	17.6114	61.385	36.3486	17.7395	48.8306	32.1788	31.4444	63.1694	15.9679	45.4918	42.8768	45.2195	35.3198	50.1729	45.8228	52.3499	426.896	316.504	526.792	213.305	204.093	268.313	252.464	309.685	291.634	255.313	187.598	33.887	39.5138	45.2936	337.518	260.835	0.94776	0.80457	0.75138	0.74386	0.74197	44.317	9.5621e-11	5.0567e-10	9.9601	3.3162
8.20_435.1288m/z	435.129	8.1995	197.939	0.108733	100 - 18.3 - 0.239	0.859906	8.66666	1.85269	2.92608	11.6433	2.4674	9.18204	2.13274	5.45324	5.92532	3.36129	10.4391	9.22535	15.273	4.91802	4.04213	6.32016	14.4512	1269.72	1005.04	1245.07	905.496	861.994	196.877	309.771	273.732	281.24	156.707	333.874	4.73601	6.0823	9.03831	1057.47	258.7	1.3731	1.1129	1.0395	1.0291	1.0265	102.54	1.0041e-14	1.2171e-13	223.28	7.8027
9.56_553.1550m/z	553.155	9.55835	212.279	0.0810333	100 - 12.8 - 1.15	62.2827	81.1425	82.5141	69.0637	113.901	50.3371	112.135	58.6027	120.323	134.436	93.6535	194.9	152.862	182.509	95.3961	75.2995	67.6137	148.565	607.274	201.731	358.807	270.649	625.335	269.8	200.56	240.397	312.862	311.881	199.422	76.5402	119.008	120.374	412.759	255.82	0.68955	0.57553	0.53794	0.53664	0.53614	18.226	5.3418e-07	1.354e-06	5.3927	2.431
7.95_585.1195m/z	585.12	7.94523	215.49	0.0903833	100 - 10.9	30.0687	1.8674	4.11129	12.414	88.7413	12.5976	64.4577	18.8959	8.69731	5.74906	14.5536	51.339	19.1152	59.7246	3.11084	11.2195	27.0963	16.8599	483.39	1220.93	876.443	1527.17	973.902	215.487	149.133	423.204	266.251	274.996	197.039	24.9667	27.2821	22.8544	1016.37	254.352	1.1248	0.89823	0.83993	0.83308	0.83214	24.596	3.4443e-08	1.0572e-07	40.709	5.3473
6.57_443.1190m/z	443.119	6.56553	205.153	0.0673	100 - 16.3 - 1.48	23.6522	37.382	36.7945	41.9397	69.5365	66.7345	39.6345	38.972	64.2097	44.7231	70.5882	40.9989	53.8899	64.44	54.8581	56.0444	46.852	36.51	1193.35	691.861	1015.97	494.398	1516.57	357.865	151.156	271.801	146.194	406.119	179.808	46.0066	49.8544	52.0991	982.431	252.157	0.86963	0.67825	0.63395	0.62791	0.62677	73.591	4.0746e-13	3.5882e-12	21.354	4.4164
6.98_195.0657m/z	195.066	6.98183	172.676	0.0259	100 - 9.7 - 0.0968	23.6419	20.1746	23.1647	31.9662	27.6217	35.6767	61.4701	17.8605	44.8361	30.5993	34.9962	15.2922	29.6959	42.6445	39.351	52.0043	52.7749	41.9577	423.444	358.284	285.044	376.04	486.535	202.178	382.981	372.066	122.941	203.713	216.114	27.041	34.1757	43.0714	385.869	249.999	0.95075	0.78171	0.73037	0.72317	0.72137	69.341	7.8387e-13	6.4784e-12	14.27	3.8349
7.24_478.1174m/z	478.117	7.23557	209.98	0.109133	100 - 20.1 - 5.03	8.08705	7.27983	12.0062	12.8716	8.25792	10.0576	6.0883	12.3851	2.67144	15.3326	5.54206	11.2884	24.5384	18.8816	4.33996	11.4017	21.8169	14.2187	1967.74	461.352	2995.27	1104.93	5703.75	288.751	214.761	285.83	230.633	286.031	185.073	9.76003	8.88466	15.8662	2446.61	248.513	1.1812	0.9229	0.89442	0.88611	0.88392	91.525	3.6057e-14	3.8632e-13	250.68	7.9697
11.68_535.3996m/z	535.4	11.6811	223.962	0.09095	100 - 6.39	0	0	0	0	0	0	0	0	0	0	0	0	0	0	0	0	0	0	633.682	350.548	546.543	597.019	728.626	330.269	299.373	226.556	117.031	239.888	277.522	0	0	0	571.283	248.44	3.157	2.6881	2.5125	2.4877	2.4817	20580	4.8832e-42	6.4715e-40	8655800000	33.011
6.04_529.1554m/z	529.155	6.04433	205.25	0.110567	100 - 10.7 - 0.25	15.4161	14.2208	11.9129	15.6361	13.1184	2.54118	16.9799	11.9532	11.6392	23.0739	6.40069	35.6118	28.9011	40.498	17.136	6.00382	16.6203	29.4831	1819.84	668.148	1243.52	889.653	1087.74	235.21	333.102	236.907	211.869	180.244	288.692	12.1409	17.6098	23.1071	1141.78	247.671	1.1664	0.9286	0.86741	0.85903	0.85778	73.551	4.0991e-13	3.6046e-12	94.044	6.5553
6.17_341.1941m/z	341.194	6.16627	176.877	0.0837167	100	21.1997	18.359	13.648	16.4569	84.5475	26.3911	53.7089	43.4644	27.7924	20.4114	11.6489	19.2971	23.4833	20.2873	64.7747	22.5841	41.5225	13.9493	821.461	509.37	637.876	1002.31	735.049	297.846	300.266	250.522	196.637	266.825	147.279	30.1003	29.3872	31.1002	741.213	243.229	1.004	0.7995	0.74818	0.74067	0.73965	55.177	9.3653e-12	6.2591e-11	24.625	4.622
6.61_475.0918m/z	475.092	6.60695	204.45	0.06765	100 - 12.2 - 2.6	62.0709	54.5077	77.2496	77.0939	123.727	61.8367	57.7448	92.5504	64.5416	71.892	61.1651	88.1167	90.7032	115.221	82.0833	97.8044	80.1807	69.2978	624.852	404.748	200.044	565.641	883.846	284.305	184.764	228.503	232.179	285.914	231.478	76.081	72.6684	89.2151	535.826	241.19	0.70021	0.54836	0.52263	0.51779	0.51648	43.574	1.1409e-10	5.942e-10	7.0428	2.8162
16.00_461.1450m/z	461.145	16.0022	221.7	0.129333	100 - 20.4 - 1.65	0	0	0	0	8.6739	0	0	0	0	4.04525	0	8.67513	6.94732	95.208	0	0	5.82994	17.9248	1003.52	7105.15	6714.02	2730.87	2425.57	176.418	140.16	168.409	281.25	67.1229	603.197	1.44565	2.12006	20.985	3995.83	239.426	2.3406	1.9273	1.8758	1.8607	1.8567	9.6437	8.5093e-05	0.00015736	2764	11.433
6.61_119.0499m/z	119.05	6.60695	122.647	0.1329	100 - 3.28	9.89254	31.3144	24.6827	22.4802	27.2631	18.3635	14.1849	16.8029	29.1777	22.9726	25.5785	19.3282	30.2764	42.2796	21.963	21.1209	23.2706	21.5552	680.184	485.45	495.333	252.472	524.899	252.899	262.332	268.197	199.116	245.092	187.248	22.3327	21.3408	26.7443	487.668	235.814	1.0287	0.8331	0.78763	0.78031	0.77834	133.06	5.1942e-16	7.851e-15	21.836	4.4487
9.07_453.1690m/z	453.169	9.06685	208.654	0.0955333	100 - 17.9 - 0.206	0	0	0.94883	9.72678	0	0	0	0.199297	0	0	0.0584447	0	0	9.6031	0	1.45753	0	0	710.537	60.0124	1064.98	373.025	1266.24	272.548	196.143	108.142	366.109	354.223	95.1365	1.77927	0.042957	1.84344	694.957	232.05	2.3653	1.9893	1.8939	1.9439	1.9425	10.173	5.8119e-05	0.00011008	390.59	8.6095
12.69_646.1700m/z	646.17	12.6947	231.661	0.0362333	100 - 26.8	0	0	0	0	0	0	0.863914	0	0	0.516447	0	0	0	0	0	0	0	0.50973	351.815	69.1336	296.857	293.264	1531.51	371.824	182.731	100.695	160.155	459.552	114.897	0	0.23006	0.0849551	508.516	231.643	3.0482	2.7136	2.5901	2.5687	2.5622	28.187	9.3049e-09	3.1851e-08	7704800000	32.843
3.93_659.9212m/z	659.921	3.93063	247.035	0.216133	100	97.3841	60.1927	26.4336	50.3647	33.6981	30.4343	42.2301	32.5097	83.0228	50.1158	26.261	58.7628	90.1115	73.8568	41.7373	38.4955	48.7051	54.3665	531.568	321.27	331.952	850.96	366.44	227.209	279.58	473.004	133.224	125.985	145.86	49.7512	48.817	57.8788	480.438	230.81	0.78997	0.62111	0.58406	0.57924	0.57825	30.914	3.7574e-09	1.3993e-08	9.6568	3.2715
8.11_579.1713m/z	579.171	8.11148	230.837	0.10875	100 - 26.1 - 4.57	4.96732	2.39758	4.93149	2.55445	11.322	1.41163	5.10439	1.91988	2.17723	3.55522	0	3.21517	3.89056	6.58151	1.88147	4.22392	10.6988	4.8049	9515.87	9141.24	6271.17	8507.15	9333.54	311.488	125.339	218.78	152.699	392.333	178.883	4.59742	2.66198	5.34686	8553.79	229.92	1.0825	0.8863	1.2806	1.269	1.2658	8.741	0.00016782	0.00029743	1860.6	10.862
8.38_568.1481m/z	568.148	8.38153	223.361	0.0983833	100 - 15.6	3.4295	2.88209	3.33765	1.45609	4.26898	3.30583	3.3293	1.43672	5.29983	3.90214	9.11338	4.4606	5.95495	6.96485	12.7938	2.86772	6.16402	3.92158	521.968	330.289	387.858	335.624	656.059	302.714	101.276	207.641	181.161	488.924	92.4292	3.11336	4.59033	6.44449	446.36	229.024	1.3467	1.1206	1.0464	1.0359	1.0334	119.85	1.7139e-15	2.3757e-14	143.37	7.1636
7.30_329.0693m/z	329.069	7.3029	251.216	0.103567	100 - 10.2 - 1.76	0	0	0	0	0	0	0	0	0	0	0	0	0	0	0	0	0	0	429.032	183.191	205.631	314.121	504.97	302.99	209.953	246.593	208.843	264.227	140.709	0	0	0	327.389	228.886	3.1475	2.6959	2.5202	2.4953	2.4893	17525	3.3579e-41	3.8442e-39	4960400000	32.208
15.19_947.2618m/z	947.262	15.1854	295.92	0.116	100 - 38.9	0	0	0	0.896083	9.92331	0	0	0	0	0	0	0	0	1.0163	0	0	0	0.88476	682.51	2202.49	638.277	375.413	1266.51	213.796	157.783	109.622	239.281	600.938	36.3712	1.80323	0	0.316844	1033.04	226.299	2.3379	1.8442	2.4317	2.44	2.4342	19.08	3.5604e-07	9.3108e-07	572.88	9.1621
15.43_575.1752m/z	575.175	15.429	227.062	0.0483667	100 - 24.1 - 1.11	1.24773	1.52333	2.42475	24.3089	8.87348	6.48169	10.423	2.58243	4.13802	9.57616	5.6801	3.96031	1.05226	1.06305	7.98338	17.5583	6.78147	7.96826	415.634	1238.49	1221.69	983.688	216.142	92.9796	201.568	286.845	164.812	391.463	217.813	7.47665	6.06	7.06778	815.129	225.913	1.3045	1.0647	0.99841	0.99211	0.9905	42.281	1.5616e-10	7.8608e-10	109.02	6.7685
9.18_487.1242m/z	487.124	9.1764	223.03	0.1254	100 - 21.7	5.64127	4.25661	0.182282	0.430962	0.202837	2.64042	0.313161	3.1989	3.66354	2.5451	2.44416	0.565852	1.92996	0.07676	7.13019	1.67088	1.13654	2.79435	1870.02	1404.13	568.876	1818.02	2337.79	337.233	173.196	173.434	176.299	310.992	182.902	2.22573	2.12178	2.45645	1599.77	225.676	1.5421	1.2589	1.1951	1.1852	1.183	49.751	2.8269e-11	1.6885e-10	718.76	9.4894
2.94_619.1331m/z	619.133	2.94425	235.96	0.0687167	100 - 25.7 - 4.94	0	0	0	0	0	0	0	0	0	0	0	0	0	0	0	0	0	0	1677.05	793.437	1415.51	804.095	2083.77	206.523	237.526	172.492	229.187	262.12	244.579	0	0	0	1354.77	225.405	3.1605	2.6681	2.4939	2.4692	2.4633	24230	6.89e-43	1.1512e-40	20500000000	34.257
7.38_475.0909m/z	475.091	7.38057	200.75	0.0932	100 - 13.9 - 1.41	49.1811	24.2696	34.8039	43.3248	58.017	19.2735	48.5516	44.9374	29.5421	54.5448	21.9199	75.123	84.8248	71.872	10.7311	34.4867	46.8194	93.5981	466.872	338.858	115.555	315.037	588.958	204.339	140.652	233.751	265.054	216.993	286.537	38.145	45.7698	57.0553	365.056	224.555	0.84992	0.69798	0.65972	0.655	0.65342	20.356	1.9895e-07	5.411e-07	9.5702	3.2586
7.66_683.2180m/z	683.218	7.66052	238.849	0.0466	100 - 17.2	14.6886	5.06253	46.3757	32.5644	52.3439	36.1226	16.6022	35.557	75.2917	30.0114	81.1745	33.1661	21.9746	19.2521	56.6368	68.4719	32.7789	37.5814	514.25	351.95	196.395	447.199	291.966	137.451	248.799	207.521	273.556	267.753	195.852	31.193	45.3005	39.4493	360.352	221.822	0.95082	0.81214	0.78753	0.78224	0.78088	23.874	4.5616e-08	1.3702e-07	11.552	3.5301
3.88_833.2358m/z	833.236	3.87828	274.634	0.13945	100 - 36.8 - 7.74 - 0.442	0	0	0	0	0	1.1559	0	0	0	0	0	0	0	0.182775	0	0	0	0	4498.8	3581.28	2876.82	4125.29	3267.37	156.691	148.556	110.879	255.167	514.651	139.879	0.192649	0	0.0304625	3669.91	220.97	2.7976	2.2698	2.2282	2.2059	2.2043	45.627	7.0466e-11	3.828e-10	19050	14.217
7.31_725.1175m/z	725.117	7.30807	248.037	0.0932	100 - 20.6 - 0.77	0	0	0	0	0	0	0	0	0	0	0	0	0	0	0	0	0	0	415.139	285.999	270.343	406.241	436.766	281.538	219.394	300.783	135.77	179.676	184.428	0	0	0	362.897	216.932	3.1453	2.687	2.5114	2.4866	2.4807	30607	4.1768e-44	8.607e-42	5498400000	32.356
11.40_479.1012m/z	479.101	11.4048	200.668	0.126617	100 - 18 - 5.33	12.8936	0.365716	0.851488	7.72088	33.3154	5.35337	25.0071	10.9196	1.05681	3.61576	1.1729	4.10829	0	4.83773	1.36369	8.25536	8.05508	10.155	1654.48	1101.82	2629.49	901.065	7378.77	277.172	198.33	131.245	177.349	405.446	106.93	10.0834	7.64674	5.44447	2733.12	216.078	1.2061	0.95666	0.89414	0.8853	0.88783	5.4637	0.0028394	0.0041704	271.05	8.0824
16.07_919.2651m/z	919.265	16.067	294.166	0.117967	100 - 41.9 - 3.62	0	0	0	0	0	0	0	0	0	0	0	0	0	0	0	0	0	0	2225.1	1723.45	1119.62	896.023	3458.97	339.756	139.422	220.368	122.211	316.218	155.984	0	0	0	1884.63	215.66	3.1554	2.6529	2.4798	2.4552	2.4493	10193	2.233e-38	1.5687e-36	28600000000	34.733
7.64_711.2131m/z	711.213	7.63973	270.235	0.0831167	100 - 28.2 - 1.27	0	0	0	0	0	4.94565	1.11682	1.24883	0	0	0.0952942	0.566106	0	0	0	0.0478627	0	1.06187	3525.7	1192.72	703.953	1316.62	2076	310.24	254.43	156.875	145.79	274.565	136.874	0.824275	0.504509	0.184955	1763	213.129	2.7661	2.5056	2.6297	2.6077	2.6023	13.424	7.0126e-06	1.5089e-05	2138.9	11.063
9.68_721.1707m/z	721.171	9.68303	248.092	0.0789667	100 - 19.7 - 0.431	0	0	0	0.736206	0	0	0	0.875072	1.8376	0	0	0	0	1.28236	0	1.46981	0	0	1053.19	938.197	672.866	988.753	927.021	171.79	269.197	274.609	215.893	173.558	160.835	0.122701	0.452112	0.458694	916.006	210.98	2.6927	2.3207	2.1751	2.1617	2.1563	13.721	5.8799e-06	1.2772e-05	7465.3	12.866
8.31_419.1009m/z	419.101	8.30825	189.185	0.0991833	100 - 13.3 - 2.26	2.22562	2.30225	3.26374	0.63338	11.1696	1.98076	0.93884	6.82492	0.782428	0.95109	0.350037	3.36338	1.83764	2.24495	0.342441	3.65482	2.86331	2.67299	1117.83	628.98	680.577	1077.19	1261.03	261.686	245.982	218.008	169.371	200.521	163.679	3.59589	2.20178	2.26936	953.121	209.875	1.3952	1.1094	1.0747	1.0644	1.0617	86.384	6.8821e-14	7.0556e-13	265.06	8.0502
8.01_508.1277m/z	508.128	8.00765	211.242	0.135133	100 - 20.8 - 6.92 - 0.907 - 0.00619	5.36947	10.8556	4.05254	3.99323	21.9096	1.83753	9.28438	8.60701	5.83787	22.8628	11.9686	22.0027	13.9556	20.0583	6.93508	7.64676	10.9103	25.022	19106.6	17714.5	14741.5	13625.3	20290.5	246.441	122.145	163.978	245.954	286.183	185.428	8.00299	13.4272	14.088	17095.7	208.355	1.2744	0.99337	0.93343	0.92482	0.92258	192.92	7.1675e-18	1.3109e-16	2136.2	11.061
13.01_461.1446m/z	461.145	13.0106	202.893	0.145267	100 - 20.4 - 2.54	14.0712	6.00176	33.6926	37.8355	46.4119	22.4088	65.1077	38.9744	23.4814	27.4001	22.1705	35.974	8.24281	101.7	5.46395	50.6063	43.6956	34.6001	1709.05	8980.3	4969.5	4647.83	2519.71	206.33	209.868	223.487	271.99	159.058	176.067	26.737	35.518	40.7181	4565.28	207.8	1.0139	0.79192	0.74641	0.73982	0.73809	51.044	2.1522e-11	1.325e-10	170.75	7.4157
6.17_341.6191m/z	341.619	6.16627	175.088	0.0899	100	47.7577	30.752	36.9918	39.9675	102.136	51.4714	51.7074	63.7936	47.4236	39.7859	29.6893	32.9816	42.8278	46.2906	85.7957	37.3033	55.9739	37.474	483.848	340.251	406.539	590.153	468.426	249.064	223.743	211.77	167.713	227.76	156.104	51.5127	44.2303	50.9442	457.844	206.025	0.79995	0.62905	0.58978	0.58409	0.58315	70.442	6.5933e-13	5.5305e-12	8.888	3.1519
6.55_501.1600m/z	501.16	6.55	209.507	0.0782	100 - 17.4 - 0.838	10.5953	2.91965	4.18611	7.31653	0.578331	17.2689	3.2551	4.83086	9.15715	1.72764	6.13011	0	1.12824	3.7429	3.02484	10.6101	3.15085	1.62124	791.647	487.568	885.208	464.678	389.24	255.125	268.082	218.56	85.3971	290.086	117.816	7.14413	4.18348	3.87969	603.668	205.844	0.94432	0.73389	0.92562	0.93295	0.93258	4.9523	0.0046957	0.0066763	84.498	6.4009
2.30_955.2789m/z	955.279	2.29948	295.827	0.0831833	100 - 24.5	0	0	0	0	0	1.62154	0	0	0	0	0	0	0	0	0	0	1.51482	0	1082.99	276.733	226.249	495.552	1206.71	64.132	65.3613	684.034	48.1188	17.8238	327.067	0.270257	0	0.25247	657.645	201.089	2.6919	2.2172	2.1248	2.1085	2.1137	33.75	1.5651e-09	6.2745e-09	2433.4	11.249
1.95_357.0827m/z	357.083	1.9479	188.995	0.1289	100 - 12.4 - 0.214	71.3929	102.279	41.4085	39.5081	69.2466	57.807	107.258	47.7116	95.3673	67.6324	67.9806	48.9635	51.9091	84.0879	63.8935	191.613	36.0019	177.563	1175.67	439.487	644.043	3215.23	2164.22	160.775	155.036	229.545	196.186	134.425	320.853	63.6071	72.4856	100.845	1527.73	199.47	0.69052	0.5513	0.51498	0.51127	0.51067	28.901	7.2877e-09	2.5569e-08	24.018	4.5861
7.11_273.1626m/z	273.163	7.1113	156.426	0.12105	100	0	0	0	0	0	0	0	0	0	0	0	0	0	0	0	0	0	0	1003.39	558.443	501.87	595.243	788.811	243.846	256.603	205.64	133.246	210.314	146.267	0	0	0	689.552	199.319	3.1462	2.6683	2.494	2.4694	2.4635	30084	5.1357e-44	9.9215e-42	10400000000	33.282
3.10_299.0763m/z	299.076	3.09783	246.538	0.104617	100 - 7.14	87.4997	102.307	43.9251	45.9261	42.7203	41.9275	69.9762	67.5154	79.296	29.2277	53.5683	25.5828	76.273	95.2767	66.9914	42.8288	46.8115	59.7791	925.339	567.84	554.108	994.102	796.165	218.72	263.948	275.031	119.439	145.002	163.86	60.7176	54.1944	64.6601	767.511	197.667	0.72301	0.56585	0.53434	0.52897	0.52795	51.787	1.8453e-11	1.1558e-10	12.641	3.66
5.73_315.1077m/z	315.108	5.72567	170.609	0.0776833	100 - 7.42	1.86649	1.40427	0.786557	4.40341	8.87855	1.2131	1.13563	1.83439	3.61628	1.03063	1.05783	1.57656	3.32458	2.04886	2.23868	1.85589	0.749716	5.41745	407.063	271.072	279.095	246.039	522.605	272.795	121	241.661	169.751	247.505	124.158	3.09206	1.70855	2.60586	345.175	196.145	1.391	1.1449	1.1022	1.0923	1.0895	113.87	3.0681e-15	4.079e-14	111.63	6.8026
2.80_765.2301m/z	765.23	2.8028	251.435	0.0880167	100 - 22.4 - 1.95	39.9028	21.1675	31.6333	25.9386	11.8935	2.77377	23.2965	21.3829	34.9793	30.9922	17.5556	13.3604	31.8928	44.2153	27.7833	22.4794	24.3869	19.8959	1685.45	446.884	484.675	365.865	2259.17	160.479	217.94	143.382	185.752	240.886	218.144	22.2183	23.5945	28.4423	1048.41	194.43	1.0131	0.80142	0.74834	0.74131	0.74027	40.942	2.1804e-10	1.0596e-09	47.187	5.5603
6.35_300.0537m/z	300.054	6.35452	174.66	0.0880333	100 - 6.92 - 2.14	10.2011	7.77538	0.89765	18.2782	15.0015	0.823412	23.0645	3.45618	3.53399	22.9	1.49819	7.13597	9.36184	6.36858	0.878878	4.71291	11.4937	42.061	622.14	244.189	330.721	295.497	427.286	202.439	142.124	156.613	238.119	226.288	198.268	8.82954	10.2648	12.4795	383.967	193.975	1.216	1.0019	0.94879	0.94214	0.93982	23.562	5.1617e-08	1.5341e-07	43.487	5.4425
2.60_409.0533m/z	409.053	2.60085	173.345	0.139817	100 - 11.1 - 0.444	0.976822	0.123179	0.282741	1.91559	9.54448	1.93811	0.0121306	1.96999	5.38403	2.26254	1.7224	8.91549	2.92504	7.167	0.545442	1.137	3.25703	6.44997	782.763	1233.12	540.443	1177.61	2165.14	187.711	243.826	202.204	162.797	172.554	179.623	2.46349	3.37776	3.58025	1179.82	191.453	1.4494	1.1642	1.103	1.0919	1.0898	29.36	6.2457e-09	2.228e-08	478.92	8.9036
7.63_549.1608m/z	549.161	7.62937	223.704	0.0727667	100 - 25.4 - 4.55 - 0.037	27.3245	30.235	58.0541	5.42041	25.0778	44.3271	48.743	3.005	40.508	25.1331	43.0415	65.3035	23.1421	50.8593	14.3525	26.7241	24.1035	46.4842	15595.2	12834.4	8207.63	14647.1	14431.4	207.339	185.535	162.031	163.082	231.056	186.795	31.7398	37.6224	30.9443	13143.1	189.306	0.97891	0.80882	0.75696	0.75035	0.74847	80.242	1.5643e-13	1.4786e-12	414.09	8.6938
9.12_521.1656m/z	521.166	9.11552	214.748	0.194683	100 - 23.6 - 0.922	17.2366	20.4291	35.7272	35.8585	40.839	29.2658	8.56786	3.769	24.9278	26.3798	30.8994	26.3978	21.4291	43.9988	9.24624	14.8437	15.5186	28.5394	6945.53	5505.18	7241.36	6707.78	6908.15	186.017	188.959	126.039	174.468	228.676	221.152	29.8927	20.1569	22.2626	6661.6	187.552	0.96027	0.7954	0.79721	0.78939	0.7874	135.54	4.2059e-16	6.4679e-15	222.85	7.7999
6.36_435.0958m/z	435.096	6.35968	187.013	0.0776667	100 - 14.7 - 1.33	0.129064	0	0	0	0	0	0	0	0	0	0	0	0	0	0	0	0	0	1114.88	698.607	409.13	904.366	953.93	269.057	125.013	228.038	148.718	250.257	103.562	0.0215107	0	0	816.183	187.441	2.9181	2.4205	2.2916	2.2688	2.2637	109.14	4.963e-15	6.3261e-14	37943	15.212
2.68_969.2929m/z	969.293	2.6837	285.305	0.0673167	100 - 42.2 - 5.72 - 0.0698	0	3.28604	0	0	0	0	0	0	6.60792	5.13031	0	0	0.783005	6.86446	0	0.175453	0.808429	1.09233	2074.44	792.616	658.778	1431.6	1792.24	35.3239	41.8417	749.601	77.2838	84.5994	135.941	0.547674	1.95637	1.62061	1349.93	187.432	2.2916	1.9084	1.8073	1.7945	1.7922	11.748	1.9927e-05	4.0258e-05	2464.9	11.267
6.17_705.1623m/z	705.162	6.16627	246.353	0.05965	100 - 19.2	104.897	37.2547	28.0268	39.1525	84.9341	34.3807	100.992	61.7686	47.7424	43.5867	7.72941	14.5826	23.1895	54.8743	125.762	36.4418	70.3735	26.2754	854.932	665.379	987.55	1755.72	432.309	241.398	268.756	214.678	87.4896	185.032	123.226	54.7744	46.0669	56.1527	939.178	186.763	0.7235	0.57208	0.54314	0.53842	0.53729	22.633	7.5171e-08	2.1705e-07	17.146	4.0998
10.64_697.2026m/z	697.203	10.6432	248.439	0.0743	100 - 15.6 - 0.358	0	3.6296	0	0	0	3.09762	1.42177	0	1.63106	0	0.795676	2.57435	0	5.74602	3.04357	0	0	1.47707	192.514	527.715	571.408	610.261	393.484	180.384	128.492	217.915	185.636	198.5	203.981	1.1212	1.07048	1.71111	459.076	185.818	2.3082	2.0652	2.0013	1.9873	1.9825	6.2625	0.0013423	0.0020808	409.45	8.6775
17.48_561.1970m/z	561.197	17.4828	235.031	0.0983667	100 - 20.6 - 3.83 - 0.0697	32.1425	40.2986	71.2338	49.0888	92.9517	53.3028	54.9755	51.7482	30.8844	44.075	58.2003	132.661	70.8651	87.9048	64.3239	61.1713	15.2746	65.3073	7008.52	4709.21	4383.79	1632.82	3320.42	207.788	196.758	117.97	158.677	290.899	131.211	56.503	62.0908	60.8078	4210.95	183.884	0.7727	0.65404	0.61178	0.60637	0.60505	75.869	2.9102e-13	2.6221e-12	74.526	6.2197
7.38_461.1088m/z	461.109	7.37537	214.11	0.145	100 - 20.6 - 0.832	1.08836	5.84864	3.82897	4.12752	4.91074	4.72654	3.56534	5.61331	2.90814	3.91823	7.25744	3.55743	2.99253	8.80058	3.33388	6.29959	3.35575	7.2163	3521.12	2963.64	1495.99	2904.21	3283.41	225.603	161.345	181.412	124.991	285.798	122.254	4.08846	4.46998	5.33311	2833.68	183.567	1.3359	1.0441	0.97546	0.9667	0.96425	249.78	3.531e-19	7.1336e-18	693.09	9.4369
5.81_389.0904m/z	389.09	5.80852	177.354	0.1191	100 - 13.8 - 4.57	24.1821	43.6062	41.5227	71.8262	56.5999	90.2594	31.6506	76.791	97.3231	34.6183	58.5633	43.9758	48.1122	84.3893	81.8214	38.1234	53.4472	48.2423	4694.88	1074.32	596.088	1742.03	5344.03	197.94	179.944	170.028	185.99	180.807	179.116	54.6661	57.1537	59.0226	2690.27	182.304	0.76873	0.61765	0.57816	0.57374	0.57262	50.497	2.4132e-11	1.4612e-10	49.213	5.621
8.98_467.0279m/z	467.028	8.9817	197.239	0.0906167	100 - 16.2	0.804024	4.84704	0.578334	45.8852	12.3868	1.68774	5.12161	2.6865	12.2732	10.9054	0	0	0	0	23.2182	5.04867	17.5826	13.8769	182.66	638.11	406.926	170.575	169.064	87.9534	213.766	190.143	191.757	78.9819	328.91	11.0315	5.16444	9.95441	313.467	181.919	0.97954	0.76181	0.99982	1.0055	1.0114	3.1659	0.031847	0.039749	28.416	4.8286
3.11_435.0962m/z	435.096	3.1098	183.418	0.178633	100 - 16.4 - 2.26	10.4328	9.57042	11.0273	12.6815	19.5348	4.64168	4.06493	12.0733	18.7013	14.3085	15.4287	12.5304	29.2256	27.1068	17.2191	4.98783	2.54875	18.8251	3695.25	2210.43	1306.09	3786.71	3398.99	171.012	202.399	121.092	158.529	254.501	177.131	11.3148	12.8512	16.6522	2879.5	180.777	1.1387	0.88497	0.82719	0.81927	0.81736	88.814	5.0483e-14	5.287e-13	254.49	7.9915
10.60_625.1588m/z	625.159	10.5966	235.861	0.163067	100 - 24.8 - 3.6	9.57071	4.24307	2.36567	5.36932	3.71579	2.60986	16.0781	10.8027	4.17335	2.93096	4.61728	4.21214	9.54855	11.346	3.76753	1.60288	7.48668	6.16594	3637.5	1994.81	1493.4	2997.66	4010.8	210.388	113.111	134.781	249.778	230.394	145.749	4.64574	7.13575	6.65293	2826.83	180.7	1.3141	1.0285	0.9625	0.95484	0.95255	144.32	2.0484e-16	3.2806e-15	608.48	9.2491
8.25_517.1553m/z	517.155	8.25128	218.606	0.0725	100 - 19.1 - 15.7	82.7033	43.1175	39.3243	51.5148	57.455	31.2352	67.0106	18.5377	37.3672	64.165	28.7408	69.1116	41.9875	66.0299	29.7693	53.6676	55.6966	119.227	1296.41	956.489	1384.48	1588.09	1185.44	204.924	141.31	212.916	167.256	206.688	151.021	50.8917	47.4888	61.0629	1282.18	180.686	0.76265	0.61379	0.60113	0.5953	0.59415	76.172	2.7845e-13	2.5166e-12	25.194	4.655
11.82_353.1023m/z	353.102	11.8199	190.935	0.124533	100 - 11.3	6.96602	1.55211	18.5105	12.85	29.8978	32.4736	5.33802	5.56464	44.3638	20.3046	49.7747	13.2452	3.06015	8.4453	43.7356	48.7707	24.3945	22.4162	843.299	600.073	818.745	421.156	781.011	104.212	141.597	235.402	188.6	211.024	194.6	17.0417	23.0985	25.1371	692.857	179.239	1.0531	0.84323	0.79064	0.78327	0.78289	23.728	4.8339e-08	1.445e-07	40.657	5.3454
5.43_343.1024m/z	343.102	5.42983	236.761	0.0937667	100 - 9.62	0	0	0	0	0	0	0	0	0	0	0	0	0	2.91538	0	0	0	0.553317	386.41	334.26	352.383	409.847	481.244	251.49	134.145	216.316	131.858	170.38	168.47	0	0	0.578116	392.829	178.777	2.8761	2.4016	2.3632	2.3447	2.3403	46.352	5.9707e-11	3.3015e-10	5950000000	32.471
6.96_699.2339m/z	699.234	6.95602	227.046	0.0725	100 - 4.6	10.1917	6.65099	3.82438	17.1642	49.7149	12.4956	31.0242	12.6385	35.5217	28.1709	43.1644	49.1556	45.6803	41.1751	22.5052	57.273	64.4189	40.8903	537.609	212.689	348.964	325.343	202.213	188.856	92.4769	320.614	160.134	98.7279	196.617	16.6736	33.2792	45.3238	325.364	176.238	0.99472	0.84804	0.82565	0.82095	0.81895	30.942	3.7235e-09	1.3875e-08	19.514	4.2864
17.30_459.1293m/z	459.129	17.3016	210.393	0.134633	100 - 19.7 - 2.43	12.417	7.92949	21.8388	32.663	65.0743	43.1303	42.8217	37.1731	16.6909	20.6541	40.4888	17.8505	8.98907	46.0625	17.781	81.53	48.1427	40.4489	109.726	1866.65	2984.77	1075.26	581.981	117.481	107.271	224.666	267.695	167.93	153.93	30.5088	29.2799	40.4924	1323.68	173.162	0.8795	0.68383	0.64081	0.64055	0.6401	20.967	1.5201e-07	4.212e-07	43.387	5.4392
3.02_461.1292m/z	461.129	3.02002	191.886	0.0950333	100 - 13.1 - 0.94	2.45589	4.05418	4.50671	5.34393	5.36194	1.52252	4.00491	9.46897	5.5795	1.45704	4.44673	5.11054	3.19004	3.87766	5.65948	5.38734	10.5798	11.0213	470.322	346.645	267.767	236.283	1107.45	182.271	202.523	191.036	141.57	182.035	135.444	3.8742	5.01128	6.61928	485.694	172.48	1.3008	1.0727	1.0028	0.9936	0.99112	111.62	3.8444e-15	5.0139e-14	125.37	6.97
8.87_627.1559m/z	627.156	8.86748	222.383	0.0932167	100 - 26.8 - 3.59	0.810486	1.90973	4.72572	11.3509	57.0811	19.842	21.8764	11.651	15.7754	2.07932	15.5797	16.5059	6.08923	24.7502	9.02431	32.8954	16.3487	18.9974	2660.72	1942.06	2791.45	1650.67	1916.34	128.761	213.859	173.492	177.334	167.801	170.187	15.9533	13.9113	18.0175	2192.25	171.906	1.1642	0.9087	0.84917	0.84178	0.84017	41.224	2.0305e-10	9.9227e-10	137.42	7.1024
7.01_167.0343m/z	167.034	7.0129	180.365	0.0983667	100 - 3.09	6.80625	2.04579	8.39651	8.42949	13.954	16.4194	13.9026	6.323	21.4199	18.6783	14.7378	15.2991	11.7437	23.528	13.6649	27.1795	24.2907	14.5921	320.849	173.479	319.809	318.932	450.177	207.7	153.528	220.082	134.167	146.052	155.502	9.34191	15.0601	19.1665	316.649	169.505	1.1384	0.96116	0.90281	0.89422	0.8922	71.57	5.5372e-13	4.728e-12	33.896	5.083
11.76_521.1656m/z	521.166	11.7559	205.397	0.13695	100 - 23.2 - 4.21	45.8795	28.689	10.1694	20.2323	47.0606	40.487	31.2748	35.8875	39.6429	6.65418	25.4927	68.2971	76.5779	119.103	39.7284	35.4671	32.2618	32.8446	10771.2	6545.79	10401.5	14890	10193.7	190.132	193.76	189.443	112.239	184.474	142.213	32.0863	34.5415	55.9971	10560.4	168.71	0.89312	0.76688	0.71946	0.71303	0.71122	112.23	3.6162e-15	4.7565e-14	329.13	8.3625
6.95_715.4969m/z	715.497	6.95077	240.334	0.0983667	100 - 9.8	0	0	0	0	0	0	0	0	0	0	0	0	0	0	0	0	0	0	959.771	734.138	732.479	945.376	802.244	157.963	202.704	198.55	139.269	127.895	179.305	0	0	0	834.802	167.614	3.1381	2.6508	2.4771	2.4527	2.4468	82532	2.8304e-49	1.9442e-46	12600000000	33.558
5.34_470.1302m/z	470.13	5.33627	210.151	0.140133	100 - 18 - 2.95	1.10666	4.56174	2.33341	2.64801	10.7409	15.2451	3.27773	1.81944	14.001	0.120394	4.28293	8.17295	12.3436	31.267	1.61321	4.25617	0.0276481	14.4388	12284.8	25031.5	17075.6	32886.2	20955.5	168.222	224.699	159.474	117.852	167.05	167.708	6.10596	5.27908	10.6577	21646.7	167.501	1.2856	1.014	0.9792	0.97266	0.97032	36.74	6.6292e-10	2.8962e-09	3545.2	11.792
14.61_389.3093m/z	389.309	14.605	188.107	0.135333	100 - 3.11	0	0	0	0	0	0	0	0	0	0	0	0.913867	0	31.5839	0	0	0	0	1257.9	710.484	1360.86	772.234	2431.2	161.963	116.745	78.9662	169.237	419.019	58.0919	0	0.152311	5.26398	1306.54	167.337	2.974	2.5177	2.3548	2.3311	2.3253	30.906	3.7663e-09	1.4009e-08	19800000000	34.204
5.69_522.1027m/z	522.103	5.6946	216.616	0.0725	100 - 13.9	0	0.483794	0	0	2.01425	0	0.456191	0.0288132	0.498495	1.91974	0.228093	5.22823	0.169901	2.31417	0	0.911463	3.12065	2.43564	210.295	3.76109	294.784	96.0372	1064.14	190.448	389.825	65.7426	143.72	185.402	23.3641	0.416341	1.39326	1.49197	333.804	166.417	2.2419	2.2016	2.3708	2.3728	2.3673	9.2066	0.00011768	0.00021397	801.76	9.647
2.95_153.0188m/z	153.019	2.951	170.784	0.1033	100 - 3.88	38.7712	47.6602	23.0242	39.8491	69.0046	27.3729	26.604	52.1919	48.082	29.4139	46.8605	19.4772	42.3134	50.4927	66.8151	51.2111	39.3686	64.5606	857.028	498.89	864.047	669.356	1163.96	143.132	239.693	193.826	103.838	120.072	194.38	40.947	37.1049	52.4602	810.656	165.824	0.77669	0.60758	0.5787	0.57299	0.57161	81.496	1.3167e-13	1.2581e-12	19.798	4.3073
11.05_655.1695m/z	655.17	11.0535	251.06	0.0743167	100 - 22.7 - 2.77	0	0	0	0	0.752443	0	0	0	0	0	0	0	0	0	0	0	0	0	1721.58	928.957	738.837	903.191	2339.59	237.707	39.3723	127.332	95.784	414.753	70.9796	0.125407	0	0	1326.43	164.321	2.8649	2.3487	2.2671	2.2475	2.2435	85.308	7.915e-14	8.0346e-13	10577	13.369
11.90_625.1591m/z	625.159	11.9012	245.629	0.161817	100 - 27.1 - 4.19	64.5005	14.3346	26.1862	20.5012	33.211	12.3202	19.1205	34.0508	15.4126	19.3969	20.2991	32.7155	44.9132	13.0772	28.5968	23.4548	16.2782	33.2803	3475.16	3149.97	1395.63	3270.97	3361.28	182.121	82.5869	125.319	196.105	220.781	157.671	28.509	23.4992	26.6001	2930.6	160.764	0.93506	0.74241	0.69322	0.68625	0.68452	119.3	1.8064e-15	2.4871e-14	102.8	6.6836
7.74_453.0819m/z	453.082	7.7381	186.627	0.0828333	100 - 4.29	24.4058	24.6226	7.54639	4.23834	3.36708	1.81368	10.8325	2.53719	26.6287	7.82666	4.97315	5.85546	30.5513	38.5262	23.6262	15.8443	14.4083	15.9048	249.904	210.963	214.548	662.445	523.378	227.946	210.003	205.482	71.5803	121.727	125.818	10.999	9.77562	23.1435	372.248	160.426	1.0563	0.85062	0.80858	0.80086	0.8015	34.807	1.1472e-09	4.7279e-09	33.844	5.0808
12.90_477.1742m/z	477.174	12.9018	206.265	0.1657	100 - 14.8	3.83157	8.66413	7.90889	9.56296	0.777022	2.83897	1.44735	3.65241	4.67458	0	5.03829	4.48815	3.24104	3.6753	6.19126	6.79733	5.38285	13.1893	1073.59	1264.47	638.673	947.889	961.55	162.575	140.913	159.758	165.945	201.882	130.151	5.59726	3.2168	6.41285	977.234	160.204	0.91363	0.72207	1.1357	1.1643	1.1624	5.5448	0.0026262	0.0038812	174.59	7.4478
7.09_535.1452m/z	535.145	7.0854	216.369	0.1832	100 - 21.9	2.80125	0.952814	1.26517	8.05791	17.2422	4.90337	4.99482	5.99675	24.2958	3.61561	2.92841	13.451	11.4796	82.9952	2.63518	4.01135	31.5653	24.1594	19788	10799.4	14103.7	12609.5	18716.1	146.537	156.88	137.411	148.016	175.841	179.532	5.87046	9.21373	26.141	15203.3	157.37	1.2602	0.98572	0.92156	0.91463	0.91259	80.257	1.5611e-13	1.4779e-12	2589.8	11.339
10.78_521.1660m/z	521.166	10.7814	214.747	0.0882167	100 - 21 - 0.49	36.537	15.2099	23.4574	31.5673	19.0856	17.4614	33.6861	24.372	20.5835	19.8534	26.515	34.8482	27.8228	30.4045	24.4829	18.8047	22.6545	20.6113	1402.81	730.586	730.094	840.314	1098.85	177.814	153.789	203.541	117.694	165.329	123.688	23.8864	26.643	24.1301	960.532	156.976	0.95318	0.74129	0.69272	0.68617	0.68443	216.88	1.8361e-18	3.5142e-17	40.212	5.3296
7.51_904.2336m/z	904.234	7.51	281.938	0.0932	100 - 39.7 - 7.87 - 0.299	0	0	0	0	0	0	0	0	0	0	0	0.128282	0	0	0	0	0	0	2063.72	1122.77	944.284	507.322	1634.02	174.33	97.5053	98.8436	208.388	206.967	144.218	0	0.0213803	0	1254.42	155.042	3.1474	2.6945	2.5244	2.4995	2.4934	109.97	4.5556e-15	5.8307e-14	19000000000	34.146
12.15_632.1977m/z	632.198	12.1532	247.482	0.125317	100 - 33.9 - 1.37	41.9084	36.2687	17.8879	21.8085	16.3558	21.4456	19.6264	27.1399	27.0453	32.3426	25.1669	14.7518	23.9965	28.6069	32.5945	27.0321	9.03292	16.3904	2354.45	1045.63	1291.2	967.141	1738.93	145.957	128.618	277.937	100.665	102.198	165.235	25.9458	24.3455	22.9422	1479.47	153.435	0.92562	0.72234	0.67448	0.66893	0.66724	119.49	1.7743e-15	2.4484e-14	57.022	5.8334
11.95_547.1451m/z	547.145	11.9495	239.192	0.22085	100 - 22.8 - 0.272	2.36537	3.33422	5.98377	31.0863	10.9473	10.2865	7.24703	4.2248	23.9789	14.4647	7.3154	9.54882	6.87112	18.0817	8.62634	9.37841	8.47349	32.9487	3456.16	1773	1734.2	6574.9	3316.03	173.217	158.594	211.588	62.8331	128.136	181.562	10.6672	11.1299	14.0633	3370.86	152.655	1.149	0.89341	0.83585	0.82762	0.82554	83.492	1.006e-13	9.9823e-13	316	8.3038
5.47_471.1075m/z	471.107	5.47115	200.833	0.0473667	100 - 4.29	0	0	0	0	0	0	0	0.653428	1.17724	0	0	0	0	0.720575	0	0	0	0	487.541	73.3331	161.026	243.768	582.513	210.373	68.8901	107.598	235.449	156.426	113.004	0	0.305111	0.120096	309.636	148.623	3.0149	2.6939	2.6008	2.5767	2.5716	26.324	1.8023e-08	5.8455e-08	4691500000	32.127
14.21_533.1660m/z	533.166	14.214	220.194	0.1947	100 - 22.1	3.4577	3.47122	1.81171	7.84368	5.48241	16.1744	4.44845	2.59081	24.2507	3.60331	6.15313	7.47824	4.12007	65.9636	11.0448	4.923	4.937	7.26691	31226.7	20449	20641	18484.5	26863.2	125.413	138.937	85.4655	129.733	279.105	116.137	6.37352	8.08744	16.3759	23532.9	145.798	1.2278	0.97706	0.91484	0.9061	0.90427	132.17	5.611e-16	8.4193e-15	3692.3	11.85
10.22_479.1077m/z	479.108	10.2163	208.089	0.0484167	100 - 12 - 0.45	36.833	13.0536	4.86938	4.27727	41.7568	41.88	15.5995	16.3358	14.2143	8.13013	1.50443	58.523	24.5607	26.3691	14.189	14.888	9.40936	86.776	782.078	168.943	579.685	618.931	1019.76	177.419	55.1547	101.708	178.702	209.003	136.477	23.7783	19.0512	29.3654	633.879	143.077	0.88353	0.68664	0.72739	0.72681	0.72516	18.369	4.9851e-07	1.2703e-06	26.658	4.7365
8.48_429.1894m/z	429.189	8.4799	203.622	0.101383	100 - 16.3	15.4417	8.01981	17.9555	9.99946	12.5552	26.1843	13.4934	7.05594	3.31946	18.5636	7.52419	10.1474	10.4657	18.6108	24.1134	17.9526	10.7659	14.0686	648.96	438.892	305.404	693.412	392.009	186.56	191.857	137.764	66.1794	134.703	128.012	15.026	10.0173	15.9962	495.735	140.846	0.97649	0.76121	0.74641	0.74194	0.74011	87.996	5.5988e-14	5.788e-13	32.992	5.044
16.98_461.1452m/z	461.145	16.9754	221.7	0.0828667	100 - 18.5	2.84309	0.467939	0.627405	3.49347	2.17755	8.91825	2.10538	0	3.85133	0.332526	2.41763	7.50015	2.8619	61.5638	3.57683	6.06424	10.1876	24.0408	210.199	861.154	572.958	277.52	283.016	147.299	154.557	63.0423	102.834	123.804	215.374	3.08795	2.70117	18.0492	440.969	134.485	0.89616	0.70685	1.4331	1.4244	1.4214	5.2614	0.0034567	0.0050209	142.8	7.1579
7.13_629.0992m/z	629.099	7.13227	230.003	0.08325	100 - 16.5 - 2.18	0	0.387695	0	0.430132	0	0	0.758163	0	0.585004	0	0.405416	0	0	0.535742	0.446634	0	0	0	733.243	670.647	508.404	1689.27	1030.34	159.436	265.027	191.444	40.3548	70.8815	68.4881	0.136304	0.29143	0.163729	926.38	132.605	2.4734	2.1244	2.0192	2.0015	1.9965	10.265	5.4436e-05	0.00010345	6796.4	12.731
1.30_735.2192m/z	735.219	1.3019	242.013	0.16	100 - 24.2	60.4851	29.2651	23.2472	9.46711	20.9863	11.6103	3.18698	7.61397	57.3025	22.9414	41.7964	0	2.90787	20.7144	62.0133	25.0029	34.5757	13.0009	2418.54	1302.3	813.915	2196.51	2157.74	79.2929	87.5073	262.729	78.2539	70.5843	213.593	25.8435	22.1402	26.3692	1777.8	131.993	0.56499	0.5641	0.89895	0.90712	0.90592	3.2882	0.027711	0.034869	68.791	6.1041
10.42_462.1216m/z	462.122	10.4245	206.588	0.104017	100 - 24.3 - 4.62	6.43233	7.61629	0.882246	2.48249	15.9614	4.11239	12.2627	7.75609	2.13153	2.80194	6.44717	4.88226	1.79284	4.96732	8.76012	13.8244	4.9962	5.91632	2974.61	1831.14	3194.99	2260.08	2576.58	176.658	116.543	102.21	99.0837	173.516	120.205	6.24785	6.04695	6.70954	2567.48	131.369	1.2408	0.9651	0.90142	0.89245	0.8904	100.98	1.1935e-14	1.4327e-13	410.94	8.6828
5.69_503.1399m/z	503.14	5.68942	209.468	0.1191	100 - 18.9 - 1.85	1.56338	4.32341	1.37981	0.635082	16.2843	3.86316	2.79233	4.25188	0.460687	2.84733	3.28668	12.2781	7.97665	2.56792	11.468	2.17936	7.50983	10.8892	1453.53	1901.63	1208.99	2031.05	1562.1	147.044	101.955	127.74	133.19	141.239	128.432	4.67486	4.3195	7.09849	1631.46	129.933	1.2801	1.0007	0.93521	0.92585	0.92353	69.04	8.2208e-13	6.7671e-12	348.99	8.447
8.26_839.1985m/z	839.199	8.25645	266.456	0.0776667	100 - 24.7 - 0.368	0	0	0	0	0	0	0	0	0	0	0	0	0	0	0	0	0	0	929.113	706.856	574.969	902.314	1573.9	241.87	16.8642	115.389	46.1413	319.562	34.5805	0	0	0	937.43	129.068	3.0893	2.5875	2.4186	2.3947	2.3889	2737.4	1.5538e-31	5.4267e-30	14200000000	33.726
7.63_193.0498m/z	193.05	7.62937	189.256	0.140067	100 - 7.41	23.2236	7.63563	4.92992	15.4799	16.9601	35.5696	17.9981	11.9049	66.6753	15.4761	11.4526	39.1642	22.6545	140.188	11.1303	20.7312	21.4101	31.8236	686.84	1386.76	1823.68	2044.11	1028.37	121.256	147.335	196.307	79.0169	88.2367	122.573	17.2998	27.1119	41.323	1393.95	125.788	0.9436	0.73541	0.68703	0.68283	0.6814	42.684	1.4148e-10	7.2461e-10	80.576	6.3323
5.92_488.1223m/z	488.122	5.92243	202.331	0.0906	100 - 12.5	0	0	0	0	1.24035	0	0	0.158561	0	0.597649	0	0	0.0943189	0	0	0	0	4.29048	357.711	584.303	851.491	980.014	380.62	56.4991	33.4633	150.53	170.768	142.966	190.033	0.206725	0.126035	0.7308	630.828	124.043	2.6424	2.2547	2.1086	2.0875	2.0823	14.15	4.5803e-06	1.0127e-05	3051.5	11.575
11.05_884.2430m/z	884.243	11.0535	284.235	0.1209	100 - 37.3 - 5.64	0	0	0	0	0	0	0	0	0	0	0	0	0	0	0	0	0	0	1688.3	2676.21	2608.04	2153.27	1544.54	211.679	113.214	81.5361	69.8477	192.906	73.0537	0	0	0	2134.07	123.706	3.1197	2.6011	2.4304	2.4066	2.4008	14444	3.4123e-40	3.3469e-38	32300000000	34.912
7.73_481.1349m/z	481.135	7.73293	217.45	0.103567	100 - 20.9 - 1.7	3.50613	3.34995	1.13042	1.74305	6.68562	4.07564	2.46697	0.43197	5.95515	1.66379	1.05846	1.69949	2.81438	32.6792	0	10.2439	1.06003	4.51682	4088.63	2708.2	4118.22	3533.87	5130.98	137.536	124.105	149.944	115.505	103.88	107.075	3.41514	2.21264	8.55238	3915.98	123.007	1.2127	0.94305	0.98938	0.99366	0.99179	6.6905	0.00091402	0.0014481	1146.7	10.163
12.92_553.1916m/z	553.192	12.9174	214.157	0.0517667	100 - 15.9	18.2071	18.7281	21.7982	21.6362	29.0236	14.68	19.0702	21.1922	19.592	8.90601	16.7374	28.4593	4.96293	14.0448	14.7884	23.479	29.4102	18.3089	535.112	270.368	394.249	473.12	474.801	170.65	81.4631	149.719	82.7866	166.056	77.3249	20.6789	18.9929	17.499	429.53	121.333	0.90174	0.70319	0.66242	0.65608	0.65448	69.605	7.518e-13	6.2301e-12	20.771	4.3765
5.59_359.0974m/z	359.097	5.59103	179.925	0.0414167	100 - 11.9 - 0.485	15.2665	10.2292	4.47258	13.3603	13.3099	14.2266	8.53132	4.09805	12.9681	22.4748	6.30786	4.84015	8.89187	14.5406	9.39622	10.3354	9.63728	13.4631	709.687	386.057	665.275	757.094	789.759	121.733	146.902	163.174	83.5703	121.705	84.3906	11.8109	9.87003	11.0441	661.574	120.246	1.0292	0.80043	0.77511	0.7677	0.76591	118.14	2.0177e-15	2.7596e-14	56.014	5.8077
8.89_609.1820m/z	609.182	8.88818	232.253	0.0725	100 - 23.9 - 0.604	5.83124	6.07316	13.3321	7.28117	7.12898	4.65528	10.65	20.1557	18.0281	7.389	12.3407	2.31363	2.60557	6.95316	23.5929	9.21175	10.7759	16.634	837.84	619.471	460.626	666.748	592.657	137.725	150.768	129.739	85.5393	118.193	87.7568	7.38366	11.8129	11.6289	635.468	118.287	1.1244	0.89141	0.84457	0.838	0.83588	71.747	5.3885e-13	4.6075e-12	86.064	6.4273
8.31_487.1449m/z	487.145	8.30825	211.665	0.119883	100 - 21.4	18.0365	4.93113	4.74335	14.7266	22.2645	24.4034	18.4513	15.9621	22.4743	12.6503	7.02813	19.8334	11.3106	133.602	5.53972	32.8352	20.7645	49.7574	846.686	1425.86	1672.15	1868.79	1027.7	165.131	176.026	91.3713	74.9287	68.2228	120.024	14.8509	16.0666	42.3016	1368.24	115.951	0.9408	0.73772	0.69587	0.68893	0.68719	43.025	1.3024e-10	6.7318e-10	92.132	6.5256
8.48_542.1882m/z	542.188	8.4799	221.927	0.0891167	100 - 13.5	19.3808	0	0	0	0	0	7.92278	0	2.01088	0	0	0.337822	0.292325	0	0	2.1148	0	1.93033	353.2	333.865	163.501	1910.15	621.291	195.514	157.181	195.715	37.6959	63.8335	34.1727	3.23014	1.71191	0.722909	676.402	114.019	2.4729	2.1659	2.0879	2.0776	2.074	8.4626	0.00020851	0.0003634	209.4	7.7101
7.37_681.2032m/z	681.203	7.3702	256.613	0.150167	100 - 26.9	18.2334	25.7457	28.5168	33.3287	58.6532	14.5436	27.0514	28.5508	54.9443	18.7645	21.8322	37.6526	60.5776	141.276	23.0827	35.2475	20.3113	47.7454	40085.8	27744.7	23860.9	35023.4	30220.3	110.207	134.325	98.6558	72.0532	108.96	136.529	29.8369	31.466	54.7067	31387	110.122	0.85136	0.83038	0.77693	0.76912	0.76751	226.27	1.1203e-18	2.1848e-17	1052	10.039
8.95_451.1604m/z	451.16	8.95033	190.281	0.156133	100 - 23.9	1.70042	7.46952	1.12939	5.3432	7.86272	6.15828	5.9927	10.0508	15.7684	3.90508	2.73082	2.49429	6.44296	4.98358	4.56187	8.69881	12.5381	4.65347	1383.21	1813.94	1751.02	2447.05	1271.59	140.447	150.415	143.41	40.5987	54.2751	128.957	4.94392	6.82367	6.9798	1733.36	109.684	1.2	0.93349	0.87754	0.86899	0.86727	97.877	1.6973e-14	1.9607e-13	350.6	8.4537
11.73_549.1606m/z	549.161	11.7301	221.798	0.0675667	100 - 22.3	80.3435	43.1469	19.2186	21.1288	37.3941	18.7822	68.9026	35.0717	17.8877	51.3755	13.2232	77.0267	105.307	62.4476	8.21003	3.31538	61.4079	74.5913	5819.87	2829.9	5117.79	5046.26	6183.61	167.075	84.0072	99.3723	81.3702	148.412	75.6209	36.669	43.9146	52.5466	4999.49	109.31	0.78149	0.69519	0.64986	0.65917	0.65751	38.518	4.0896e-10	1.8755e-09	136.34	7.0911
8.44_969.3242m/z	969.324	8.44365	281.195	0.0516833	100 - 22.1	0	0	0	0	0	0	0	0	0	0	0	0	0	0	0	0	0	0	717.585	130.942	564.965	337.559	421.71	124.853	225.599	35.2791	44.5508	136.244	69.9153	0	0	0	434.552	106.074	3.0891	2.6131	2.4428	2.4187	2.4128	4508.5	3.9442e-34	1.7698e-32	6584100000	32.616
5.37_512.1162m/z	512.116	5.36735	205.568	0.103567	100 - 12	30.7413	25.2709	33.17	30.3202	33.0231	27.3772	43.3524	39.7575	48.0667	56.2792	42.1762	45.7165	85.5625	69.2472	94.1231	42.5839	36.42	34.7353	557.012	574.65	378.356	718.903	649.683	132.896	135.944	123.929	77.5083	89.7901	75.6562	29.9838	45.8914	60.4454	575.721	105.954	0.71605	0.55931	0.55621	0.55063	0.54966	97.162	1.8432e-14	2.1024e-13	19.201	4.2631
14.36_375.1441m/z	375.144	14.3595	192.123	0.13335	100 - 11.5	0	0	0	0	0	0	0	0	0	0	0	0	0	1.28415	0	0	0	0	1119	740.367	1246.88	571.001	1396.93	118.212	51.7621	36.6991	126.454	279.41	22.8116	0	0	0.214026	1014.83	105.892	2.9561	2.448	2.3268	2.3051	2.2993	77.212	2.3968e-13	2.2017e-12	15400000000	33.84
10.61_517.1278m/z	517.128	10.6069	201.772	0.121167	100 - 20.8	2.97567	3.62464	0.835124	0.33092	0.888654	3.46366	6.28961	1.3448	0	3.35346	5.25406	8.44629	3.81552	7.61649	3.7655	0	1.59149	8.89699	1425.23	661.278	914.942	1196.13	1585.53	155.395	80.1193	101.652	87.9331	142.511	63.511	2.01978	4.1147	4.281	1156.62	105.187	1.1092	0.8625	0.91793	0.91257	0.91032	3.5914	0.019728	0.025345	572.65	9.1615
6.64_847.2865m/z	847.286	6.6432	268.373	0.1009	100 - 38	0	0	0	0	0	0	0	0	0	0	0	0	0	5.58146	0	0	0	0	4082.62	3287.07	2340.94	3434.12	1332.05	17.18	88.4323	254.591	62.165	0	199.28	0	0	0.930243	2895.36	103.608	2.6259	2.083	1.9671	1.9476	1.9439	25.843	2.1507e-08	6.8781e-08	43900000000	35.352
5.35_597.1063m/z	597.106	5.34662	219.069	0.0673333	100 - 22.8	0	0	0	0	0	0	0	0	0	0	0	0	0.971688	0	0	0	0	0	596.006	273.514	398.551	604.627	318.313	130.566	67.0372	164.171	71.8157	100.4	86.9334	0	0	0.161948	438.202	103.487	2.9692	2.5077	2.346	2.3224	2.3166	79.094	1.8355e-13	1.714e-12	6639400000	32.628
7.58_475.1817m/z	475.182	7.57733	204.448	0.0673333	100 - 18.8	22.1443	37.7696	20.7919	27.2795	62.0315	36.4122	32.5574	26.2903	31.7713	20.1451	19.6767	17.3554	18.7225	32.7293	40.2271	26.2747	34.4015	32.7941	672.371	682.859	544.116	1274.79	556.848	140.437	123.082	107.389	61.2874	88.2137	97.2706	34.4048	24.6327	30.8582	746.196	102.947	0.72944	0.59597	0.57075	0.56631	0.56495	103.69	8.8528e-15	1.0859e-13	21.689	4.4389
2.97_139.0396m/z	139.04	2.97353	170.508	0.0809833	100 - 3.72	30.0177	55.3232	34.7031	38.9426	31.7185	7.97387	42.4957	40.5603	61.5071	38.3472	40.5244	28.4829	58.8688	46.5093	61.7766	38.3122	23.8249	42.3159	669.163	514.026	440.711	640.175	542.655	120.959	110.406	143.45	65.5947	83.8634	89.9599	33.1132	41.9863	45.268	561.346	102.372	0.72928	0.56984	0.55156	0.54665	0.54772	49.652	2.887e-11	1.7161e-10	16.952	4.0834
6.95_358.1199m/z	358.12	6.95077	242.13	0.0776667	100 - 2.28	0	0	0	0	0	0	0	0	0	0	0	0.729956	0	1.21919	0	0	1.12778	0.930284	399.961	247.763	310.789	321.066	277.971	92.2719	106.341	123.927	93.7431	81.7157	115.631	0	0.121659	0.546209	311.51	102.272	2.7349	2.318	2.2056	2.1835	2.1789	22.989	6.5001e-08	1.9035e-07	4719900000	32.136
13.22_491.1546m/z	491.155	13.2162	205.978	0.190767	100 - 22.3 - 2.08	8.16055	10.9789	13.1318	14.9173	14.2165	12.4514	7.23403	9.40788	28.6967	7.81439	15.9268	15.5297	15.8372	24.1194	10.8882	13.8298	10.4289	11.1707	3985.99	5306.45	3531.52	7412.62	3915.36	92.798	77.4918	90.1822	126.134	123.982	100.287	12.3094	14.1016	14.379	4830.39	101.813	1.0114	0.81613	0.76204	0.7545	0.75264	309.84	2.8212e-20	6.1628e-19	392.41	8.6162
8.45_629.2075m/z	629.208	8.454	226.165	0.0891167	100 - 21.5	4.53168	0	0	0	0	0	0	0	0	0	0	0	0	0	0	2.03351	3.57468	3.7007	1191.02	650.764	910.938	923.611	533.263	72.353	174.947	116.748	84.1083	59.4689	92.4137	0.75528	0	1.55148	841.919	100.007	2.409	1.9382	2.017	1.9983	1.9937	20.25	2.0863e-07	5.6518e-07	1114.7	10.122
14.32_491.1550m/z	491.155	14.3176	202.27	0.129967	100 - 19.8 - 1.21	58.7899	10.2011	7.64413	21.6228	13.5227	4.71676	39.4749	2.66496	21.5983	32.9651	13.8082	102.837	49.2143	34.0172	34.1794	8.38446	20.3423	47.9248	1391.21	2599.99	1386.99	1727.25	1397.14	85.6416	65.6066	137.42	104.887	136.329	66.8906	19.4162	35.5581	32.3437	1700.52	99.4625	0.89332	0.70635	0.66147	0.65722	0.65609	32.631	2.1942e-09	8.5418e-09	87.582	6.4526
6.57_399.1288m/z	399.129	6.56553	178.886	0.0730333	100 - 8.29	2.39555	0.704434	0.679744	1.343	0.986295	0.679013	0.886744	1.90685	1.34168	1.35278	0.87313	1.72893	1.07626	6.16375	0.366063	7.3403	0.891355	2.25994	1157.31	1008.59	1072.37	742.917	1211.73	118	50.8103	106.72	66.2264	181.567	69.6295	1.13134	1.34835	3.01628	1038.58	98.8255	1.4157	1.1163	1.0453	1.0348	1.0322	127.85	8.2043e-16	1.1934e-14	918.01	9.8424
5.77_559.1039m/z	559.104	5.76708	212.175	0.12945	100 - 11.9 - 0.349	11.0519	2.22132	8.71909	10.4072	25.2775	17.9584	23.4453	14.041	3.89814	6.60058	14.7865	9.83016	8.37917	3.92114	1.98687	13.6335	7.67244	9.70255	317.474	582.606	404.624	1030.83	249.376	98.1073	93.5432	148.415	64.9954	103.566	81.8476	12.6059	12.1003	7.54928	516.982	98.4124	1.0321	0.80955	0.76023	0.75281	0.75184	45.727	6.8853e-11	3.7502e-10	41.011	5.3579
7.11_178.0262m/z	178.026	7.10613	134.097	0.114317	100 - 6.12	0	0	0	0.161037	0	0	0	0	0	0	0	0	0	0	0	0	1.20631	0	451.617	264.283	248.448	229.811	361.759	129.563	106.148	90.3396	86.3672	102.27	73.2349	0.0268395	0	0.201052	311.184	97.9871	2.7323	2.2643	2.1867	2.1665	2.1623	39.56	3.1076e-10	1.4576e-09	11594	13.501
3.10_791.2246m/z	791.225	3.10313	261.042	0.0787333	100 - 30.5 - 1.72	0	0	0	0	0	0	0	0	3.0449	0	0	0	0	0	0	0	0	1.75156	673.174	2143.45	1381.61	2643.69	1399.42	67.8141	102.747	129.564	69.2846	37.5174	176.847	0	0.507483	0.291926	1648.27	97.2957	2.976	2.5156	2.3505	2.3269	2.3211	34.238	1.3547e-09	5.4918e-09	25000000000	34.54
14.35_519.0589m/z	519.059	14.3491	203.583	0.133317	100 - 28.3 - 3.71	0	0	0	0	0	0	0	0	0	0	0	0	0	0	0	0	0	0	2601.71	1000.55	2503.83	1322.46	3033.72	215.204	56.5373	96.0373	33.905	157.069	24.5265	0	0	0	2092.45	97.2131	3.0907	2.5684	2.4009	2.3771	2.3713	4460.3	4.4858e-34	1.9668e-32	31700000000	34.884
15.67_435.1650m/z	435.165	15.6729	188.818	0.18485	100 - 20.9 - 0.361	0	0.0363298	0	0	0	0	0	0	0	0	0	0.0515883	0	1.57923	0	0.744525	0	0	2085.39	2393.14	2262.46	3348.76	1954.61	166.127	138.561	127.064	7.38174	28.5099	115.293	0.00605497	0.00859804	0.387292	2408.88	97.1561	2.6591	2.1649	2.0765	2.0616	2.0594	22.613	7.5788e-08	2.1873e-07	397830	18.602
7.67_491.1755m/z	491.175	7.66562	207.84	0.0466	100 - 9.11	0	0.392507	0	0	0	0	0	0	0	0.470427	0	0	0.960594	0	0	0.915434	0	0	653.38	238.904	310.629	246.726	305.958	80.2073	59.1285	120.366	106.538	99.2109	103.002	0.0654178	0.0784045	0.312671	351.119	94.7422	2.6127	2.2072	2.0643	2.0436	2.0394	17.578	7.3364e-07	1.8273e-06	5367.3	12.39
6.58_444.2111m/z	444.211	6.57588	208.86	0.0569167	100 - 17.7	10.0461	14.6729	11.6724	28.0482	8.42257	31.9237	10.1195	15.2208	25.2279	28.3806	32.7724	21.0798	25.9251	13.2644	44.2092	43.4811	20.3504	14.3274	431.848	478.193	380.149	257.449	81.7429	95.3668	143.07	113.991	50.8319	75.7589	68.1517	17.4643	22.1335	26.9263	325.876	91.1951	0.83963	0.66238	0.64796	0.64341	0.64183	28.884	7.3301e-09	2.5659e-08	18.66	4.2218
6.04_519.1355m/z	519.136	6.03917	209.159	0.0986333	100 - 14.7 - 1.47	21.0147	29.1844	18.4425	38.5896	62.2092	18.1715	47.0734	50.4076	17.5113	46.1308	21.1966	46.4866	63.6899	50.3774	18.0444	42.0168	33.2148	29.4566	575.41	453.092	369.459	424.037	501.619	91.6137	80.0241	83.7327	116.746	87.1608	86.2133	31.2687	38.1344	39.4666	464.723	90.9151	0.71605	0.56149	0.52593	0.52136	0.52006	48.666	3.5711e-11	2.0807e-10	14.862	3.8936
6.58_850.2702m/z	850.27	6.58107	274.419	0.0833833	100 - 37.5 - 7.24 - 0.266	0	0	0.196152	0	0	0	0	0	0	0	0	0	0	0	0	0	0.00984863	0	1419.73	477.189	584.326	757.5	503.673	168.035	184.821	36.1071	12.2309	131.404	9.77931	0.0326921	0	0.00164144	748.483	90.3962	2.7419	2.2466	2.1429	2.1305	2.1251	53.924	1.198e-11	7.8786e-11	22895	14.483
7.67_565.1556m/z	565.156	7.6708	217.717	0.129467	100 - 22.9 - 1.18	1.89692	6.11114	13.1875	1.51185	8.19353	13.5003	4.96678	0.866295	3.09922	5.8078	10.0337	24.5348	10.5732	8.6666	3.59777	5.63684	13.621	26.7618	4053.9	2354.19	2975.03	2748.33	7543.18	69.1165	49.5285	76.7528	95.622	167.265	77.7726	7.40021	8.21809	11.4762	3934.93	89.3429	1.0866	0.8608	0.82471	0.81694	0.81489	65.917	1.3644e-12	1.0731e-11	531.73	9.0546
7.71_579.1716m/z	579.172	7.71223	236.646	0.1815	100 - 25.1 - 2.35	5.71576	12.7161	4.3889	0.570142	1.32016	1.76449	10.5036	0.501505	3.33302	2.70116	1.15298	1.19206	0.581704	6.28244	3.17756	2.98392	0.718636	15.2967	5616.83	5077.3	3835.99	4724.98	4969.07	163.997	31.2278	59.3905	60.3515	169.955	50.031	4.41259	3.23071	4.84016	4844.83	89.1588	1.2233	0.96232	0.91711	0.90803	0.90619	64.932	1.6083e-12	1.2506e-11	1098	10.101
8.19_597.4122m/z	597.412	8.18915	222.861	0.0880333	100 - 13.5	0	0	0	0	0	0	0	0	0	0	0	0	0	0	0	0	0	0	622.357	499.033	595.55	430.552	374.977	67.397	128.799	77.5244	84.6328	47.8245	127.288	0	0	0	504.494	88.9109	3.0902	2.6048	2.4339	2.4098	2.4041	21365	3.1178e-42	4.2832e-40	7643800000	32.832
9.68_659.1735m/z	659.173	9.67797	239.211	0.0908833	100 - 23 - 25.4 - 0.924	0	0	0	0	0	0	0	0	0	0	0	2.55068	0	0	0	0	0	0	1025.73	636.758	1057.69	748.59	610.301	65.8057	140.157	111.629	80.3894	56.6841	78.6456	0	0.425113	0	815.815	88.8852	3.0989	2.656	2.4972	2.4729	2.4667	72.054	5.1411e-13	4.4142e-12	12400000000	33.525
10.80_421.1127m/z	421.113	10.8024	183.73	0.0779333	100 - 25.6	36.7558	20.0035	33.7049	37.523	51.9064	31.0473	64.7944	49.8795	25.1373	48.9371	29.4351	58.0451	29.4165	44.2615	16.193	57.3858	37.8921	45.0812	353.838	579.016	378.048	473.544	413.785	64.7317	66.8199	105.732	130.559	66.0268	98.8548	35.1568	46.0381	38.3717	439.646	88.7874	0.66492	0.52655	0.5071	0.50277	0.50161	51.387	2.0042e-11	1.2465e-10	12.505	3.6445
3.18_303.0538m/z	303.054	3.17795	226.648	0.0850833	100 - 12.1 - 1.48	0	0	0	0	0	0	0	0	0	0	0	0	0	0	0	0	0	0	1083.16	459.616	514.583	617.566	1068.67	131.323	66.5598	124.761	72.0195	20.9278	102.203	0	0	0	748.72	86.2991	3.0846	2.5881	2.4186	2.3945	2.3887	6618.2	3.9606e-36	2.2259e-34	11300000000	33.401
15.29_977.2709m/z	977.271	15.2908	299.757	0.100183	100 - 39.9 - 4.37	0	0	0	0	0	0	0	0	0	0	0	0	0	0	0	0	0	0	571.374	521.032	693.307	202.81	1049.5	100.552	23.824	23.1546	21.2829	346.042	1.41175	0	0	0	607.604	86.0446	3.016	2.5114	2.3485	2.3257	2.3201	1005.8	2.4447e-26	6.1939e-25	9206100000	33.1
8.02_195.0290m/z	195.029	8.01802	134.732	0.1091	100 - 2.38	45.6882	60.0306	26.7521	50.1879	41.8603	15.8918	69.8703	37.0477	62.0289	66.5252	28.963	94.4467	87.9305	98.8517	28.2077	44.4764	54.7229	93.0761	495.983	216.65	348.97	285.762	394.807	94.4832	73.2992	86.0969	84.9584	80.5129	93.745	40.0685	59.8136	67.8775	348.434	85.5159	0.56213	0.4467	0.41901	0.42505	0.42619	23.43	5.4427e-08	1.6107e-07	8.696	3.1203
8.27_579.1708m/z	579.171	8.26682	219.368	0.109517	100 - 24.5 - 1.97	3.53774	2.56914	4.08014	1.21403	0.759112	1.72823	1.06132	1.15863	2.36472	0.22642	1.67618	6.21014	1.12015	7.91869	1.06975	3.77245	2.71778	3.80725	1908.61	1166.49	1398.93	1147.48	2126.82	169.963	10.5028	54.8906	36.1329	209.082	30.3806	2.31473	2.11624	3.40101	1549.67	85.1586	1.1939	0.93127	0.9082	0.89951	0.89741	64.674	1.6795e-12	1.301e-11	669.48	9.3869
8.25_489.1605m/z	489.16	8.25128	194.963	0.0466	100 - 14.7	11.7201	19.268	8.10762	33.1154	27.1009	25.5578	12.3085	24.5869	29.0295	18.5874	9.85455	23.1612	20.5695	81.6537	6.1883	43.4564	13.768	48.313	364.222	544.105	1093.76	691.214	253.494	71.1619	139.912	58.7975	68.0317	51.1235	110.709	20.8116	19.588	35.6582	589.358	83.2892	0.76267	0.60751	0.58624	0.58096	0.57953	29.078	6.8656e-09	2.4184e-08	28.319	4.8237
15.78_453.1757m/z	453.176	15.7783	221.887	0.144867	100 - 18.2	0	0	0	0	0	0	0	0	0	0	0	0	0	0	0	0	0	1.01979	477.299	944.261	790.705	1605.52	830.24	78.6183	129.608	69.8948	54.2734	71.207	93.4004	0	0	0.169965	929.605	82.8336	2.9624	2.459	2.3295	2.309	2.3037	80.473	1.5151e-13	1.4366e-12	14100000000	33.713
7.58_460.2085m/z	460.209	7.5825	210.369	0.109	100 - 17	3.02153	13.426	0.521427	7.28439	5.7721	0.846026	3.59394	0.836892	4.01561	3.62395	12.9758	3.33039	10.5711	26.777	19.8943	9.85759	2.23519	21.4657	627.913	430.169	1052.99	520.933	286.703	55.8578	118.483	106.643	42.1846	64.2371	106.065	5.14524	4.72943	15.1335	583.741	82.245	1.0932	0.85265	0.81608	0.81045	0.81059	35.619	9.0841e-10	3.8464e-09	113.45	6.8259
5.79_573.1274m/z	573.127	5.79298	217.579	0.108733	100 - 18.8 - 1.83	4.63505	5.14006	2.14077	6.7165	12.4751	0.858282	10.9672	1.252	0.0554831	7.63307	2.45746	14.4628	6.82125	8.46322	0.828621	1.92024	2.99877	6.10595	942.575	355.13	387.494	502.888	1116.63	72.0097	57.695	78.9011	118.396	75.8793	86.2283	5.32762	6.138	4.52301	660.944	81.5182	1.1135	0.86594	0.87872	0.8699	0.86861	24.547	3.5093e-08	1.075e-07	124.06	6.9549
3.18_607.1156m/z	607.116	3.17795	222.702	0.07685	100 - 25.9 - 10.9 - 0.634	0.742059	0	0	0	0	0	0	0	0	0	0	0	0	0	0.735551	0	0	0	2010.53	936.288	1020.93	1181.72	2052.23	121.492	57.0149	110.559	89.1997	26.0245	82.4463	0.123676	0	0.122592	1440.34	81.1226	2.7097	2.213	2.0889	2.0687	2.0637	39.157	3.4529e-10	1.6074e-09	11646	13.508
13.55_475.1240m/z	475.124	13.554	208.173	0.121667	100 - 23.3	11.1944	2.40584	0.581487	8.81078	7.38764	6.44122	3.7296	5.3628	18.0629	7.05859	1.88436	37.5758	10.6398	90.1017	0.472852	4.30184	5.63651	16.7809	2577.08	6783.25	3062.85	4551.63	2437.15	34.2534	97.6506	118.611	102.717	40.7395	88.71	6.1369	12.279	21.3223	3882.39	80.447	1.1063	0.87123	0.81359	0.81242	0.81073	33.777	1.5527e-09	6.2328e-09	632.63	9.3052
15.98_965.3065m/z	965.307	15.9815	308.314	0.07245	100 - 30.8	0	0	0	0	0	0	0	0	0	0	0	0	2.07807	0	0	0	2.7331	5.49696	879.038	753.153	407.205	192.979	790.427	159.802	38.1478	63.3497	87.7874	60.2678	72.5268	0	0	1.71802	604.56	80.3136	2.6638	2.2057	2.1309	2.1095	2.1046	34.694	1.1855e-09	4.8762e-09	9160000000	33.093
17.57_497.1217m/z	497.122	17.5709	215.224	0.150167	100 - 12.6 - 18 - 0.893	0	0	0	0	0	0	0	0	0	0.711742	0	9.31136	0	3.85069	0	0	0	2.04708	235.222	2517.52	2609.18	1153.83	1288.28	33.4706	24.8894	130.043	113.371	79.7949	93.9054	0	1.67052	0.982962	1560.8	79.2458	2.8363	2.4232	2.2678	2.2471	2.2432	17.442	7.8474e-07	1.9436e-06	23600000000	34.461
15.66_565.1914m/z	565.191	15.6626	233.02	0.11755	100 - 26.5 - 9.09 - 0.0438	6.83049	17.3835	5.71912	13.0063	30.4998	21.9136	7.08657	1.02427	0	22.6174	27.0331	18.7724	58.5752	38.8722	3.41185	30.9837	19.0789	30.2056	2256.38	1883.69	2321.39	945.27	2912.17	111.722	63.2962	27.1886	75.2875	146.121	50.3407	15.8921	12.7556	30.1879	2063.78	78.9927	0.54907	0.64259	1.218	1.2237	1.2248	3.9148	0.013842	0.018312	129.86	7.0208
17.58_561.0686m/z	561.069	17.5812	219.683	0.139817	100 - 21.4 - 4.47	2.307	0.671504	0.560091	0.494654	3.08327	3.77882	4.3049	6.77854	0.964682	4.28713	1.65686	4.02855	2.6348	12.075	1.70371	8.37956	4.77344	4.17291	168.814	2531.58	2956.96	1348.85	1031.74	31.0844	28.3954	131.177	122.373	64.0027	92.064	1.81589	3.67011	5.62324	1607.59	78.1827	1.2868	1.0082	0.96732	0.9587	0.95711	58.409	5.0743e-12	3.5933e-11	885.29	9.79
20.06_601.1919m/z	601.192	20.0615	228.535	0.196767	100 - 23.5	0	0	0	1.96419	0	0	0.705902	0	0	0.324599	0	1.19568	0	0	0	0	0	0.667767	495.474	973.305	552.899	488.427	467.292	75.7656	50.5584	82.5813	145.363	66.3543	46.2737	0.327366	0.37103	0.111295	595.48	77.8161	2.7392	2.3864	2.2807	2.2597	2.2545	15.075	2.7178e-06	6.2273e-06	1819	10.829
7.74_713.2199m/z	713.22	7.7433	246.238	0.0466	100 - 6.94	0	0	0	0	0.781646	0	0.887172	0	0	0	0	0	0	0.102627	0	0	0	0.875525	521.824	277.054	503.849	720.458	517.663	1.61363	168.149	54.4087	49.2082	71.4234	120.513	0.130274	0.147862	0.163025	508.17	77.5527	2.5674	2.1004	2.0613	2.0433	2.0383	17.179	8.9559e-07	2.2067e-06	3900.8	11.93
14.55_633.1806m/z	633.181	14.5473	237.674	0.07555	100 - 22.7 - 0.126	0	0	1.68077	0	0	1.42372	0	0	0	0	2.15112	0	0	1.90833	4.50951	0.786069	0	0	334.564	730.902	953.192	588.148	231.463	83.2828	132.495	94.2184	14.2426	85.5821	49.2476	0.517415	0.358519	1.20065	567.654	76.5114	2.1597	1.7597	1.7116	1.7639	1.7597	10.195	5.7198e-05	0.00010837	1097.1	10.099
6.47_307.0926m/z	307.093	6.46663	176.192	0.115417	100 - 12.2 - 0.109	5.92417	0.542755	1.26512	6.30153	6.47567	15.1065	7.05465	6.67011	24.3673	2.26631	1.47794	14.1089	6.08586	76.5729	2.11147	6.30088	2.52975	8.08146	1146.62	888.131	1942.56	1101.37	967.155	109.41	113.571	55.5083	18.6077	133.098	27.4634	5.93596	9.3242	16.9471	1209.17	76.2763	1.0794	0.83939	0.78407	0.77712	0.77556	28.778	7.5993e-09	2.6527e-08	203.7	7.6703
13.47_635.1053m/z	635.105	13.4678	226.073	0.101233	100 - 29.4 - 6.44	0	0	0	0	0	0	0	0	0	0.884137	0	0	0	2.02953	0	0	0	0	1800.25	1366.36	1569.41	2511.23	1877.37	123.582	47.1034	142.818	20.2864	79.5249	36.6956	0	0.147356	0.338254	1824.92	75.0018	2.9549	2.4769	2.3134	2.2907	2.2849	36.342	7.4058e-10	3.2061e-09	27700000000	34.687
8.03_465.1396m/z	465.14	8.03355	189.989	0.150667	100 - 20.9 - 1.98	8.49013	8.38923	8.01893	18.4226	28.0982	9.15651	12.0558	16.0912	11.3933	20.6445	20.8161	17.846	10.8787	23.4427	7.71634	12.6695	18.8336	15.9712	5656.44	3959.79	4437.52	4424.87	4311.97	62.4888	75.505	58.9781	105.084	64.3012	76.7888	13.4293	16.4745	14.9187	4558.12	73.8577	0.95247	0.78567	0.73712	0.73054	0.72878	281	8.8851e-20	1.8683e-18	339.42	8.4069
6.29_519.1703m/z	519.17	6.2872	207.293	0.09905	100 - 15.6	0.54692	0	0	1.22856	0	0	0	0	0	0	0.851746	0	0	1.21612	0	2.91312	0.626763	1.86772	634.287	506.303	540.087	375.574	487.962	47.7636	64.8199	64.8984	116.672	16.7516	132.11	0.295913	0.141958	1.10395	508.843	73.836	2.0737	1.6486	1.8968	1.8942	1.8919	11.216	2.8305e-05	5.6013e-05	1719.6	10.748
12.59_503.1552m/z	503.155	12.5912	205.74	0.0880333	100 - 23.2 - 5.08 - 0.0517	1.06791	0.877938	0.628274	0.500242	2.67123	1.85272	0.235939	0	6.97321	0.863211	5.14815	1.93006	1.22437	36.4401	3.68673	5.04812	3.07921	5.72473	17010.8	8821.02	8201.82	17548.2	12959.8	69.9372	74.3248	86.5184	37.3378	88.688	84.4625	1.26639	2.5251	9.20054	12908.3	73.5448	1.0968	0.93544	1.3518	1.3411	1.3385	10.1	6.1206e-05	0.0001155	10193	13.315
12.14_387.1080m/z	387.108	12.1427	189.979	0.177083	100 - 16	19.0221	3.06234	0.82724	2.04104	1.81687	3.57702	1.75946	1.29548	4.74106	6.42228	0.443649	1.70465	3.43373	11.7049	5.28098	1.54258	5.94874	2.91088	2235.77	1377.3	1715.98	1986.33	3512.04	97.2433	66.4764	102.539	32.8459	105.434	36.0606	5.05777	2.72776	5.13697	2165.48	73.4332	1.159	0.90867	0.88036	0.87444	0.87242	76.871	2.5169e-13	2.2949e-12	428.15	8.742
5.28_471.1215m/z	471.121	5.28448	198.99	0.0259	100 - 16.4 - 0.211	1.80686	1.84149	2.65153	0.878975	4.38985	2.81894	5.2508	0	4.09141	1.72653	0	3.58894	7.42613	7.58485	0.601107	4.20475	6.89142	6.79882	799.354	249.193	243.912	1029.57	698.641	70.4897	67.3758	61.1052	78.1212	86.619	70.0571	2.39794	2.44295	5.58451	604.135	72.2947	0.76991	0.72567	1.928	1.9107	1.9067	5.4772	0.0028029	0.0041226	251.94	7.9769
16.78_561.2331m/z	561.233	16.7786	231.16	0.141867	100 - 26.8	0.0147296	1.37896	1.2439	2.63653	2.34099	0.590654	1.267	1.39421	0.220755	1.82798	1.29872	8.75463	4.33845	7.16953	0	1.55792	0.914161	3.62878	512.429	5884.14	1544.97	1486.91	715.406	11.5965	71.8953	110.556	69.4417	58.5816	98.9331	1.36763	2.46055	2.93481	2028.77	70.1674	1.2995	1.0182	0.9546	0.94945	0.94718	6.1961	0.0014263	0.0022005	1483.4	10.535
12.78_359.1129m/z	359.113	12.7776	179.925	0.1243	100 - 15.7	0	0	0	0	0	0.537095	0	0	0	0.514725	0	0	0	0	0	0	0.363695	0	629.241	322.538	797.959	331.734	1020.69	98.7717	29.5693	105.56	80.1203	68.4369	35.736	0.0895159	0.0857875	0.0606158	620.432	69.699	2.7161	2.2792	2.1281	2.1228	2.129	23.918	4.4841e-08	1.3503e-07	6931	12.759
11.98_667.2222m/z	667.222	11.9815	235.204	0.153467	100 - 25.3	1.49432	2.66359	4.89295	7.59448	0.605855	0.941918	2.11786	4.28544	1.36296	0.787449	3.64347	7.87076	9.7322	6.06954	3.15122	2.14988	4.29832	14.3749	1843.23	2115.22	1251.83	2349.53	1418.74	45.8535	64.9139	63.3545	59.4887	59.0627	123.559	3.03219	3.34466	6.62934	1795.71	69.3721	1.2089	0.93977	0.87813	0.871	0.87016	90.449	4.1163e-14	4.3648e-13	592.22	9.21
5.42_740.1245m/z	740.125	5.42448	243.901	0.0468667	100 - 42.8 - 0.382	0	0	0	0	0	0	0	0	0	0	0	0	0	0	0	0	0	0	333.271	401.079	381.693	817.842	285.227	68.8635	55.1039	207.109	0	1.8549	82.8009	0	0	0	443.822	69.2886	2.7164	2.1887	2.0446	2.0247	2.0196	45.104	7.9529e-11	4.2789e-10	6724600000	32.647
15.95_545.2232m/z	545.223	15.9452	229.531	0.0945	100 - 15.7	0	0	0	1.53203	0	0	0	0	0	0	0	0.311267	0	0	0	0	0	0	775.177	480.647	509.017	249.677	356.031	56.4974	129.211	63.7482	35.5789	96.2728	31.506	0.255339	0.0518778	0	474.11	68.8023	2.8042	2.3461	2.2019	2.1818	2.1763	36.96	6.2381e-10	2.7409e-09	1856.8	10.859
12.38_727.2432m/z	727.243	12.382	244.078	0.0466	100 - 26.5	4.38353	2.64025	7.16829	1.23406	2.24397	7.26499	6.82059	2.55994	1.87219	15.9482	7.40268	11.8897	0.850829	9.78862	5.08668	9.81659	6.49279	19.3753	385.407	227.139	359.946	371.226	461.687	78.1651	6.20231	63.9221	42.7919	160.442	51.2958	4.15585	7.74887	8.56847	361.081	67.1365	1.0444	0.81775	0.76827	0.76228	0.76035	26.767	1.5347e-08	5.0548e-08	86.885	6.441
14.93_567.2020m/z	567.202	14.9297	213.912	0.0745833	100 - 6.17	0	0	0	0	0	0	0	0	0	0	0	0	0	0	0	0	0	0	650.016	649.891	808.841	624.268	701.949	133.582	33.9182	53.0698	23.767	102.994	52.4242	0	0	0	686.993	66.6258	3.0661	2.5647	2.3967	2.373	2.3673	8962.5	1.0443e-37	6.6556e-36	10400000000	33.277
5.93_423.0899m/z	423.09	5.9277	215.021	0.0853667	100 - 8.63	0	0	0	0.956668	0	0	0	0.346553	14.2776	0	0	0	0	15.3172	0	0	0.886023	0.854764	715.974	433.871	742.026	1033.76	856.399	41.229	59.2917	152.462	38.8853	48.8938	55.6553	0.159445	2.43736	2.84299	756.407	66.0695	2.4504	2.0569	1.9248	1.9056	1.901	10.288	5.358e-05	0.00010203	4744	12.212
11.99_593.1859m/z	593.186	11.9866	215.358	0.09995	100 - 22	12.6322	9.93902	4.73373	6.34515	12.3309	9.95877	10.3776	7.84301	13.8994	7.37376	5.36787	3.37582	16.6714	27.8961	6.76785	4.9814	5.09304	7.54305	663.931	2543.12	1025.97	1822.03	633.424	53.1954	31.8998	68.7992	68.2235	61.9198	101.322	9.3233	8.03956	11.4921	1337.69	64.2266	0.94477	0.75568	0.7073	0.70024	0.69908	88.786	5.0664e-14	5.2907e-13	143.48	7.1647
11.51_297.1126m/z	297.113	11.5102	172.991	0.195983	100 - 14 - 0.512	2.80125	2.59237	0.688872	2.93814	2.01659	0.653417	2.38285	0	7.31364	1.3704	2.86641	8.84946	1.34237	22.4441	0.400543	4.3116	0	6.27196	11961.9	9064.71	7647.92	12259.2	13163	53.656	77.6976	25.3069	34.1263	110.92	82.1375	1.94844	3.79713	5.7951	10819.4	63.974	1.1231	0.91908	1.194	1.1913	1.1938	5.2034	0.0036594	0.0053017	5552.8	12.439
3.37_329.0872m/z	329.087	3.37085	179.032	0.104	100 - 14.4	10.2738	4.51947	1.97623	9.70918	12.8294	2.93058	11.8474	8.09043	9.02366	6.02965	11.2185	26.7111	27.2855	16.4761	3.83492	6.35879	4.92278	9.9675	322.112	501.627	719.375	1386.35	642.48	71.3032	62.341	98.127	48.0926	30.1259	69.7157	7.03977	12.1535	11.4743	714.389	63.2842	1.0259	0.79773	0.76536	0.75964	0.75785	53.802	1.2273e-11	8.0632e-11	101.48	6.665
13.23_605.0951m/z	605.095	13.2265	224.641	0.147667	100 - 29.9 - 4.6	0	0	0	0.719988	0	0	0	0	0	0	0	0	0.882663	2.97013	0	0	0	0	3604.32	2207.22	2784.19	5612.18	3476.25	68.0808	77.3692	84.3815	12.6234	62.8006	71.7539	0.119998	0	0.642132	3536.83	62.8349	2.5669	2.0444	2.109	2.0958	2.0913	27.299	1.2696e-08	4.2424e-08	29474	14.847
14.87_413.1810m/z	413.181	14.8675	205.878	0.0794667	100 - 13.9	16.8214	9.94096	14.5598	15.7416	9.78081	12.9676	25.0686	15.5529	44.2676	13.8457	25.7855	6.56638	16.6396	21.2205	57.5469	7.04796	16.8731	6.55841	480.13	346.624	255.692	457.071	625.468	84.8324	76.3827	74.8478	32.1225	50.4785	55.6502	13.302	21.8478	20.9811	432.997	62.3857	0.82634	0.64233	0.64132	0.63573	0.63433	39.442	3.205e-10	1.5021e-09	32.551	5.0246
5.38_628.0371m/z	628.037	5.3777	224.274	0.124467	100 - 29.8 - 7.98	0	0	0	0	0	0	0	0	0	0	0	0	0	0	0	0	0	0	1313.53	915.52	1159.08	2710.59	1276.13	80.9767	44.4182	132.314	44.6589	27.4625	43.0405	0	0	0	1474.97	62.1451	3.0689	2.5492	2.3816	2.3581	2.3523	9029.3	9.5543e-38	6.1526e-36	22300000000	34.379
3.18_645.0722m/z	645.072	3.18313	225.92	0.0569667	100 - 16.9 - 7.37	0	0	0	0	0	0	0	0	0	0	0	0	0	0	0	0	0	0	649.589	248.955	313.902	286.477	605.173	80.8009	58.8545	71.7357	72.7636	28.2371	46.6463	0	0	0	420.819	59.8397	3.0624	2.5772	2.4088	2.3848	2.3791	12070	2.9418e-39	2.4248e-37	6380000000	32.57
10.28_597.1798m/z	597.18	10.284	220.963	0.0623833	100 - 11.5	10.768	10.9737	6.60923	2.43452	12.9732	1.78906	13.9086	3.37419	0	11.479	2.15909	35.6193	20.7375	22.4491	1.74739	1.02325	0	22.9331	396.382	316.916	480.453	364.295	382.384	23.3385	77.3452	54.1741	76.9649	26.6439	90.7894	7.59127	11.09	11.4817	388.086	58.2093	0.75085	0.59948	0.87395	0.89988	0.91368				51.123	5.6759
1.30_913.2671m/z	913.267	1.3019	285.947	0.03055	100 - 27.9 - 2.1	0	3.03349	0	0	0	0	2.28256	0	0	0	0	0	0	0	10.1861	0	0	0	1448.97	247.078	21.1443	305.979	854.992	1.45258	25.4275	223.126	3.05809	27.4652	57.4328	0.505582	0.380426	1.69768	575.633	56.3271	2.5317	2.112	1.9774	1.9579	1.9531	15.534	2.1145e-06	4.9181e-06	1138.6	10.153
5.75_475.1438m/z	475.144	5.75155	197.072	0.0983833	100 - 10.4	9.35425	10.8307	13.704	16.3689	43.8997	16.8529	14.329	18.6746	18.0207	13.1332	13.872	19.935	12.3756	8.73229	31.1382	9.01527	13.2656	18.3095	463.256	418.47	364.047	277.129	445.789	54.81	36.1005	56.8459	65.8464	31.9548	89.2508	18.5017	16.3274	15.4728	393.738	55.8014	0.76275	0.60373	0.56489	0.55951	0.55877	68.668	8.7236e-13	7.1524e-12	21.281	4.4115
15.71_593.1867m/z	593.187	15.7092	221.029	0.217233	100 - 25.4 - 2.4	0	0.498989	0	0	0	0	0	0	0	0	0	3.82838	3.87215	7.3656	0	0.84644	4.31391	0.723404	4206.62	15998.5	4538.49	6993.07	4658.45	17.1362	11.9378	56.7492	104.369	38.0429	102.267	0.0831648	0.638063	2.85358	7279.04	55.0837	2.2109	1.7458	1.8431	1.8257	1.8301	18.937	3.8062e-07	9.9074e-07	87525	16.417
8.47_565.1900m/z	565.19	8.46953	229.161	0.0684	100 - 11.6	0	0	0	0	0	0	0	0	0	0	0	0	0	0	0	0	0	0	781.955	597.63	421.461	467.993	486.976	41.3267	25.2136	46.0173	112.482	28.4894	74.6565	0	0	0	551.203	54.6975	3.0534	2.5559	2.388	2.3643	2.3587	10171	2.2905e-38	1.591e-36	8351600000	32.959
6.74_478.1168m/z	478.117	6.74085	204.387	0.0668833	100 - 18.9	4.49755	1.19742	1.65401	4.872	11.4888	2.75141	0.764323	1.87714	3.06739	2.77974	2.4879	4.72837	2.21086	7.05908	5.36127	1.17854	0.885349	5.9037	560.445	48.8215	1090.95	309.624	2730.33	70.3132	32.9152	45.9578	81.7786	51.894	44.0284	4.41021	2.61748	3.76647	948.035	54.4812	1.0941	0.85041	0.85974	0.85256	0.8504	38.018	4.6754e-10	2.1113e-09	214.96	7.7479
5.94_194.0533m/z	194.053	5.93802	136.441	0.12165	100 - 1.46	0	0	0	0	0	0.807685	0	0	2.19994	0	0	0.730355	0.402811	7.74482	0	0	0	0	784.403	516.111	653.479	632.686	737.413	46.0958	39.1194	65.2999	49.3641	80.95	28.5283	0.134614	0.488382	1.35794	664.818	51.5596	2.5678	2.1679	2.0244	2.0195	2.0183	12.152	1.5368e-05	3.1585e-05	4938.7	12.27
18.87_507.2230m/z	507.223	18.869	222.609	0.0983833	100 - 24.2 - 1.24	0	0	0	0	0	0	0	0	0	0.379338	0	1.41281	0	4.75881	0	0	0.881774	0	516.822	1153.99	598.674	485.83	368.799	15.6449	65.2781	48.9079	99.2598	15.6365	62.3369	0	0.298691	0.940097	624.822	51.1774	2.8029	2.4125	2.2838	2.272	2.2666	18.235	5.3176e-07	1.3489e-06	9470000000	33.14
3.18_645.1710m/z	645.171	3.18313	225.919	0.0688833	100 - 12.4 - 0.696	0	0	0	0	0.0941546	0	0.0192355	0	0	0	0	0	0	0.583185	0	0	0	0	626.978	86.4632	296.404	258.313	339.392	94.408	52.9771	65.3252	42.4409	7.74435	43.8716	0.0156924	0.00320592	0.0971974	321.51	51.1279	2.7069	2.244	2.1395	2.1189	2.1138	27.845	1.0478e-08	3.5532e-08	20488	14.323
5.77_373.1132m/z	373.113	5.77227	186.728	0.0932167	100 - 9.12	4.0843	10.8321	2.7585	8.63959	6.5679	6.76723	5.89963	1.73267	10.9338	4.51201	6.17585	5.38931	6.93483	10.0117	10.9099	10.6788	4.79036	7.8116	529.146	274.773	403.221	193.411	473.964	55.0788	48.9357	43.8608	44.8397	60.5535	51.1519	6.60827	5.77387	8.52286	374.903	50.7367	0.95785	0.74496	0.72407	0.7168	0.71498	97.732	1.7257e-14	1.9866e-13	56.732	5.8261
9.95_521.1295m/z	521.129	9.95083	216.635	0.0912167	100 - 29.4	23.2856	8.69099	17.1924	17.9511	17.1318	27.3564	15.3581	16.3144	15.3045	13.7883	19.8512	2.11007	12.1196	16.6305	15.8485	13.2702	13.4921	8.37276	2152.75	1289.49	1541.56	2165.19	2587.99	76.1515	50.424	48.5203	27.9649	47.2944	50.9928	18.6014	13.7877	13.2889	1947.39	50.2247	0.75239	0.69453	0.6542	0.64767	0.64645	106.17	6.7796e-15	8.4499e-14	104.69	6.71
7.74_837.2457m/z	837.246	7.7433	268.498	0.1139	100 - 41.9 - 8.97	4.62005	4.84666	3.55387	7.78286	1.9318	6.32524	5.075	4.06495	5.15848	1.9125	5.01599	5.80257	3.22197	5.20655	2.47724	1.35066	3.29914	4.37009	6321.64	2795.08	5234.9	3948.97	6694.6	54.5396	69.0921	41.8725	37.2139	49.0265	46.8806	4.84341	4.50492	3.32094	4999.04	49.7709	1.1115	0.89405	0.83501	0.82835	0.82632	311.94	2.6056e-20	5.7121e-19	1032.1	10.011
7.31_701.1197m/z	701.12	7.30807	244.449	0.0984	100 - 23.6 - 2.52	0	0	0	0	0	0	0	0	0.180107	0	0	0	0	0.405377	0	0	0	1.06167	549.492	296.451	167.41	385.337	673.71	46.2991	69.1871	89.7182	33.0098	26.2217	31.6707	0	0.0300178	0.244507	414.48	49.3511	2.8125	2.3628	2.2288	2.2067	2.2015	27.994	9.947e-09	3.3805e-08	6280000000	32.548
13.38_515.1551m/z	515.155	13.3844	211.105	0.119617	100 - 20.2 - 0.447	0	0	0	0	0	0	0	0	0	0	0	0	0	0	0	0	0	0	1548.5	1227.93	1391.29	852.672	3277.7	39.6319	5.70687	63.9933	118.734	55.7374	10.2891	0	0	0	1659.62	49.0154	3.0318	2.5031	2.3394	2.316	2.3106	2516.2	4.2612e-31	1.3938e-29	25100000000	34.55
7.63_193.0496m/z	193.05	7.63453	141.506	0.04695	100 - 2.07	4.82637	1.93733	1.52182	5.09155	2.86333	5.25191	4.17122	2.33661	11.4695	5.96122	3.4187	9.34269	5.09913	21.9125	6.65937	2.5785	6.50556	3.0152	289.804	375.483	379.732	356.444	293.78	46.2082	61.6586	54.1626	35.156	53.5655	40.5541	3.58205	6.11665	7.62837	339.049	48.5508	1.0915	0.85505	0.80386	0.7977	0.79614	76.481	2.6625e-13	2.4099e-12	94.652	6.5646
7.51_675.1418m/z	675.142	7.51	246.799	0.0776667	100 - 22.9 - 5.92 - 0.341	0	0	0.120131	0	0	0.624294	0	0	0	0.294237	0.416495	0	0	0	0	0.45438	0	0	789.887	130.309	86.026	514.957	1152.73	61.1554	44.2041	25.1788	51.7984	68.7444	32.9418	0.124071	0.118455	0.07573	534.781	47.3372	2.4788	2.1004	1.9709	1.954	1.9504	14.27	4.2738e-06	9.5005e-06	4310.3	12.074
13.48_633.1548m/z	633.155	13.4782	235.732	0.0595333	100 - 16.6 - 0.43	0	0	0	2.23061	0.103904	0	1.58348	0	0	0	0	0	0	0	0	0	0	0	556.422	487.422	401.571	867.73	813.732	70.3384	16.397	77.6047	22.3947	88.9646	7.8601	0.389085	0.263913	0	625.375	47.2599	2.5321	2.0567	1.972	1.958	1.9543	25.515	2.4297e-08	7.691e-08	1607.3	10.65
10.42_585.1275m/z	585.127	10.4192	219.267	0.15605	100 - 23.3 - 5.92	0	0	0	0	0	0	0.354329	0	0	0	1.70664	0	0	0.984013	0	0	0	0.000636298	2073.85	1474.64	918.732	1501.14	1919.97	68.2971	57.0603	54.6769	38.201	46.9151	17.3929	0	0.343494	0.164108	1577.67	47.0905	2.9042	2.4822	2.3635	2.3398	2.3342	25.025	2.9224e-08	9.0923e-08	23900000000	34.477
9.65_625.1593m/z	625.159	9.6512	237.804	0.3125	100 - 27.4 - 7.98 - 1.46 - 0.0829	1.87929	2.36226	8.65126	11.7796	11.8241	4.93403	5.93216	0	22.4918	8.43135	9.35811	3.65488	18.4388	19.751	19.313	0.160746	12.3354	12.9123	39858.7	21016.1	9712.34	56865.1	58462.3	56.5952	46.9362	28.3719	17.8317	83.7415	44.1754	6.9051	8.31139	13.8185	37182.9	46.2753	0.81303	0.90349	1.3147	1.3024	1.2997	7.2663	0.00055473	0.0009094	5384.9	12.395
15.37_477.1394m/z	477.139	15.3703	193.378	0.148617	100 - 19.4 - 2.9	0	0.458051	0	0	0	0	0	0	0	0.186891	0	0	2.11308	14.2766	0	0	0	0	8409.9	8195.48	6348.51	12651.8	10666.3	36.1047	78.2601	26.1203	18.9361	84.98	32.4567	0.0763418	0.0311484	2.73161	9254.39	46.143	2.5613	2.0488	1.958	1.9393	1.9355	18.49	4.7045e-07	1.2038e-06	121220	16.887
9.78_537.1611m/z	537.161	9.7822	225.842	0.124517	100 - 20.6 - 2.19	6.8786	12.3733	7.35168	15.256	28.0783	20.9144	9.23233	9.04423	20.3509	21.6733	12.8384	20.469	14.1591	24.2368	11.6768	12.5856	26.9197	16.538	3882.73	2070.79	2947.29	2065.73	3170.45	35.4749	55.8588	28.5827	51.5645	34.0887	70.8616	15.142	15.6014	17.686	2827.4	46.0719	0.78461	0.71995	0.67267	0.66929	0.66799	163.23	4.9607e-17	8.3789e-16	186.73	7.5448
11.62_621.0890m/z	621.089	11.6228	224.383	0.08085	100 - 19 - 0.456	0	0	0	0	1.23777	0	0	0	0	0	0	0	0	0	0	0	0	0	858.931	456.091	660.375	1202.97	545.538	66.5818	55.5134	77.8803	3.83984	38.2733	32.9407	0.206294	0	0	744.781	45.8382	2.757	2.2367	2.1652	2.1475	2.1434	72.983	4.4645e-13	3.8872e-12	3610.3	11.818
9.34_580.0162m/z	580.016	9.33507	217.462	0.0776667	100 - 32.4 - 3.25	0	0	0	0	0	0	0	0	0	0	0	0	0	0	0	0	0	0	853.087	341.033	385.07	260.143	898.93	61.6898	61.4197	52.3451	6.17499	52.7572	36.2015	0	0	0	547.653	45.098	3.0341	2.535	2.3697	2.3462	2.3405	3572.3	6.4122e-33	2.5909e-31	8297800000	32.95
20.07_461.1435m/z	461.144	20.0667	221.7	0.160517	100 - 17	0	0	0	0	0	0	0.258499	0	0	0.638926	0	0.83714	0	0	0	0	0	0	292.377	660.649	343.91	290.835	263.341	32.0727	22.5208	32.6734	124.024	40.9136	18.0382	0	0.289094	0	370.222	45.0405	3.0666	2.7547	2.8629	2.8494	2.8426	40.939	2.1819e-10	1.0596e-09	5609400000	32.385
2.09_465.1066m/z	465.107	2.09055	189.99	0.101983	100 - 14.3	1.72827	0	0	0	0.158822	0	0	0	0.556418	0	0	0	0	0	0.318626	0	0	0	1002.86	365.244	437.538	873.965	863.762	50.0343	35.2496	67.8202	14.7339	34.7963	65.5879	0.314515	0.0927363	0.0531043	708.674	44.7037	2.4375	1.9809	1.8766	1.8578	1.8572	18.045	5.8308e-07	1.4725e-06	2253.2	11.138
9.68_691.1848m/z	691.185	9.68303	254.469	0.0738333	100 - 20.2 - 0.787	0	0	1.10899	0	0	0.0918721	0	0	0	0.650668	0.300466	0.557252	0	0	0.107097	0	0	4.00876	476.127	354.19	523.201	381.732	247.102	28.3885	70.0107	81.7979	21.8468	14.4264	51.4388	0.200144	0.251398	0.685977	396.47	44.6515	2.3711	2.0413	1.9511	1.9335	1.9291	9.1261	0.00012503	0.00022667	1980.9	10.952
14.35_419.3272m/z	419.327	14.3491	194.642	0.122983	100 - 4.91	0	0	0	0	0	0	0	0	0	0	0	0	0	0	0	0	0	0	834.611	399.461	878.098	394.754	1040.99	68.4665	6.30854	4.94822	38.5842	146.713	1.5207	0	0	0	709.583	44.4234	2.9786	2.4603	2.3002	2.2776	2.2721	1112.5	7.3478e-27	1.9006e-25	10800000000	33.324
10.47_625.1586m/z	625.159	10.4712	230.065	0.0935667	100 - 26.3 - 3.62	0	0.812591	0	0	0	0	0	0	0	0	0	0	1.41056	1.87226	0	0	0	0	1195.91	753.697	641.066	875.848	1489.03	38.8411	24.9386	28.2186	51.0576	61.2927	55.4402	0.135432	0	0.547136	991.111	43.2981	2.5238	2.0228	2.072	2.0519	2.0481	25.162	2.7749e-08	8.6903e-08	7318.1	12.837
2.99_297.0972m/z	297.097	2.99413	165.953	0.0827833	100 - 9.49 - 0.377	2.1346	14.302	13.7806	13.1776	19.9866	7.71009	6.11613	18.461	10.0283	18.1266	5.57078	9.83055	13.8294	12.7151	18.5674	8.81908	6.86817	9.89984	553.173	761.831	384.554	884.837	481.943	54.2759	49.3758	43.0716	33.9003	38.7027	35.5471	11.8486	11.3556	11.7832	613.268	42.4789	0.82215	0.66203	0.61892	0.61688	0.61548	67.264	1.0938e-12	8.8163e-12	51.759	5.6937
4.93_345.1187m/z	345.119	4.92967	180.329	0.117817	100 - 14.6 - 0.246	4.08476	0.709466	3.46941	4.31273	3.43463	3.88424	1.1595	1.1142	4.66982	2.60953	3.266	2.19853	0.928466	2.40065	2.86053	1.70125	2.26803	0.865296	5433.54	967.244	3360.1	7756.4	2815.05	62.7798	18.5585	62.5781	33.4576	57.6299	19.4066	3.31587	2.50293	1.83737	4066.47	42.4017	1.1391	0.90918	0.85081	0.84252	0.84084	137.62	3.5334e-16	5.4746e-15	1226.4	10.26
14.90_492.0789m/z	492.079	14.8985	204.103	0.105633	100 - 17.8 - 3.27	0	0	0	0	0	0	0	0	0	0	0	0	0	0	0	0	0	0	509.426	361.06	600.268	229.22	1262.59	31.1004	55.4852	11.0802	56.7827	71.5279	21.0579	0	0	0	592.514	41.1724	3.0307	2.5302	2.3652	2.3417	2.3362	4494.7	4.0916e-34	1.8197e-32	8977500000	33.064
3.29_435.0959m/z	435.096	3.28882	187.013	0.103467	100 - 14.4	0	0	0	0	0	0	0	0	0	0	0	0	0	0	0	0	0	0	370.959	294.91	161.27	290.91	429.937	24.7466	48.5252	3.39296	39.2007	93.0466	36.8024	0	0	0	309.597	40.9524	3.0136	2.5236	2.3584	2.3352	2.3297	2595.2	2.9429e-31	9.7811e-30	4690900000	32.127
2.94_303.0535m/z	303.054	2.94425	238.403	0.0634833	100 - 10.4 - 1.44	0	0	0	0	0	0	0	0	0	0	0	0	0	0	0	0	0	0	428.65	208.866	308.974	217.476	461.541	45.5063	38.9216	28.0686	36.9546	52.6317	43.2375	0	0	0	325.101	40.8867	3.0381	2.5529	2.3861	2.3624	2.3567	23724	8.8732e-43	1.4065e-40	4925800000	32.198
5.94_711.4653m/z	711.465	5.94315	268.204	0.1113	100 - 19.2	0	0	0	0	0	0	0	0	0	0	0	0	0	0	0	0	0	0	1744.51	1092.74	1434.31	1673.35	1712.79	32.2016	29.5903	37.9232	32.1181	102.977	4.76372	0	0	0	1531.54	39.9291	3.0263	2.4954	2.3321	2.3091	2.3036	3817.3	2.8969e-33	1.1939e-31	23200000000	34.434
7.24_519.1709m/z	519.171	7.23557	218.566	0.0884	100 - 22.6 - 2.68	0.0038669	0	0	0	0.00016947	1.11818	1.999	0	1.26679	0	0.255267	0.617693	0	1.76779	0.930066	0.710463	0.472909	1.96304	2174.75	3096.65	1793.75	2075.01	1340.1	35.8816	45.2632	63.6341	5.83559	47.7296	38.6225	0.187036	0.689792	0.974044	2096.05	39.4944	2.0675	1.729	1.6643	1.6533	1.6517	8.3646	0.00022528	0.00039076	11207	13.452
3.15_223.0605m/z	223.061	3.14532	155.174	0.15345	100 - 8.74	34.6356	7.49963	9.31089	6.09808	12.0592	6.37751	5.67818	7.8029	14.6415	6.82544	2.70559	4.01916	14.3083	19.912	6.41244	3.5084	6.36147	4.71739	1799.33	1100.13	1376.89	1531.64	1927.57	47.4753	26.9402	46.0983	28.2766	58.3492	26.4836	12.6635	6.94545	9.20335	1547.11	38.9372	0.81957	0.73254	0.71256	0.70671	0.70502	97.472	1.7783e-14	2.0396e-13	122.17	6.9328
3.12_627.1569m/z	627.157	3.123	251.521	0.0526833	100 - 8.93	0	0	0	0	0	0	0	0	0	0	0	0	0	0	0	0	0	0	299.292	166.293	422.442	361.19	510.098	20.4637	54.2379	60.7579	16.8673	29.4876	50.1949	0	0	0	351.863	38.6682	3.0282	2.538	2.3718	2.3482	2.3426	8276.7	2.7128e-37	1.6604e-35	5331300000	32.312
5.94_134.0365m/z	134.036	5.94315	124.364	0.10095	100 - 3.78	0	0.463968	0	0	0.331787	0	0	0.368126	0	0	0	0.00123938	0.108567	4.83527	0	0	0.296345	0	707.67	488.806	677.257	634.618	790.602	36.2781	37.7143	32.1721	36.9667	70.6328	15.5744	0.132626	0.061561	0.873363	659.791	38.2231	2.2367	1.8056	1.7639	1.7465	1.7423	11.022	3.226e-05	6.3332e-05	4974.8	12.28
17.16_642.1389m/z	642.139	17.1566	237.531	0.103567	100 - 32.9	3.56342	1.03625	4.48056	8.51218	9.28036	8.89824	1.95027	3.49142	3.33544	0.271068	12.8353	0.920255	1.04256	1.35175	2.01361	7.21001	8.4654	0.304921	350.756	104.883	558.047	274.454	1116.37	61.4817	37.6805	37.1459	31.5261	41.1469	16.8519	5.96183	3.80062	3.39804	480.902	37.6388	0.95443	0.7454	0.73128	0.72475	0.7253	27.107	1.359e-08	4.5192e-08	80.663	6.3338
12.89_313.1075m/z	313.108	12.8915	179.559	0.150167	100 - 20.1	0.405813	0.892573	0.916373	0.0138489	1.02116	1.09497	0	0	3.58959	1.73298	0.652607	2.80959	1.22874	18.7317	0	1.15227	0.126078	2.90706	3206.16	2772.27	2868.78	3530.65	3471.05	32.1902	46.6547	30.3105	23.5005	50.0777	42.1601	0.724123	1.46413	4.02431	3169.78	37.4823	1.1393	0.95576	1.71	1.6929	1.6888	5.3668	0.0031189	0.0045559	4377.4	12.096
17.57_529.1320m/z	529.132	17.5709	210.841	0.129467	100 - 14.1	0	0	0	0	0	0	0	0	0	0.774818	0	0	0	0.519001	0	0	0	0	131.994	1264.49	1223.37	802.655	736.131	14.8663	11.91	65.502	30.6589	32.4427	58.4251	0	0.129136	0.0865002	831.728	35.6342	2.9081	2.4439	2.2845	2.2623	2.2567	36.579	6.9325e-10	3.0181e-09	12600000000	33.553
13.83_337.0919m/z	337.092	13.8313	182.367	0.115467	100 - 10.8 - 10.4 - 1.12	0	0	0	0	0	0	0	0	0	0	0	1.1458	0	4.17454	0	0	0	0.439498	373.143	1720.19	989.872	972.049	662.083	40.7531	43.1761	28.4138	33.236	57.5299	9.19487	0	0.190967	0.769006	943.466	35.384	2.7752	2.299	2.1751	2.1545	2.1518	24.409	3.7024e-08	1.1297e-07	14300000000	33.735
9.16_519.1499m/z	519.15	9.16092	220.465	0.0818167	100 - 23	7.64409	12.6589	4.48205	0.801622	1.78395	1.79573	0	1.39192	33.7014	2.61628	22.9766	1.36746	6.31229	12.821	13.7195	10.7899	2.48114	2.38071	465.898	246.214	318.193	252.013	405.304	44.0117	29.4065	57.1256	24.3535	29.0581	27.6617	4.86106	10.3423	8.08408	337.524	35.2695	0.64984	0.56183	0.97872	0.98519	0.98314	3.2219	0.029877	0.037435	69.434	6.1176
17.56_461.3473m/z	461.347	17.5605	208.471	0.145	100 - 7.15	0	0	0	0	0	0	0	0	0	0	0	0	0	0	0	0	0	0	98.8018	2771.22	2368.68	876.898	723.731	6.00684	2.52961	51.874	72.854	37.4816	40.1867	0	0	0	1367.87	35.1555	2.9981	2.4753	2.3118	2.2889	2.2838	1150.6	4.9119e-27	1.2813e-25	20700000000	34.271
8.84_474.0858m/z	474.086	8.83642	200.771	0.134633	100 - 22.5 - 4.53	0	0	0	0	0	0.255275	0	0	0	0	0.488753	0	0	0.263378	0	0	0	0	2655.76	1979.24	1971.61	2494.27	3049.95	37.4836	21.687	36.8787	48.8767	37.2553	24.999	0.0425459	0.0814588	0.0438963	2430.17	34.53	2.7067	2.2121	2.0711	2.0504	2.049	26.537	1.6677e-08	5.4434e-08	57119	15.802
9.91_537.1607m/z	537.161	9.91183	220.119	0.132667	100 - 23.1	1.40858	1.86501	0.56872	2.90453	6.64303	2.3128	1.32104	1.05055	2.14327	1.10703	0	12.8881	3.29636	11.7365	4.82933	0.13801	2.79303	8.44406	5126.55	2980.18	4167.52	3143.99	3027.37	29.0307	19.9457	21.4486	50.388	25.9718	58.1203	2.61711	3.08499	5.20622	3689.12	34.1509	0.88008	0.82753	1.2327	1.2204	1.2173	7.1372	0.00061941	0.0010077	1409.6	10.461
10.29_178.0261m/z	178.026	10.2944	139.092	0.11445	100 - 4.67	1.52452	0	0	0	0	0	0	0	3.14663	0	0	2.67357	0.618015	1.7288	0	0	0	3.02389	402.37	194.751	386.567	417.971	672.982	45.0245	56.1338	42.2931	20.3381	17.7628	19.3403	0.254087	0.970033	0.895118	414.928	33.4821	2.3885	1.9899	1.876	1.8696	1.8669	9.5525	9.0986e-05	0.00016751	1633	10.673
11.56_417.1179m/z	417.118	11.5634	194.695	0.0546167	100 - 20	0	0	0	0	0.424644	0	0	0	0	0	0	0	0	0	0	0.772655	0	0	807.342	520.969	773.925	654.146	1000.72	54.0359	5.4966	44.1119	10.2328	80.2801	5.38379	0.0707741	0	0.128776	751.421	33.2568	2.6133	2.1042	2.062	2.0574	2.0524	36.42	7.2468e-10	3.1416e-09	10617	13.374
11.32_597.1799m/z	597.18	11.3158	230.526	0.0517833	100 - 14.2	0	0	0	0	0	0	0	0	0	0	0	0	0	0	0	0	0	0	490.458	64.7112	199.118	583.965	328.083	12.1113	113.764	41.4877	1.65032	0	28.1973	0	0	0	333.267	32.8684	2.6684	2.1475	2.0053	1.9851	1.9805	46.082	6.3492e-11	3.489e-10	5049500000	32.233
16.13_687.2276m/z	687.228	16.1322	248.587	0.131333	100 - 30.3 - 1.71	0	0	0	0	0	0	0	0	0	0	0	0	0	0	0	0	0.0930234	0	2575.57	2012.52	1693.29	1049.8	2005.48	24.977	6.4044	33.6216	91.0896	29.254	11.0829	0	0	0.0155039	1867.33	32.7382	2.9086	2.3831	2.2288	2.2067	2.2026	106.45	6.5819e-15	8.2534e-14	28300000000	34.72
5.85_221.0448m/z	221.045	5.84993	146.737	0.124317	100 - 8.48	0	0	0	0	0	0	0	0	0	0	0	0	0	2.76138	0	0	0	0	1441.82	681.584	943.114	464.675	1747.75	13.8103	16.3321	38.3762	37.2081	39.7772	49.8135	0	0	0.46023	1055.79	32.5529	2.8817	2.3611	2.2478	2.2261	2.2205	68.07	9.5999e-13	7.7985e-12	16000000000	33.897
2.54_991.2760m/z	991.276	2.5439	293.34	0.0724833	100 - 24.3 - 0.649	1.6932	0	0	0	0	0	0	0	0	0	0	0	0	0.668483	0	0	0	0	468.988	439.145	274.75	578.639	504	15.702	35.7954	72.269	1.99376	1.67377	67.7428	0.2822	0	0.111414	453.104	32.5295	2.5555	2.0433	2.0367	2.0164	2.0113	31.705	2.9239e-09	1.1179e-08	1605.6	10.649
11.95_505.1612m/z	505.161	11.9495	236.148	0.1587	100 - 7.76	0	0.917792	0	0	0	0.442946	0	0.493528	1.43316	0	0.970994	0	0	0.910066	0	1.41726	0	0.225963	3926.58	2560.33	2327.5	3396.13	3216.56	20.0021	23.74	35.6204	26.1227	38.6292	50.8014	0.22679	0.482946	0.425549	3085.42	32.486	2.2666	1.8651	1.7539	1.7363	1.7325	8.3626	0.00022564	0.00039116	13605	13.732
5.35_386.9832m/z	386.983	5.35182	173.867	0.10875	100 - 10.1	0	0	0	0	0	0	0	0	0.926716	0	0	0	0	1.25083	0	0	0	0	338.343	275.399	296.442	542.818	212.284	21.5601	23.7616	84.2199	21.2446	16.5574	27.1587	0	0.154453	0.208472	333.058	32.417	2.8841	2.4401	2.2789	2.2562	2.2511	33.001	1.9601e-09	7.7131e-09	5046300000	32.233
16.65_839.2747m/z	839.275	16.652	288.935	0.0207333	100 - 44.5	0.215902	0	0	0	0	0	0	0	0.00237607	0	0.489275	0	0	0	0	0	0	0.432758	311.606	157.69	480.689	261.942	668.868	11.5682	27.7222	8.12619	27.6126	109.546	9.48667	0.0359836	0.0819418	0.0721263	376.159	32.3437	2.6643	2.239	2.0939	2.0749	2.0698	20.161	2.1703e-07	5.8676e-07	10454	13.352
3.77_449.3116m/z	449.312	3.7739	190.32	0.0962667	100	0	0	0	0	0	0	0	0	0	0	0	0	0	0	0	0	0	0	1002.13	740.928	525.616	855.44	683.915	20.1691	36.4964	34.2093	23.2242	57.1263	22.1965	0	0	0	761.606	32.237	3.0254	2.5116	2.3468	2.3237	2.3181	18539	1.7095e-41	2.0722e-39	11500000000	33.426
3.46_593.1537m/z	593.154	3.4633	224.839	0.0807167	100 - 18.6	0	0	0	0	0	0	0	0	0	0	0	0	0.889761	0	0	0	0	0	278.035	166.171	272.781	1133.22	903.691	41.8365	19.1332	6.28212	30.4785	82.6958	9.72965	0	0	0.148294	550.78	31.6926	2.8663	2.3797	2.2268	2.2044	2.1988	72.466	4.8282e-13	4.1687e-12	8345200000	32.958
13.48_299.0915m/z	299.092	13.4835	171.152	0.0908833	100 - 10.3	0	0	0	0	0	0	0	0.482072	0	0	0	0	0	0	0	0	0	0	671.041	556.225	561.069	575.644	683.689	42.8815	8.14074	22.389	29.7905	64.6451	18.0313	0	0.0803453	0	609.534	30.9797	3.02	2.5733	2.4632	2.4385	2.4334	81.937	1.24e-13	1.1997e-12	9235400000	33.105
3.15_461.1291m/z	461.129	3.14532	193.706	0.0785	100 - 17.9	4.25139	8.35119	0.209364	3.26631	6.61895	0.634999	4.55563	3.77326	4.33344	0.928964	0	0.390713	2.53629	3.18116	0.209398	3.98028	4.16793	2.60731	1199.71	795.167	618.18	1150.38	853.929	26.186	38.7566	27.1663	32.5823	19.5242	39.8404	3.8887	2.33034	2.7804	923.473	30.676	0.82319	0.73996	1.181	1.1691	1.1662	5.5704	0.0025627	0.0037992	237.48	7.8916
17.58_193.0500m/z	193.05	17.576	213.886	0.134617	100 - 8.6	0	0	0	0	0	0	0	0	0	0	0	2.05198	0	2.85815	0	0	0	0.440029	58.7814	1511.35	1102.41	407.154	400.779	9.48284	10.0391	40.1414	55.7051	34.8539	30.931	0	0.341996	0.549697	696.094	30.1922	2.7507	2.2896	2.1607	2.1397	2.1365	22.78	7.0779e-08	2.0581e-07	10500000000	33.296
11.94_647.0700m/z	647.07	11.9442	249.212	0.153533	100 - 36.8 - 6.46	0	0	0	0	0	0	0	0	0	0	0	0	0	0	0	0	0.327158	0	5265.63	4096.13	3179.42	5433.75	3170.16	19.9633	22.3003	43.6578	10.4987	27.2924	50.9124	0	0	0.0545263	4229.02	29.1041	2.9096	2.3683	2.2141	2.1922	2.1881	95.245	2.306e-14	2.5732e-13	64100000000	35.899
16.67_485.0177m/z	485.018	16.6675	209.835	0.121433	100 - 28.3 - 3.78	0	0	0	0	0	0	0	0	0	0	0	0	0	0	0	0	0	0	1408.44	251.152	1035.69	288.681	4153.92	24.0296	5.70734	23.8507	28.8864	81.3649	2.36973	0	0	0	1427.58	27.7015	2.9809	2.457	2.2981	2.2751	2.2696	1372.9	5.9665e-28	1.6766e-26	21600000000	34.332
3.70_523.1659m/z	523.166	3.69912	207.218	0.138867	100 - 18 - 0.696	0	0	0	0	0	0.894247	0.620651	0	0	0	5.67851	0	0	1.6229	0	0	1.57686	0	1205.81	1341.81	1359.4	1259.9	737.379	32.1175	44.0291	26.6007	8.78964	0.803869	53.7388	0.149041	1.04986	0.533292	1180.86	27.6799	2.4821	2.0648	1.9627	1.9549	1.9576	11.494	2.3531e-05	4.7107e-05	7923	12.952
11.83_551.1671m/z	551.167	11.8303	217.966	0.09345	100 - 8.38	5.95589	7.39564	7.026	10.9159	17.8155	9.7682	5.46931	7.27266	19.4665	10.7065	17.2089	11.6164	7.05118	19.3926	9.9827	17.1052	4.75408	15.5341	1674.44	1108.39	1204.72	973.111	1297.59	23.8444	21.171	43.2379	25.9653	23.6579	27.5525	9.81286	11.9567	12.3033	1251.65	27.5715	0.75183	0.68655	0.64108	0.63473	0.63312	134.8	4.4793e-16	6.8713e-15	127.55	6.9949
5.94_133.0291m/z	133.029	5.93802	121.2	0.126833	100	0	0	0	0	0	0	0	0	0.951488	0	0	0	0	3.56348	0	0	0	0	654.25	514.995	627.245	443.744	625.323	27.5451	24.1238	25.6578	20.9721	50.9484	15.272	0	0.158581	0.593913	573.111	27.4199	2.8739	2.4131	2.2532	2.2308	2.2257	31.7	2.929e-09	1.1191e-08	8683500000	33.016
8.23_503.1555m/z	503.156	8.22538	202.036	0.129467	100 - 23.1 - 2.74	0.711647	3.3802	0.438626	1.19093	1.11555	3.39578	2.68211	1.18169	2.14341	0.133417	1.77947	0.641027	0.855067	7.36832	1.04268	2.15063	0.655597	7.09252	5149.07	3712.14	2057.46	4746.18	5174.77	36.5772	24.0276	20.914	16.6232	47.9684	17.8398	1.70546	1.42685	3.19414	4167.92	27.325	1.1549	0.93989	0.89964	0.89095	0.8887	91.648	3.5518e-14	3.812e-13	2443.9	11.255
3.18_615.1006m/z	615.101	3.18313	232.155	0.0569667	100 - 18.6	0	0	0	0	0	0	0	0	0	0	0	0	0	0	0	0	0	0	367.589	325.776	277.878	680.439	340.428	36.1287	20.1107	83.6856	8.25602	0	14.9831	0	0	0	398.422	27.194	2.6861	2.1592	2.0164	1.9961	1.9913	47.858	4.2623e-11	2.4398e-10	6036700000	32.491
12.98_377.0866m/z	377.087	12.9795	175.883	0.103567	100 - 13.9 - 0.214	7.88704	0	0	0	0	0	0	0.289243	2.92341	0.767682	0	0	0	11.1903	0.440887	0.765653	0	1.08048	1838.5	290.3	938.522	754.905	722.211	17.3029	29.8022	38.8925	21.001	34.5963	21.3497	1.31451	0.66339	2.24622	908.887	27.1574	2.2818	1.9449	1.8807	1.8622	1.8582	8.5282	0.00019803	0.00034671	691.43	9.4334
11.93_645.1197m/z	645.12	11.9338	243.34	0.132567	100 - 19.6 - 0.704	0	0	0	0	0	0	0	0	0.850064	0	0	0	0	0.0761367	0	0	0.472009	0	1392.99	1163.69	665.098	2205.12	1449.77	20.5537	25.7433	48.6633	4.60163	37.8283	23.3911	0	0.141677	0.0913576	1375.33	26.7969	2.7971	2.3223	2.1691	2.1504	2.1472	29.303	6.3661e-09	2.2631e-08	20800000000	34.279
13.69_623.1431m/z	623.143	13.6861	222.446	0.13195	100 - 24.5 - 4.4	0	0	0	0	0	0	0	0	0	0	0	0	0	0	1.60467	0	0	0	1465.93	522.453	744.335	913.398	2151.52	28.106	17.488	25.6522	26.0805	53.5406	9.7911	0	0	0.267445	1159.53	26.7764	2.8733	2.378	2.2204	2.2034	2.1978	72.095	5.1087e-13	4.3986e-12	17600000000	34.032
14.18_423.0746m/z	423.075	14.1827	194.552	0.138	100 - 16.1 - 2.45	0	0	0	0	0	1.20609	0.368127	0	2.3706	0	0	3.4976	1.78879	15.3381	0	0	0	0.741143	1134.57	2521.52	586.867	1144.45	1382.82	29.0694	35.885	18.9663	26.1092	29.0092	21.241	0.201015	1.03939	2.97801	1354.04	26.7134	2.4168	2.0395	1.9205	1.9247	1.9203	8.9382	0.00014421	0.00025856	6736	12.718
15.93_507.1498m/z	507.15	15.9297	201.959	0.0893167	100 - 20.4	0	0	0	0	0	0	0	0	0	0	0	0	0	0	0	0	0	0	1503.94	895.977	422.613	701.786	1285.97	34.3295	0	7.68103	73.0392	37.2297	4.04513	0	0	0	962.055	26.0541	2.6816	2.1398	1.9987	1.9801	1.9769	50.4	2.4633e-11	1.4871e-10	14600000000	33.763
2.44_457.1553m/z	457.155	2.4424	202.98	0.0756	100 - 13.7	2.2046	3.84233	3.21213	3.52408	3.84591	19.0556	1.78879	2.51307	13.2522	0.752231	8.25383	0.387198	0	1.1201	12.9598	2.93795	0	0	734.166	449.657	477.771	615.645	612.608	15.9343	33.5015	38.0406	8.75885	35.7697	22.7798	5.94744	4.49121	2.8363	577.969	25.7975	1.0617	0.84142	0.92219	0.91655	0.92408	7.5208	0.00044758	0.00074461	97.179	6.6026
15.93_341.1029m/z	341.103	15.9348	184.044	0.0945	100 - 14.3	17.2882	0	0	0	0	0	0	0	0	1.96169	1.36887	2.40324	7.05638	1.86786	0	1.99521	0.126771	0	755.183	179.702	365.98	334.648	816.53	35.0274	3.55277	74.8323	3.34962	14.3946	18.8045	2.88137	0.955634	1.84104	490.409	24.9935	2.1957	1.8751	1.8261	1.8337	1.8296	7.2708	0.0005526	0.00090639	170.2	7.4111
9.67_623.4328m/z	623.433	9.6726	243.694	0.0738167	100 - 20.8	0	0	0	0	0	0	0	0	0	0	0	0	0	0	0	0	0	0	562.838	363.567	506.413	319.192	288.653	14.2005	47.7871	25.5352	25.3662	15.8622	17.2157	0	0	0	408.133	24.3278	3.0002	2.4978	2.3339	2.3108	2.3053	13503	7.6574e-40	6.8606e-38	6183800000	32.526
2.79_515.3750m/z	515.375	2.79243	209.23	0.0932	100 - 14 - 0.187	0	0	0	0	0	0	1.74466	0	0	0.801463	0	0	0	0	0	0	0	0.560435	988.124	622.585	314.155	783.363	878.501	9.70176	30.785	13.4624	28.6626	20.4286	40.2826	0	0.424354	0.0934058	717.346	23.8871	2.8967	2.4915	2.4137	2.3953	2.3892	24.973	2.9817e-08	9.244e-08	10900000000	33.339
15.58_357.0972m/z	357.097	15.5779	187.18	0.207383	100 - 16.4	0	0	0	0	0	0	0	0	0	0	0	0	0	0	0	0	0	0	1630.7	792.804	1024.25	1023.88	2274.06	59.0214	6.33608	33.2256	10.3787	20.6841	12.1658	0	0	0	1349.14	23.6353	2.9924	2.4591	2.2981	2.2751	2.2696	4661.9	2.6414e-34	1.2186e-32	20400000000	34.251
7.72_675.1415m/z	675.141	7.72257	246.799	0.0776833	100 - 20	0	0	0	0	0.132308	0	0	0	0	0.42237	0	0.641011	0	0	0	0	0	0	490.006	89.4362	48.012	379.709	776.865	15.9097	19.9127	14.6694	40.7904	22.5221	25.2691	0.0220514	0.17723	0	356.806	23.1789	2.7813	2.379	2.2426	2.2248	2.2205	27.091	1.3665e-08	4.5419e-08	16181	13.982
12.08_343.1177m/z	343.118	12.0754	178.601	0.114083	100 - 14.7	10.4676	2.88143	5.40063	7.68077	2.7399	3.00952	4.33254	2.47201	4.37934	12.0117	3.16561	13.863	7.71977	4.50698	5.73955	5.94458	7.50867	5.23143	680.683	825.4	858.326	808.167	662.433	24.3413	29.3667	8.061	13.533	32.4932	28.3936	5.3633	6.70403	6.1085	767.002	22.6981	0.84197	0.71161	0.66635	0.66018	0.65858	97.93	1.6868e-14	1.9528e-13	143.01	7.16
13.48_314.1152m/z	314.115	13.4782	175.953	0.0856	100 - 9.63	0	0	0.374477	0	0	0.00759043	0.49867	0.290887	1.51e-05	0.787843	0	0	0	0	0	0.307891	0	0	488.662	445.159	462.506	446.856	527.948	22.4413	3.26632	28.2904	20.4621	49.033	11.5178	0.0636778	0.262902	0.0513151	474.226	22.5018	2.5176	2.1961	2.3347	2.3116	2.3076	14.113	4.6796e-06	1.0332e-05	7447.3	12.862
13.33_491.1538m/z	491.154	13.3327	204.121	0.110033	100 - 20.2 - 1.22	5.28287	4.61144	3.79109	10.4399	7.71927	5.68454	7.92746	5.51462	2.22565	4.70048	6.96186	6.564	9.80362	15.1683	2.3646	11.6638	2.98449	7.15903	3174.55	4613.47	3272.07	6685.41	3471.4	29.211	22.9409	22.3445	17.6068	31.077	10.6012	6.25485	5.64901	8.19063	4243.38	22.2969	0.83663	0.81224	0.76147	0.75433	0.75265	174.6	2.2787e-17	3.957e-16	678.41	9.406
9.54_918.3030m/z	918.303	9.54272	287.952	0.116067	100 - 43.9 - 8.45	0	0	0.239548	0.0312953	0.010029	0	0.695066	0.486982	0.857264	0	0.336173	0	1.11255	0.29523	0	0	0.0558941	0	3569.42	3065.75	805.034	685.676	992.528	11.2837	18.3097	10.0498	17.5363	54.8397	19.5184	0.0468121	0.395914	0.243947	1823.68	21.9229	2.1754	1.8319	1.8502	1.8321	1.8287	7.9201	0.00032191	0.00054507	38958	15.25
13.88_453.1746m/z	453.175	13.8834	221.887	0.0520333	100 - 7.55	0.936412	0	0	0	0	0	0	0	0	0	1.68204	0	0	3.23209	0	1.35051	1.7145	0	35.5075	669.093	571.085	459.978	28.6135	13.5484	12.0096	43.7722	15.1605	3.21317	42.1735	0.156069	0.280341	1.04952	352.855	21.6462	2.2941	1.8815	1.7735	1.7568	1.7523	11.811	1.9137e-05	3.8789e-05	2260.9	11.143
16.76_461.1449m/z	461.145	16.7631	204.748	0.173217	100 - 17.8 - 2.37	0	0	0	0	4.65935	0	0.612272	0	0	0	0	0	0	0	0	0	0	0	102.816	15794.5	7100.21	2151.5	902.754	0.389881	37.2294	5.29543	57.7384	5.59145	23.443	0.776559	0.102045	0	5210.36	21.6146	2.6506	2.1378	1.9962	1.9767	1.9748	30.59	4.1695e-09	1.5334e-08	6709.5	12.712
3.39_491.1407m/z	491.141	3.38638	200.426	0.0456167	100 - 13.8	0	0	0	0	0	0	0	0	0	0	0	1.65254	1.66633	0	0	0	0	0.607566	467.301	244.41	599.594	659.143	610.364	35.7277	8.97879	36.2376	14.206	5.04579	23.5681	0	0.275424	0.378982	516.162	20.6273	2.7257	2.2776	2.1272	2.1065	2.1041	23.148	6.0948e-08	1.7933e-07	7820600000	32.865
16.67_453.0791m/z	453.079	16.6727	206.788	0.0952667	100 - 10.6	0	0	0	0	0	0	0	0	0	0	0	0	0	0	0	0	0	0	437.874	152.282	405.197	275.318	633.328	22.601	16.9337	32.3178	15.2436	26.9865	9.63133	0	0	0	380.8	20.619	2.9888	2.488	2.3256	2.3025	2.2969	8381.1	2.3341e-37	1.443e-35	5769700000	32.426
5.86_988.2932m/z	988.293	5.85512	291.296	0.0466	100 - 35.3 - 2.84	0	0	0	0	0	0	0	0	0	0	0	0	0	0	0	0	0	0	874.746	94.6143	408.706	79.6342	717.668	19.2341	22.7549	4.54992	12.9354	57.0272	7.01295	0	0	0	435.074	20.5857	2.9679	2.469	2.3092	2.2861	2.2806	1916.1	1.1098e-29	3.3468e-28	6590000000	32.618
7.36_497.1656m/z	497.166	7.35983	219.009	0.0932	100 - 18.3 - 0.117	7.22186	5.45337	3.19534	3.04069	6.34942	1.91295	6.23477	5.40044	4.65336	5.32364	5.73459	9.84837	6.37069	8.33032	3.99422	1.3871	4.58402	5.18593	884.883	1019.78	962.379	1165.72	699.806	20.9988	29.5273	24.57	14.0027	7.2048	26.4831	4.52894	6.1992	4.97538	946.512	20.4645	0.88204	0.73766	0.70753	0.70331	0.70163	128.34	7.8535e-16	1.1505e-14	208.99	7.7073
21.56_599.1765m/z	599.176	21.5572	219.035	0.134633	100 - 29.2 - 2.51	0.169972	0.249257	0.200558	0.653935	0.582694	0.524506	0.768287	0	0	0.695791	0.40751	2.1123	0.2542	0.834774	0	0.127384	0.751502	0.0618519	120.964	790.776	385.491	265.644	215.104	7.47964	11.0375	2.69491	62.0764	33.3385	5.79554	0.39682	0.663981	0.338285	355.596	20.4037	1.0263	0.85826	1.5722	1.5572	1.5536	4.9979	0.0044862	0.0063976	896.11	9.8075
18.18_485.1449m/z	485.145	18.1808	221.165	0.1243	100 - 22.1 - 0.696	0	0	0	0	0	0	0	0	0	0	0	0	0	0	0	0	0	0	76.4887	569.484	1220.45	590.858	465.497	4.39814	4.9609	4.5297	94.8298	1.73684	9.11558	0	0	0	584.555	19.9285	2.92	2.3985	2.2401	2.2179	2.2126	1272.1	1.4829e-27	4.0031e-26	8856900000	33.044
1.33_925.2671m/z	925.267	1.33103	271.496	0.06395	100 - 18.9	0	0	0	0	0	0	0	0	2.57051	0	0	0	0	2.04968	1.65469	0	0	0	719.018	191.542	0	73.5862	1582.02	6.77887	13.6821	58.4339	2.52954	0	34.8721	0	0.428419	0.617395	513.234	19.3828	2.1876	1.8678	1.761	1.7443	1.7402	6.3369	0.0012546	0.0019536	7776300000	32.856
5.40_883.2144m/z	883.214	5.39842	278.093	0.0624833	100 - 28.8 - 0.21	0	0	0	0	0	0	0	0	0	0	0	0	0	0	0	0	0	0	552.16	401.028	307.893	236.051	585.386	23.257	11.4061	15.0502	24.0658	22.3727	18.7968	0	0	0	416.503	19.1581	2.9879	2.4828	2.3202	2.2971	2.2916	17444	3.5492e-41	3.9893e-39	6310700000	32.555
15.61_359.1120m/z	359.112	15.6142	176.363	0.150367	100 - 10.6	0	0	0	0	0	0	0	0	0	0	0	0	0	0	0	0	0	0	652.763	365.562	513.506	377.684	787.214	29.7293	6.08054	9.20666	29.6783	37.2538	2.65483	0	0	0	539.346	19.1006	2.9641	2.4475	2.2876	2.2649	2.2595	2912.5	7.3977e-32	2.6589e-30	8171900000	32.928
11.34_465.1392m/z	465.139	11.3417	199.116	0.0963167	100 - 10.6	0	0	0	0	0	0	0	0	2.03836	0	0	0	0	8.91669	0	1.76597	0.834879	4.44389	374.356	2172.51	1736.24	706.702	277.771	1.72695	24.4661	3.32721	36.3253	41.3399	7.09327	0	0.339727	2.66024	1053.52	19.0465	2.409	1.9594	1.875	1.8601	1.8559	19.962	2.3743e-07	6.3901e-07	16000000000	33.894
13.33_447.1652m/z	447.165	13.3327	201.352	0.115217	100 - 19.7 - 1.03	5.39208	2.99461	2.07531	3.80303	5.34679	4.25652	4.75755	4.07984	2.54131	4.43425	6.2047	10.7174	8.42685	8.88671	1.78926	8.24442	3.30135	16.4392	998.511	2879.71	1587.28	1991.4	1234.58	19.631	11.8633	11.0958	21.8845	33.6925	15.1416	3.97806	5.45584	7.84796	1738.3	18.8848	0.85848	0.76563	0.71536	0.70825	0.70649	121.14	1.5176e-15	2.1273e-14	436.97	8.7714
12.79_461.2382m/z	461.238	12.7931	204.746	0.0932333	100 - 12.3	2.01324	9.31047	6.71348	5.91306	5.18993	5.76303	3.60284	3.16122	8.94097	4.5655	4.94814	6.90686	6.07142	9.09453	6.42787	4.08127	7.00021	5.93235	321.404	390.397	206.419	377.68	436.503	16.521	15.9526	22.5732	19.9288	11.0018	26.8724	5.8172	5.35425	6.43461	346.481	18.8083	0.76564	0.65276	0.61214	0.60598	0.60446	122.53	1.3326e-15	1.8895e-14	59.561	5.8963
11.73_597.1644m/z	597.164	11.7301	228.603	0.0540667	100 - 34.6 - 1.27	0.941609	0.628629	0.0340431	2.40337	0.349187	0.776794	3.49867	0	0.484386	0	1.3212	0.883481	1.13457	3.88107	1.83729	1.56428	0.391439	2.15748	579.748	373.839	219.654	475.644	597.254	18.903	29.3545	7.01415	7.99523	43.6233	4.05578	0.855605	1.03129	1.82769	449.228	18.491	0.8007	0.77827	1.7001	1.7038	1.7012	6.0761	0.0015927	0.0024354	525.04	9.0363
11.55_535.1432m/z	535.143	11.5475	218.26	0.0600667	100 - 4.5	1.16528	3.0827	4.80413	6.81451	5.16136	6.32363	6.76019	4.50884	5.73445	5.46136	4.97069	2.50133	2.97456	4.36238	1.96687	5.78252	3.56253	6.44396	442.204	384.99	367.25	610.518	669.609	23.8967	16.4369	12.5584	18.3648	20.7853	12.8182	4.5586	4.98948	4.18214	494.914	17.4767	0.8597	0.70645	0.66147	0.65483	0.65323	121.82	1.4241e-15	2.0146e-14	108.57	6.7624
9.94_963.3127m/z	963.313	9.93535	297.823	0.0809333	100 - 36.7 - 3.79	0	0	0	0	0	0	0	0	0	0	0	0	0	0	0	0	0	0	1370.96	426.769	1207.94	166.829	337.842	7.0148	24.7037	0	7.95998	9.66339	53.5587	0	0	0	702.067	17.1501	2.6608	2.1276	1.9872	1.9676	1.9633	49.944	2.7128e-11	1.6282e-10	10600000000	33.308
6.41_453.1395m/z	453.139	6.41335	203.069	0.112117	100 - 21 - 1.75	0	0	0	0	0	0	0	0	0	0	0	0	0	1.52551	0	0.434662	0	0.154366	3278.83	2117.79	2074.08	2870.62	2604.21	19.6929	15.1341	33.6477	12.923	1.62458	18.2134	0	0	0.352423	2589.11	16.8726	2.6131	2.0828	2.0796	2.075	2.0745	43.272	1.2269e-10	6.3574e-10	39200000000	35.191
13.20_653.1872m/z	653.187	13.1954	245.174	0.0414167	100 - 27.3	0	0	0	0.120291	0	0	0	0	2.25793	0	0.265172	0	0	0	0	0	1.10926	0	350.644	424.685	238.155	435.054	356.606	18.2062	16.3056	11.5418	11.7609	25.568	15.5481	0.0200485	0.420516	0.184877	361.029	16.4884	2.6377	2.2473	2.1506	2.1301	2.1293	16.365	1.3597e-06	3.248e-06	18008	14.136
7.08_567.1713m/z	567.171	7.08023	221.474	0.119367	100 - 24 - 3.73	2.42977	0.91777	2.14871	2.89688	7.01963	2.2473	2.68406	3.74763	2.08762	2.6913	0.913614	5.00158	2.5156	1.5941	0	1.03706	1.27835	0.681224	5686.16	6381.55	3088.52	7689.71	5397.1	19.5639	8.25774	4.9864	17.8124	31.7654	15.7098	2.94334	2.8543	1.18439	5648.61	16.3493	1.0208	0.84614	0.79345	0.81484	0.81572	8.851	0.00015417	0.00027505	1919.1	10.906
10.22_295.0813m/z	295.081	10.2214	166.023	0.121433	100 - 9.34	0	0	0	0	0	0	0	0	0	0	0	0	0	0	0	0	0	0.825296	766.573	299.087	575.107	481.899	999.783	20.155	7.65183	22.5723	15.5798	15.5292	12.4885	0	0	0.137549	624.49	15.6628	2.8423	2.3257	2.2102	2.1897	2.1847	74.779	3.4146e-13	3.0329e-12	9460000000	33.139
6.62_503.1402m/z	503.14	6.6173	226.522	0.0796	100 - 12.5	1.66857	0.718741	0.924049	2.95449	0.272928	0.947858	1.13887	1.38945	2.51536	0.524076	1.45353	0.397415	0.860253	1.81412	1.63665	1.60847	0.873765	1.67627	419.513	532.7	342.446	852.835	444.951	21.3764	22.4678	9.73563	9.12495	7.98548	21.4016	1.24777	1.23645	1.41159	518.489	15.3486	1.1017	0.86481	0.80845	0.80105	0.79908	116.13	2.4536e-15	3.3046e-14	415.53	8.6988
11.89_413.1445m/z	413.145	11.8908	209.622	0.0533333	100 - 12.8	0	0	0	0	0	0	0	0	0	0	0	0	0	2.83165	0	0	0	0	54.0618	485.935	619.237	437.756	75.77	1.53147	21.6547	34.2646	10.8999	6.65993	16.5756	0	0	0.471942	334.552	15.2644	2.7902	2.2878	2.1719	2.1526	2.1471	58.106	5.3668e-12	3.7574e-11	5070000000	32.239
13.37_421.0592m/z	421.059	13.3689	216.968	0.187867	100 - 17.2 - 1.5	0	0	0	0	0	0	0	0	0	0	0	0	0	0	0	0	0	0	4770.95	1745.13	1847.09	1470.24	6371.52	0	7.27281	23.0233	29.8561	17.7923	13.6219	0	0	0	3240.99	15.2611	2.6811	2.1218	1.9818	1.9632	1.9605	55.17	9.3774e-12	6.2604e-11	49100000000	35.515
13.58_606.1295m/z	606.129	13.5753	224.624	0.0794	100 - 24.5 - 0.964	4.1147	4.79447	2.6106	3.81343	2.35588	5.84689	4.26566	5.61963	10.3722	4.52205	1.16903	1.76804	0.108501	11.8091	12.0934	4.97147	2.83063	1.82499	371.04	254.481	240.547	291.207	562.515	25.635	16.7279	16.03	15.0552	13.3966	4.41706	3.92266	4.61944	5.60634	343.958	15.2103	0.79426	0.65868	0.61506	0.6089	0.60775	23.522	5.2463e-08	1.5555e-07	87.685	6.4543
14.20_477.1391m/z	477.139	14.2037	193.378	0.0889833	100 - 17.7	0	0	0	0	0	0	3.05977	0	0	0	0	1.41824	0	0.544076	0	0	0	0.808436	424.489	2125.1	1296.08	391.157	400.794	0	0.777596	13.8017	49.2448	12.4344	14.7151	0	0.746334	0.225419	927.524	15.1623	2.3849	1.9261	1.8255	1.8153	1.811	10.74	3.9093e-05	7.5832e-05	14100000000	33.71
3.34_434.1122m/z	434.112	3.33977	187.035	0.0673167	100 - 22.4 - 1.58	0	0.367521	0	0	0	0	0	0	0	0	0	0	0	0	0	0.499463	0	0	385.995	333.119	397.513	327.435	494.317	20.6701	0.800342	33.752	2.30339	10.9631	21.6196	0.0612534	0	0.0832438	387.676	15.0181	2.5441	2.0422	1.9761	1.963	1.9586	34.773	1.1583e-09	4.7707e-09	6329	12.628
2.42_537.1453m/z	537.145	2.4165	214.447	0.101583	100 - 19.6 - 1.05	0	0	0	0	0	0	0	0	0	0	0	0	0	0	0	1.43368	0	0.652959	148.358	872.425	545.683	1185.81	314.261	5.21678	10.9886	41.5669	7.2014	3.16398	21.3649	0	0	0.347773	613.308	14.9171	2.6786	2.1777	2.0777	2.0723	2.0696	41.603	1.8467e-10	9.1328e-10	9292500000	33.113
6.17_798.2456m/z	798.246	6.17287	269.001	0.07195	100 - 24.9	0.107612	0	0	0	0	0	0	0	1.12242	0	0	0	0	0	0	2.57595	0	0	1244.15	753.735	1034.03	675.626	646.874	17.1209	32.4293	4.76208	8.2857	16.5162	8.39854	0.0179353	0.187071	0.429325	870.883	14.5854	2.603	2.1315	1.9904	1.9705	1.9661	21.196	1.3767e-07	3.8303e-07	48557	15.567
15.68_273.1119m/z	273.112	15.6833	161.606	0.151967	100 - 12.9	0	0	0	0	0	0	0	0	0	0	0	0	0	0	0	0	0	0	564.909	1072.29	766.825	682.401	528.873	11.7755	22.9258	7.01841	5.82006	28.1346	11.59	0	0	0	723.06	14.5441	2.9635	2.4375	2.2772	2.2549	2.2495	7994.2	4.1137e-37	2.4932e-35	11000000000	33.351
3.18_767.2055m/z	767.206	3.17795	251.409	0.07025	100 - 22.5 - 1.49	0	0	0	0	0	0	0	0	0	0	0	0	0	0	0	0	0	0	643.912	507.632	403.586	369.484	469.929	10.7159	10.6392	11.1282	13.5914	0.786506	37.7426	0	0	0	478.909	14.1006	2.9365	2.416	2.2568	2.2342	2.2288	2071	4.3789e-30	1.3535e-28	7256200000	32.757
5.87_969.2988m/z	969.299	5.86547	291.507	0.0880333	100 - 47.4 - 15.5 - 1.56	0	0	0	0	0	0	0	0	0	0	0	0	0	0	0	0	0	0	9446.7	2322.15	7152.81	352.352	4796.51	2.43295	1.32243	15.3196	6.46575	51.555	6.62307	0	0	0	4814.1	13.9531	2.9272	2.366	2.2118	2.1895	2.1846	1235.1	2.1097e-27	5.6217e-26	72900000000	36.086
8.52_251.0551m/z	251.055	8.51865	157.313	0.118333	100 - 9	0	0	0	0	0	0	0	0	0	0	0	0	0	0	0	0	0	0	1194.32	584.62	1199.4	864.36	2106.46	27.1233	11.0304	17.6126	4.37458	22.0872	0	0	0	0	1189.83	13.7047	2.6636	2.1176	1.9835	1.9684	1.9635	52.944	1.4577e-11	9.3674e-11	18000000000	34.07
15.19_297.1124m/z	297.112	15.1906	171.222	0.10045	100 - 16.4	0	0	0	0	0	0	0	0	0	0	0	0	0	0	0	0	0	0	827.415	1190.93	436.265	644.612	1749.72	24.9717	6.22849	16.2072	3.12323	30.0368	1.30988	0	0	0	969.789	13.6462	2.9343	2.3987	2.2418	2.2198	2.2144	2018.7	5.9461e-30	1.8108e-28	14700000000	33.774
8.96_289.1068m/z	289.107	8.95552	166.236	0.0731833	100 - 8.38	0	0	0	0	0	0	0	0	0	0	0	0	0	0	0	0	0	0	402.203	515.465	549.9	551.551	355.345	12.3036	16.716	20.1765	5.01479	8.48765	19.0564	0	0	0	474.893	13.6258	2.9603	2.4435	2.2826	2.2601	2.2546	10865	1.0385e-38	7.7349e-37	7195300000	32.744
6.64_387.1278m/z	387.128	6.6432	188.164	0.0155333	100 - 9.42	0.000365412	0	0.139437	0.182467	0	0	0.0500536	0.0015176	0.0192764	0	0	0	0	0	0	0	0	0	397.747	238.807	242.913	640.432	309.916	14.5423	5.93238	12.4508	16.1859	20.0504	12.4132	0.0537115	0.0118079	0	365.963	13.5958	2.4243	2.0063	1.8911	1.8738	1.8694	24.786	3.2012e-08	9.8882e-08	6813.5	12.734
13.04_375.1075m/z	375.108	13.0417	188.485	0.0624	100 - 10.3	0	0	0	0	0	0	0	0	0	0	0	0	0	1.2118	0	0	0	0	432.366	128.344	435.923	193.59	527.068	15.466	4.25319	18.6098	13.642	25.3014	2.0957	0	0	0.201966	343.458	13.228	2.8	2.2912	2.185	2.1643	2.1588	66.293	1.2824e-12	1.0151e-11	5203900000	32.277
2.44_647.4431m/z	647.443	2.43723	235.507	0.0704333	100 - 14.8	0	0	0	0	0	0	0	0	0	0	0	0	0	0	0	0	0	0	646.585	588.54	354.148	671.768	390.469	7.28532	33.7283	4.64164	1.45756	10.4699	21.7802	0	0	0	530.302	13.2271	2.934	2.4099	2.2513	2.2291	2.2238	2625.4	2.562e-31	8.5611e-30	8034900000	32.904
15.41_387.1081m/z	387.108	15.4065	193.626	0.0950333	100 - 16.3 - 0.313	0	0	0	0	0	0	0	0	0	0	0	0	0	0	0	0	0	0.66504	520.585	82.8969	865.143	259.883	1542.76	15.8664	4.7841	11.9353	6.23807	38.832	0	0	0	0.11084	654.253	12.9426	2.5077	1.9869	1.9205	1.9098	1.9076	27.064	1.3799e-08	4.5839e-08	9912900000	33.207
8.83_430.0959m/z	430.096	8.82605	201.746	0.108767	100 - 23.9 - 1.19 - 0.11	2.8476	2.68842	1.38059	1.42103	2.36135	0.104081	2.18604	0.691129	1.15582	0.861822	1.16208	0	1.33197	5.14152	1.65933	2.93263	0.892658	1.5791	1141.28	923.711	920.847	957.666	1258.94	17.9746	9.36341	5.7078	18.8808	14.6683	10.5783	1.80051	1.00948	2.2562	1040.49	12.8622	0.77753	0.74976	0.98009	0.99013	0.98765	6.707	0.00090083	0.0014287	577.89	9.1746
15.04_467.1554m/z	467.155	15.0357	210.215	0.0772333	100 - 10.3	0	0	0	0	0	1.26715	0	0	2.71652	0	0.670137	0	0.62479	8.48032	0	0	0.929954	0.789358	384.779	333.059	173.417	352.655	333.181	6.11167	12.1005	13.739	2.05851	16.5165	23.8755	0.211191	0.564443	1.80407	315.418	12.4003	2.1742	1.792	1.6807	1.6771	1.6769	9.3394	0.00010654	0.0001948	1493.5	10.544
12.85_549.1603m/z	549.16	12.8501	219.897	0.103567	100 - 17.7 - 0.982	2.62769	2.60425	2.48065	2.19788	9.01027	1.27002	1.82349	6.71052	3.83376	1.29067	3.33114	2.61621	6.70425	2.454	2.04302	1.12221	0.573411	3.04878	1005.7	594.217	557.49	525.608	983.729	11.9593	12.6156	10.2107	12.0878	14.6117	12.606	3.36513	3.26763	2.65761	733.348	12.3485	0.89679	0.75503	0.70541	0.69854	0.69677	96.485	1.9939e-14	2.2617e-13	217.93	7.7677
14.82_711.1918m/z	711.192	14.8191	252.187	0.196767	100 - 32.3	0	0	0.479231	0	0	0	0.586506	0	0	0	1.4491	0.118822	0	0	0	0.727894	0	1.23139	4624	3062.1	2972.66	3320.91	4875.28	19.4799	6.38919	9.91842	8.99267	14.9074	6.14708	0.0798719	0.359071	0.326548	3770.99	10.9724	2.5218	2.1043	2.0619	2.052	2.0546	12.456	1.2683e-05	2.639e-05	47213	15.527
14.52_605.0942m/z	605.094	14.519	218.939	0.0914	100 - 24.6 - 5.25	1.17974	0	0	0	0.00196478	0	0.53838	0	0.590048	0	0	0.0865845	0	0.182382	0	0	0	0	681.271	570.845	867.422	902.033	497.696	14.5877	2.59546	18.6068	4.58396	6.94059	15.488	0.196951	0.202502	0.0303969	703.854	10.4671	2.4502	2.0234	1.9141	1.9178	1.9151	13.679	6.0279e-06	1.308e-05	3573.7	11.803
10.29_329.1020m/z	329.102	10.2893	175.468	0.109267	100 - 13.3	0	0	0	0	0	0	0.562245	0	0	0	0	3.36822	3.56667	3.95003	0	0	0	3.01685	1231.49	446.56	935.769	635.747	2236.03	13.2569	8.38771	5.51799	9.66757	17.3389	4.91069	0	0.655077	1.75559	1097.12	9.84664	2.5437	2.1171	1.9783	1.9616	1.9629	14.347	4.0893e-06	9.1296e-06	16600000000	33.952
5.87_484.3529m/z	484.353	5.86547	207.98	0.0932	100 - 7.21	0	0	0	0	0	0	0	0	0	0	0	0	0	0	0	0	0	0	1031.98	357.78	806.166	163.478	655.368	2.98874	6.12284	16.2629	1.66574	23.8252	7.52217	0	0	0	602.953	9.73126	2.9165	2.3907	2.2346	2.2122	2.207	2410.6	7.1157e-31	2.2792e-29	9135700000	33.089
6.61_401.1445m/z	401.144	6.60695	182.407	0.0913667	100 - 11.7 - 0.134	0.200465	1.37573	0.721684	0.856138	1.84493	7.22101	1.38136	0	2.63948	0.727573	2.82508	0.907992	2.04293	1.23538	2.36228	3.47796	1.99947	0.309932	978.209	775.357	767.891	802.129	1037.76	9.27805	10.6398	5.83236	6.03078	12.2231	13.9284	2.03666	1.41358	1.90466	872.27	9.65542	0.75787	0.76339	1.1934	1.1831	1.1802	5.9833	0.0017357	0.0026357	428.28	8.7424
9.67_723.1249m/z	723.125	9.66725	244.136	0.0790333	100 - 20.4 - 0.719	0	0	0	0	0	0	0	0	0	0	0	0	0	0	0	0	0	0	769.181	568.856	526.677	1043.73	709.066	0	16.2156	25.3764	2.96925	2.26285	10.3245	0	0	0	723.503	9.52477	2.625	2.0814	1.9436	1.9248	1.9217	53.465	1.3127e-11	8.5333e-11	11000000000	33.352
6.74_845.2722m/z	845.272	6.74085	278.563	0.09795	100 - 34.8 - 4.1	0	0	0	0	0	0	0	0	0	0	0	0	1.2919	0	0	0	0	0	2128.05	4368.08	1557.98	1710.02	1794.38	0	14.5859	16.7228	6.74675	13.4301	4.93433	0	0	0.215317	2311.7	9.40332	2.5104	1.9759	1.8463	1.8291	1.8252	29.265	6.4485e-09	2.2884e-08	35000000000	35.028
5.50_891.2757m/z	891.276	5.503	286.211	0.0888	100 - 30.1 - 0.474	0	0	0	0	0	0	0	0	0	0	0	0	0	0	0	0	0	0	69.8186	775.661	849.119	785.746	347.324	1.40247	5.94027	13.62	18.8431	12.0305	4.57668	0	0	0	565.534	9.40217	2.9182	2.3958	2.2376	2.2157	2.2105	1906.4	1.1794e-29	3.5392e-28	8568700000	32.996
5.36_414.1397m/z	414.14	5.36215	246.272	0.108733	100 - 19.1 - 0.134	0	0	0	0	0	0	0	0	0	0	0	0	0	1.3622	0	0	0.420991	0	1062.23	587.94	720.858	657.91	715.169	12.0067	7.93773	9.59918	5.10777	14.1969	5.65878	0	0	0.297198	748.821	9.08451	2.6762	2.1612	2.0698	2.049	2.0441	44.214	9.7967e-11	5.1719e-10	11300000000	33.401
3.19_969.2931m/z	969.293	3.19348	289.435	0.0635333	100 - 24 - 0.85	0	0	0	0	0	0	0	0	0	0	0	0	0	0	0	0	0	0	657.11	397.619	121.381	413.727	668.823	2.22319	5.71912	5.38984	3.48651	0	36.1401	0	0	0	451.732	8.82645	2.6052	2.0706	1.9338	1.9145	1.9098	52.163	1.7081e-11	1.0808e-10	6844400000	32.672
5.86_401.1074m/z	401.107	5.85512	186.002	0.0621333	100 - 11.3	0	0	0	0.379751	0	0	0	0	0	0	0	0	0	2.82255	0	0	0	0	554.327	312.423	328.116	222.279	705.184	1.68059	4.05602	16.203	9.85262	4.66905	12.9311	0.0632918	0	0.470425	424.466	8.23206	2.5047	1.991	2.0512	2.0391	2.034	30.947	3.7178e-09	1.3862e-08	6706.5	12.711
2.35_647.4433m/z	647.443	2.3492	233.571	0.0688167	100 - 9.95	0	0	0	0	0	0	0	0	0	0	0	0	0	0	0	0	0	0	656.588	288.188	216.978	485.518	433.438	0	7.59124	22.3955	1.63619	0.208488	8.88256	0	0	0	416.142	6.78567	2.5686	2.0319	1.8973	1.8793	1.8761	52.901	1.4704e-11	9.4295e-11	6305200000	32.554
16.66_267.0647m/z	267.065	16.6572	161.844	0.11625	100 - 7.61	0	0	0	0	0	0	0	0	0	0	0	0	0	0	0	0	0	0	341.328	144.159	290.221	113.418	699.657	6.51094	2.72285	3.49272	7.4682	20.2622	0	0	0	0	317.757	6.74283	2.6032	2.0765	1.9461	1.9307	1.9258	51.132	2.1129e-11	1.3062e-10	4814500000	32.165
14.76_454.1789m/z	454.179	14.7609	223.776	0.11055	100 - 9.94	0	0	0	0	0	0	0	0	0	0	0	0	0	0	0	0	0	0	91.4597	773.089	609.178	510.548	109.589	6.18041	6.34197	7.50371	8.10109	0	12.1464	0	0	0	418.773	6.71227	2.6182	2.0878	1.9508	1.9313	1.9265	50.801	2.2643e-11	1.3846e-10	6350000000	32.563
5.58_657.2020m/z	657.202	5.58068	237.296	0.06215	100 - 22.6 - 0.822	0	0	0	0	0	0	0	0	0	0	0	0	0	0	0	0	0	0	672.143	440.037	573.184	378.032	988.683	6.93843	5.76864	7.23901	2.01907	13.5958	4.30654	0	0	0	610.416	6.64458	2.9071	2.3757	2.2202	2.198	2.1927	6741.8	3.1728e-36	1.8161e-34	9248700000	33.107
13.39_465.0492m/z	465.049	13.3948	223.522	0.114333	100 - 15.9 - 0.573	0	0	0	0	0	0	0	0	0.485535	0	0	0	0	0	0	0	0	0	3904.51	850.156	890.76	872.763	3609.65	0	1.37455	12.7347	10.9461	10.2193	2.93579	0	0.0809225	0	2025.57	6.3684	2.6132	2.0879	1.9876	1.9774	1.9777	30.62	4.1301e-09	1.5198e-08	30700000000	34.837
1.60_925.2673m/z	925.267	1.59552	269.473	0.1191	100 - 21.6	0	0	0	0	0	0	0	0	1.37625	0.961796	1.72031	0	0	0.284562	0	0.341655	0	0.398905	476.622	150.615	211.253	932.166	1656.9	6.79474	0	13.6505	0.476681	1.44148	15.4574	0	0.676393	0.170854	685.511	6.30347	2.2316	1.8405	1.9191	1.9084	1.9037	9.0008	0.00013749	0.00024745	10400000000	33.274
14.03_967.2873m/z	967.287	14.0273	295.69	0.0908667	100 - 48.4 - 5.98	0	0	0	0	0	0	0	1.92912	0	0	0	0	0	3.28938	0.969994	2.22282	0	1.41734	2043.97	1449.95	1732.97	1521.49	2820.92	12.3266	2.46886	2.10519	15.2983	5.15825	0	0	0.32152	1.31659	1913.86	6.2262	2.0657	1.6197	1.5145	1.5664	1.5744	13.502	6.6964e-06	1.4439e-05	29000000000	34.755
11.39_541.0998m/z	541.1	11.3914	210.622	0.121417	100 - 8.93	0	0	0	0	0	0	0	0	0	0	0	1.04853	0	0	0	0	0	0	595.836	232.656	408.191	421.152	341.422	0	10.7756	13.3092	7.78021	2.20602	2.81675	0	0.174755	0	399.851	6.14796	2.6006	2.099	1.9906	1.9767	1.9727	26.892	1.4676e-08	4.8516e-08	6058400000	32.496
13.36_611.1756m/z	611.176	13.3637	247.837	0.0882833	100 - 25.4	0	0	0	0	0	0	0	0	0	0	0	0	0	0	0	0	0	0	1706.58	1244.4	1867.06	899.058	1633.47	5.95029	9.35586	0.00418271	10.294	1.76084	9.29132	0	0	0	1470.11	6.10942	2.8174	2.2605	2.1113	2.0903	2.0854	369.71	3.5246e-21	7.8661e-20	22300000000	34.375
13.32_657.2191m/z	657.219	13.3169	241.192	0.0846667	100 - 18.7 - 0.166	0	0	0	0	0	0	0	0	0	0	0	1.68188	0	0	0	0	0	1.5498	672.747	308.895	574.196	228.511	499.331	12.0678	4.61631	0.918972	12.1943	6.02438	0	0	0.280314	0.258299	456.736	5.9703	2.4468	1.9546	1.8269	1.811	1.8107	16.299	1.4074e-06	3.3566e-06	6920200000	32.688
6.85_478.1169m/z	478.117	6.85058	211.855	0.100183	100 - 24.9 - 1.47	0	0	0	0	0.437331	0	1.03682	0	0	1.67955	0.565247	0.422651	0	0	0	0	0	0.848741	678.327	134.78	888.886	216.752	2178.39	20.407	4.00193	2.28797	0.649811	5.76275	2.54916	0.0728886	0.617378	0.141457	819.428	5.94311	2.5406	2.203	2.3254	2.3145	2.3086	13.585	6.3735e-06	1.3796e-05	11242	13.457
7.39_779.1772m/z	779.177	7.38573	255.216	0.108767	100 - 30.3 - 4.1	0	0	0.272539	0	0	0	0.849745	0	0	0	0	0	1.27951	13.3995	0	0.258452	0	0	3081.72	2818.79	1516.03	4270.71	3483.71	2.47273	10.8263	5.8867	4.17533	6.19481	6.02432	0.0454232	0.141624	2.48957	3034.19	5.93003	2.2889	1.8123	1.7231	1.7261	1.7291	14.627	3.4892e-06	7.858e-06	66798	16.028
9.72_581.1865m/z	581.187	9.7198	236.61	0.0937333	100 - 23.5	1.30809	1.07394	0.536217	0.954717	0.844477	0.387685	4.2265	2.92366	0	4.71991	1.1278	1.62451	1.49683	12.711	0.387892	6.75211	4.06976	1.11443	1479.64	804.083	694.93	1013.79	572.641	10.0582	3.53185	4.83055	2.82355	5.49282	5.4261	0.850855	2.43706	4.42201	913.017	5.36051	0.68371	0.72636	0.85633	0.85866	0.86266	5.1573	0.0038296	0.005525	1073.1	10.068
12.99_445.1132m/z	445.113	12.9899	197.712	0.124267	100 - 17.9	0	0	0	0	2.83255	0	0.618851	0	0	0.26445	0	0.0975308	0	1.03201	0	0.308817	0	0.492446	1906.28	609.565	1375.53	1690.02	2034.42	8.96273	1.96007	3.83087	3.39166	0.947872	11.2788	0.472092	0.163472	0.305546	1523.16	5.06199	2.2896	1.8537	1.731	1.7136	1.7117	9.72	8.0483e-05	0.00014923	3226.4	11.656
11.66_623.1973m/z	623.197	11.6601	245.662	0.0862333	100 - 7.51	0	0	0	0	0	0.171079	0	0	1.44102	0	0	0	0	1.91582	0	1.01563	0.000471301	0	249.453	465.177	313.18	849.745	414.986	0.362441	2.43372	8.94314	7.13386	3.3988	7.52492	0.0285132	0.240169	0.488653	458.508	4.96615	2.3015	1.844	1.7494	1.7322	1.7342	14.362	4.0554e-06	9.0639e-06	16081	13.973
15.14_357.0973m/z	357.097	15.1386	178.197	0.1092	100 - 13.4	0	0	0	2.83268	0	0	0	0	0	0	0.323192	0	0.825581	0	0	0	0	0	815.524	249.83	433.837	560.171	1343.61	5.54475	5.13128	6.03168	3.29736	5.00673	3.06227	0.472114	0.0538653	0.137597	680.594	4.67901	2.4719	2.0005	1.871	1.8553	1.8506	19.054	3.6037e-07	9.4159e-07	1441.6	10.493
5.84_905.2564m/z	905.256	5.84477	269.701	0.0569667	100 - 31.4 - 2.95	0	0	0	0	0	0	0	0	0	0	0	0	0	0	0	0	0	0	1104.52	201.649	360.881	150.349	974.3	0	6.6936	2.08363	6.8358	4.68359	7.04857	0	0	0	558.34	4.55753	2.5938	2.0577	1.9222	1.9043	1.9017	53.549	1.2907e-11	8.4168e-11	8459700000	32.978
13.85_549.1600m/z	549.16	13.8523	233.319	0.112467	100 - 17.5	0	0	0	0	0	0	0	0	1.10404	0	1.01635	0	0	0	0	0	0	0	2230.23	453.775	295.825	1500.99	1843.79	1.71921	4.1163	5.52954	6.8978	5.78601	3.1604	0	0.353397	0	1264.92	4.53488	2.8961	2.4603	2.4812	2.4602	2.456	41.368	1.9587e-10	9.6027e-10	19200000000	34.158
14.50_437.1597m/z	437.16	14.498	205.292	0.112017	100 - 24 - 0.348	0	0	0.00628838	0	0.0111163	0	0	0	0	0	0	0	0	0	0.0272646	0	0	0	1209.39	1160	1039.67	765.811	1378.47	5.84607	1.21412	3.27238	8.85359	4.82121	2.2774	0.00290078	0	0.0045441	1110.67	4.3808	2.4148	1.9002	1.868	1.8785	1.8738	44.952	8.2381e-11	4.4094e-10	382880	18.547
18.92_401.1234m/z	401.123	18.9208	202.469	0.113917	100 - 17.9 - 0.309	0	0	0.221289	0	0	0	0.276285	0	0	0	0	0	0	0	0	0	0	0	562.588	315.225	258.292	173.101	624.225	10.1251	0.797585	5.15633	0.596907	4.65506	2.40869	0.0368815	0.0460475	0	386.686	3.95662	2.5997	2.1163	1.9789	1.9621	1.9574	35.586	9.1689e-10	3.8744e-09	10485	13.356
3.73_505.1485m/z	505.149	3.72507	178.489	0.0534833	100 - 7.13	0	0	0.561938	0	0	0	0	0	0	0	0	0.617497	0	0	0	0	0	0	792.529	68.6916	404.525	52.3036	253.433	2.64746	3.05168	2.32492	4.38299	7.69954	2.79143	0.0936563	0.102916	0	314.297	3.81634	2.596	2.1297	1.9895	1.9727	1.9685	31.086	3.5568e-09	1.3326e-08	3355.8	11.712
13.22_285.1115m/z	285.111	13.2213	164.635	0.11495	100 - 8.12 - 0.0229	0	0	0	0	0	0	0	0	0	0	0	0	0	0	0	0	0	0	946.339	1486.39	864.722	1284.85	994.139	2.8596	2.91207	1.44127	3.2833	6.08723	5.68864	0	0	0	1115.29	3.71202	2.8716	2.3207	2.1676	2.1461	2.141	10974	9.2149e-39	6.9471e-37	16900000000	33.976
7.21_503.1552m/z	503.155	7.21355	215.101	0.10835	100 - 22.6 - 0.381	0	0	0	1.46907	0	0	0	1.26695	0	0	0.110979	0.321058	1.07188	0.29117	1.48507	1.32685	0	3.43857	1181.37	1255.07	692.053	1688.48	1291.11	3.99528	0.852579	4.62078	3.64463	4.93184	3.24776	0.244844	0.283165	1.26892	1221.62	3.54881	2.0291	1.6581	1.5867	1.61	1.6204	10.604	4.2951e-05	8.2744e-05	4989.4	12.285
14.39_533.1458m/z	533.146	14.3872	227.838	0.1121	100 - 25.9 - 0.3	0	0	0	0	0	0	0	0	0	0	0	0	0	0	1.02158	4.19535	0	0	2928.79	1655.31	1003.05	2342.92	2333.98	2.54028	9.30205	0.0140545	2.70652	4.0703	2.30165	0	0	0.869488	2052.81	3.48914	2.5155	2.0016	1.8693	1.8766	1.8724	35.891	8.409e-10	3.5975e-09	31100000000	34.856
12.60_297.1125m/z	297.113	12.6015	174.766	0.260967	100 - 16.2	0	3.10512	0	0	0	0	0.734203	0	0.118637	0.129095	0	0	0	0.0760859	0	0	0	0.686008	3595.93	2582.5	1896.28	3579.92	3425.07	0.557187	6.02896	1.44711	1.01751	0.979924	10.2184	0.51752	0.163656	0.127016	3015.94	3.37485	2.3693	1.9042	1.806	1.8026	1.7989	11.959	1.7385e-05	3.5458e-05	5827.7	12.509
9.06_463.1604m/z	463.16	9.05648	229.333	0.151233	100 - 20.4 - 0.177	0	0	0	0	0	0	0	0	0.597818	0	0	0.253531	0.321124	0.275829	0	0.492409	0	0.334854	2143.99	1489.17	1396.59	1465.8	1694.59	0	0.365245	3.37492	3.813	10.7226	1.89357	0	0.141892	0.237369	1638.03	3.36156	2.0945	1.644	1.5363	1.5227	1.5207	12.137	1.5511e-05	3.1845e-05	24800000000	34.531
12.07_492.1581m/z	492.158	12.0651	228.679	0.0517833	100 - 5.22	0	0	0	0	0	0	0	0	0	0	0	0.336728	0	0	0	0.0246404	0	0.174833	354.876	261.59	233.871	476.566	423.831	1.63325	1.68743	3.68105	7.70491	2.00415	3.20997	0	0.0561213	0.0332456	350.147	3.32013	2.6483	2.1715	2.0283	2.0101	2.0076	28.645	7.9518e-09	2.7617e-08	5305300000	32.305
5.54_622.1590m/z	622.159	5.54443	233.972	0.0932	100 - 23.4 - 3.08	0	0.0729746	0	0	0	0	0	0.0243411	0.46539	0.363393	0	1.9478	0	0.0027354	0	0	0	0.581982	501.513	479.24	317.132	390.638	345.862	3.98931	2.96967	0.358869	3.64333	4.82867	3.60784	0.0121624	0.466821	0.0974529	406.877	3.23295	2.4952	2.1391	2.2176	2.2142	2.2089	13.209	7.9776e-06	1.7041e-05	33453	15.03
8.18_403.1023m/z	403.102	8.18397	189.571	0.0983833	100 - 12.5	0	0	0	0	0	0	0	0	0	0	0	0	0	0	0	0	0.078	0	486.807	560.474	491.857	398.821	680.398	6.03493	1.88776	1.55959	2.37249	4.06174	1.18141	0	0	0.013	523.671	2.84965	2.7331	2.208	2.0648	2.0443	2.0404	94.043	2.6594e-14	2.9358e-13	7934400000	32.885
15.29_371.1129m/z	371.113	15.2908	190.412	0.13645	100 - 11.6	0	0	0	0	0	0	0	0	0	0	0	0	0	0.214922	0	0	0	0	530.146	91.9586	251.201	285.963	735.352	8.67824	0.044088	4.51821	1.62891	0	1.70751	0	0	0.0358204	378.924	2.76283	2.376	1.8585	1.7581	1.7404	1.7371	29.345	6.2768e-09	2.2365e-08	5741300000	32.419
10.98_454.1710m/z	454.171	10.9758	206.764	0.0466167	100 - 17.9	0	0	0	0	0	0	0	0	0	0	0	0	0	0	0	0	0	0	742.316	477.572	706.717	673.889	651.597	2.04175	3.93886	5.36952	0	2.89852	2.01017	0	0	0	650.418	2.7098	2.5667	2.0214	1.8887	1.87	1.8653	58.074	5.3986e-12	3.7754e-11	9854800000	33.198
11.84_339.0865m/z	339.086	11.8406	184.106	0.177883	100 - 11.4	0	0	0	0	0	0	0	0	0	0	0	0	0	0	0	0	0	0	535.326	584.238	434.882	497.372	711.635	1.08402	0	4.36094	5.91238	3.42805	0.657938	0	0	0	552.69	2.57389	2.5472	2.006	1.8733	1.8563	1.8533	58.14	5.3334e-12	3.7382e-11	8374100000	32.963
7.95_487.3534m/z	487.353	7.94523	213.541	0.0696167	100 - 3.03	0	0	0	0	0	0	0	0	0	0	0	0	0	0	0	0	0	0	166.086	536.47	582.076	417.549	230.284	1.63531	0	3.58036	5.21362	1.81217	3.12965	0	0	0	386.493	2.56185	2.5569	2.0209	1.887	1.8696	1.8666	55.886	8.164e-12	5.5401e-11	5860000000	32.447
13.94_475.1243m/z	475.124	13.9437	234.869	0.143967	100 - 21.9	0	0	0	0	0	0	0	0	0	0	0	0	0	0	0	0	0	0	8643.39	7059.22	4661.89	13446.9	9163.7	0.536006	1.62054	1.81367	2.41767	0.808848	6.96148	0	0	0	8595.02	2.3597	2.8274	2.241	2.0927	2.0717	2.0668	4146.7	1.0744e-33	4.6446e-32	130000000000	36.922
16.28_581.1658m/z	581.166	16.2792	234.669	0.12945	100 - 25.9	0	0	0	0	0	0	0	0	0.0508743	0	0	0.986327	1.00644	0	0	0	0	0	1830.71	785.748	1178.38	767.898	2047.92	1.00536	0.777347	2.36581	0.520313	3.25164	5.79624	0	0.172867	0.167741	1322.13	2.28612	2.7021	2.2358	2.1864	2.178	2.1727	25.28	2.6538e-08	8.3491e-08	20000000000	34.222
8.40_507.2083m/z	507.208	8.39705	218.803	0.0777167	100 - 11.3	1.69133	0	0	0	0	0	0.00162186	0	0	2.8998	0	1.05845	0.771586	0.22981	0	0	0	0	779.757	419.321	337.505	54.2919	2.70119	2.88532	1.69105	0.918552	1.02647	1.79869	3.4487	0.281889	0.659977	0.166899	318.715	1.96147	2.2938	1.9206	1.8785	1.8989	1.8942	8.8995	0.00014854	0.00026579	1130.6	10.143
7.61_132.0212m/z	132.021	7.61357	124.558	0.103817	100 - 6.04	0	0	0	0	0	0.250807	0	0	0.439111	0	0	0.53505	0	9.16223	0	0	0	0	74.4116	484.995	556.549	319.687	166.92	1.8783	1.23548	3.61011	1.13379	1.53204	1.73029	0.0418011	0.16236	1.52704	320.513	1.85334	2.412	1.9687	1.8407	1.8338	1.8347	12.988	9.126e-06	1.9321e-05	7667.5	12.905
10.16_517.1341m/z	517.134	10.1574	232.015	0.0829333	100 - 12.4	0	0	0	0	1.0598	0	0	0	0	0	0	0	0	0.193203	0	0	0	0	351.696	296.022	112.347	268.557	538.07	2.54325	1.70489	1.60814	0.0435454	1.31965	2.3544	0.176633	0	0.0322005	313.338	1.59565	2.3568	1.8455	1.9322	1.9193	1.9147	30.42	4.4062e-09	1.6108e-08	1774	10.793
6.35_670.1790m/z	670.179	6.35452	240.994	0.0362333	100 - 25.3 - 1.63	0	0	0	0	0	0	0	0	0	0	0	0	0	0	0	0	0	0	620.52	355.028	205.938	527	455.418	1.63185	0.175213	2.96761	1.18275	0	3.07049	0	0	0	432.781	1.50465	2.5057	1.9685	1.8388	1.8206	1.8161	59.402	4.2287e-12	3.054e-11	6557300000	32.61
7.38_799.1382m/z	799.138	7.37537	252.973	0.0724833	100 - 18.6 - 1.14	0	0	0	0	0	0	0	0	0	0	0	0	0	0	0	0	0	0	812.929	598.237	471.802	760.602	405.926	1.75394	1.11574	3.41754	0.736142	1.12553	0	0	0	0	609.899	1.35815	2.5171	1.976	1.8483	1.8342	1.8297	61.414	2.9478e-12	2.1956e-11	9240900000	33.105
12.62_345.0969m/z	345.097	12.617	180.33	0.134633	100 - 9.86	0	0	0	0	0	0	0	0	0	0	0	0.272922	0	0	0	0	0	0	620.737	229.099	518.013	439.642	802.695	1.7402	2.27073	1.07086	0	0.952652	0.25798	0	0.045487	0	522.037	1.04874	2.4937	1.9745	1.865	1.8473	1.8428	31.266	3.358e-09	1.2666e-08	7909700000	32.881
13.62_414.0999m/z	414.1	13.6229	192.94	0.0792167	100 - 29.7	0	0	0	0	0	0	0	0	0	0	0	0	0	0	0	0	0	0	336.452	410.458	345.144	351.996	714.456	1.19851	0.826635	0	1.15091	1.09027	0.848819	0	0	0	431.701	0.852523	2.4932	1.9569	1.8274	1.8096	1.8055	62.111	2.6082e-12	1.9615e-11	6540900000	32.607
16.69_583.2185m/z	583.218	16.6934	238.52	0.276783	100 - 29.6	95483.3	104953	67944	54205.8	40219.3	54683.8	92534.6	47725.2	64732.5	87486.6	59933.7	64435.4	93423.5	77693.4	57159.2	55493.5	64271.1	83235.3	1139	105.094	778.574	361.5	1155.54	32194.4	35992.7	36889.7	33362.6	29759.5	22776.3	69581.5	69474.7	71879.3	707.941	31829.2	0.68216	0.69107	0.65651	0.65272	0.6516	102.34	1.0267e-14	1.242e-13	0.010174	-6.6189
16.75_555.1868m/z	555.187	16.7528	231.272	0.204267	100 - 27.2 - 5.3	53215.3	54615.5	42751	16155.2	17034.4	31383.7	34640.6	19996.3	33343.5	37119.4	23990.3	48651.7	53424.1	33024.8	21695.3	11768.2	28830.8	39558.6	190.513	34.3167	127.277	57.5971	192.128	5939.38	2437.4	5213.47	8019.96	3630.94	3002.53	35859.2	32957	31383.6	120.366	4707.28	0.97689	0.79222	0.74467	0.74186	0.74022	116.95	2.2653e-15	3.0778e-14	0.0033566	-8.2188
17.53_825.2968m/z	825.297	17.5294	274.736	0.652383	100 - 46.1 - 10.8	31802.5	33437.5	20261	15355.8	13231.3	9824.98	34791.2	11215.8	14756.9	33967.2	15121	36356.5	38428.5	33030.3	12346.1	12699.8	18969.7	39509.1	190.117	0.399616	35.6458	10.543	97.1312	6088.56	4293.41	7717.16	9745.4	4058.27	6383.07	20652.2	24368.1	25830.6	66.7673	6380.98	0.81752	0.81305	0.78391	0.7886	0.78793	40.71	2.3121e-10	1.1184e-09	0.0032329	-8.2729
16.64_629.2233m/z	629.223	16.6365	243.598	0.833433	100 - 32 - 5.44	28640.3	25832.1	16480.4	14807.5	14910.3	9009.28	26367.2	12284.9	13086.9	28817.5	12407.7	33792.2	35244.3	27137.8	11633.7	11133.4	18130.2	29261.4	965.585	213.843	657.149	321.412	417.457	4719.73	2988.27	6377.5	9751.69	3218.67	5286.59	18280	21126.1	22090.1	515.089	5390.41	0.77577	0.62788	0.58951	0.58902	0.58855	60.033	3.7721e-12	2.7695e-11	0.028178	-5.1493
8.64_423.1656m/z	423.166	8.63965	194.55	0.32025	100 - 17.6 - 2.92	17179.1	13546.9	8346.53	9747.91	17701.1	12284.2	14298.5	11692.4	11361.8	12976.9	9539.05	13910.7	13905.4	15324.6	14290.6	8276.28	12524.6	10108	1286.71	903.256	1777.08	1590.4	1576.7	5804.08	5032.42	7410.41	5192.89	4528.04	4513.37	13134.3	12296.5	12404.9	1426.83	5413.53	0.6376	0.50347	0.47239	0.46983	0.46864	88.462	5.2772e-14	5.483e-13	0.10863	-3.2025
16.48_613.2286m/z	613.229	16.476	241.905	0.22265	100 - 29.8	15578.5	17567.4	12266.3	8599.79	6381.42	7894.22	14919.9	7487.41	11165.1	13003.3	9716.77	12669.1	16622.8	14263.4	9740.87	8750.13	10168.2	16066.4	192.61	7.81282	118.319	64.3506	218.896	3958.28	3451.92	4723.57	4082.86	3290.95	3455.43	11381.3	11493.6	12602	120.398	3827.17	0.75577	0.69658	0.66449	0.66321	0.66257	65.585	1.4417e-12	1.1282e-11	0.010579	-6.5627
14.41_433.1499m/z	433.15	14.4146	214.769	0.481367	100 - 18.9 - 0.103	14623.1	12683.9	7574.97	7435.57	7187.45	4500.87	9475.84	5907.47	9181.73	12391.8	6324.29	13354.1	14036.4	11765.1	6741.99	5685.21	8315.33	10333.3	570.508	291.162	1100.23	332.589	192.506	2364.63	1255.47	3285.55	3521.83	1834.13	1871.41	9000.97	9439.2	9479.55	497.399	2355.5	0.78196	0.61072	0.57046	0.56715	0.56637	50.598	2.3627e-11	1.4348e-10	0.055261	-4.1776
16.49_659.2336m/z	659.234	16.4863	247.046	0.644667	100 - 31.4 - 4.35 - 0.0242	13168.8	12896.6	7729.18	6992.69	7733.23	4072.71	11052.8	6533.07	6396.4	14595.3	5369	18417.4	17168.1	11768.7	5090.92	4672.13	9387.27	13897.3	1602.58	847.332	801.254	463.336	1030.72	1859.39	800.71	2797.84	3886.3	1394.72	1746.39	8765.52	10394	10330.7	949.043	2080.89	0.79385	0.6281	0.58713	0.5905	0.58984	26.685	1.5813e-08	5.1942e-08	0.10827	-3.2073
8.64_375.1445m/z	375.144	8.63965	186.673	0.155333	100 - 15.6 - 1.93	8488.18	8218.54	5183.87	6228.65	14696.2	7902.47	8908.6	7364.81	6863.21	9153.47	6555.84	11560.6	9371.2	10427.7	9148.52	5103.54	8870.71	6474.72	476.559	438.184	705.274	379.475	497.43	3060.45	2482.64	3350.47	3391.19	2434.67	2419.48	8452.98	8401.09	8232.74	499.384	2856.48	0.70601	0.56329	0.52647	0.5224	0.52111	121.33	1.491e-15	2.0948e-14	0.059078	-4.0812
11.92_683.2186m/z	683.219	11.9234	250.623	0.141033	100 - 30 - 7.47 - 0.283	9137.14	8521.73	5475.5	6311.66	15331	5704.8	7494.37	4594.47	5406.46	5271.31	6400.66	5937.35	4624.21	4742.86	4676.35	7725.73	4949.15	4173.12	434.828	635.151	616.134	337.897	329.694	2282.43	2625.33	2852.37	2864.2	1604	5343.19	8413.65	5850.77	5148.57	470.741	2928.59	0.67212	0.5337	0.51052	0.50556	0.50445	71.385	5.6971e-13	4.8445e-12	0.05595	-4.1597
19.26_869.3235m/z	869.323	19.2574	282.362	0.139867	100 - 45.7 - 13.9	11350.8	13108.6	8695.7	5768.09	5550.15	3801.18	10320.3	5530.4	6391.79	12538.3	6215.43	14597.7	14325	10743.4	4966.38	5026.31	8397.12	15464.7	124.754	0.952796	123.207	26.9461	84.7681	2244.1	882.842	2881.62	3841.61	1589.83	1648.85	8045.76	9265.66	9820.48	72.1257	2181.48	0.81868	0.72616	0.69348	0.69971	0.69947	33.755	1.5629e-09	6.27e-09	0.0089644	-6.8016
14.39_844.2600m/z	844.26	14.3872	293.023	0.1538	100 - 45.2 - 12.8 - 0.952	6374.36	4702.44	10969.3	7124.29	4345.52	14117.4	3785.68	4556.87	8045.3	4140.28	6681.68	8356.54	8258.47	8819.67	6875.42	4763.37	4166.69	8219.76	1.70601	0.468196	0.223775	0	0.620947	3067.4	2408.89	1680.17	3051.21	3907.52	1280.49	7938.88	5927.73	6850.57	0.603786	2565.95	0.90951	1.0707	1.0566	1.0474	1.0452	17.974	6.037e-07	1.5208e-06	7.61e-05	-13.683
14.11_844.2602m/z	844.26	14.1073	288.87	0.13835	100 - 45.9 - 15.1 - 2.36	6530.07	4829.27	9889.44	6825.44	4240.21	14201.8	4025.16	5559.65	7777.09	4143.79	6122.3	7013.82	7642.64	8605.84	7530.1	4748.96	4107.56	7964.33	0	0	8.4142	0.874001	3.35054	3093.73	2513.98	1558.58	2797.26	3525.65	1095.4	7752.71	5773.64	6766.57	2.52775	2430.77	0.94885	1.1279	1.0727	1.0625	1.0603	13.868	5.3952e-06	1.1798e-05	0.00032605	-11.583
17.94_781.2709m/z	781.271	17.9375	271.255	0.231967	100 - 41.4	10967.9	12915.1	10434.8	3140.79	3188.45	4759.14	8562.63	3255.26	6126.09	10486	4767.81	13371.9	12579.7	8168.74	3884.29	1935.95	6177.01	10575.4	7.30243	0	0	0.314693	2.8971	969.441	228.144	1020.4	1438.99	371.389	499.904	7567.69	7761.62	7220.18	2.10284	754.712	1.1093	1.1353	1.099	1.105	1.1037	14.477	3.7978e-06	8.522e-06	0.00027787	-11.813
9.28_489.1873m/z	489.187	9.28303	219.176	0.189683	100 - 24.2 - 2.58	4201.71	3757.1	6443.17	5450.78	3863.17	7602.17	6954.39	5377.54	5421.1	3666.11	6708.25	5000.68	5163.59	4054.97	4678.93	11701.8	3879.09	4937.33	71.0153	0.57359	41.2662	0.0120272	0	1030.04	580.914	772.478	308.891	1046.7	623.599	5219.68	5521.35	5735.96	22.5734	727.104	0.97703	0.94757	0.89142	0.89118	0.88892	10.259	5.4682e-05	0.00010385
12.02_571.2178m/z	571.218	12.0184	234.847	0.156267	100 - 30.4 - 5.84	6144.87	5607.39	5076.4	4736.42	3953.84	5741.5	6057.59	5226.02	5223.81	3645.36	5080.72	3183.11	3863.84	3211.06	5384.02	6454.37	4438	3362.8	51.8788	13.8188	95.3042	78.0101	21.7846	2441.43	3761.73	2264.83	1593.96	2750.55	2227.7	5210.07	4736.1	4452.35	52.1593	2506.7	0.66849	0.68399	0.6394	0.63339	0.63181	133.95	4.8145e-16	7.2949e-15	0.010011	-6.6422
8.41_593.1506m/z	593.151	8.41258	234.459	0.15535	100 - 24.5 - 4.07	2023.22	2979.39	2048.66	8632.37	8308.14	5714.98	4605.34	2827.72	2520.67	5944.16	2695.69	2232.11	1385.95	1211.93	1629.9	2504.34	3990.98	9818.55	777.927	832.324	46.1286	97.656	148.913	215.472	248.28	330.606	304.214	597.594	616.932	4951.13	3470.95	3423.61	380.59	385.516	0.97213	0.81193	0.76404	0.75642	0.7554	18.488	4.7092e-07	1.2045e-06	0.076869	-3.7014
16.69_585.2251m/z	585.225	16.6934	236.538	0.214633	100 - 14.9 - 0.457	6773.52	7129.38	5006.18	3696.5	3057.49	3968.65	6405.42	3593.7	4481.24	5941.54	4461.68	4529.66	6402.45	5404.57	4192.88	4281.08	4563.33	5727.89	21.5381	9.16214	12.3627	4.60316	9.53184	2196.58	2573.96	2567.82	2174.96	2180.76	1652.38	4938.62	4902.21	5095.37	11.4396	2224.41	0.73568	0.78603	0.73802	0.7306	0.72888	386.97	2.0575e-21	4.6422e-20	0.0023164	-8.7539
17.97_555.1868m/z	555.187	17.9737	235.144	0.196767	100 - 27.2 - 4.09	8092.32	8541.38	5220.19	1773.06	1898.83	1992.7	5845.55	1719.58	3282.71	5110.27	2196.12	8968.03	10264.4	4522.28	1754.74	885.692	2460.25	5474.88	110.852	35.7808	56.4333	24.5718	143.866	659.739	257.51	568.308	1415.43	280.118	569.752	4586.42	4520.38	4227.04	74.3007	625.143	0.91074	0.70944	0.66649	0.67228	0.6715	32.928	2.0041e-09	7.8763e-09	0.0162	-5.9478
13.32_559.1814m/z	559.181	13.3222	215.934	0.199633	100 - 25.9 - 2.69	6651.89	5154.04	3920.75	3072.75	4002.6	4046.85	5822.5	3006.82	3766.07	3849.66	2976.32	6420.08	5578.48	4202.15	2226.28	2254.28	4120.26	5168.1	56.1648	88.8343	77.3927	56.2867	43.6427	290.639	241.075	256.322	722.538	238.203	141.312	4474.81	4306.91	3924.93	64.4642	315.015	1.119	0.88567	0.82707	0.81921	0.81722	144.98	1.9431e-16	3.12e-15	0.014406	-6.1172
19.05_643.2389m/z	643.239	19.0502	241.412	0.243367	100 - 31.2	6733.75	7294.78	4788.95	3373.29	1958.16	2023.81	5829.26	3006.1	3810.57	6679.29	3344.39	7963.77	9139.04	6192.28	2749.79	2248.52	4225.17	7839.97	148.878	0.364721	128.494	68.7535	79.9655	1495.61	607.597	1481	1669.93	1157.9	716.903	4362.12	5105.56	5399.13	85.2912	1188.16	0.76383	0.66765	0.63646	0.64903	0.65022	18.514	4.6521e-07	1.1909e-06	0.019553	-5.6765
18.23_781.2717m/z	781.272	18.2274	273.287	0.1139	100 - 38.9 - 9.01 - 0.475	5370.07	7259.43	6298.26	1805.81	1791.51	2755.01	4489.87	1658.65	3394.85	5985.44	3358.63	6995.01	6763.79	5168.85	2333.85	1058.57	3272.08	5732.42	32.1556	1.74592	5.48588	0	21.544	644.308	179.467	772.395	996.547	292.408	375.738	4213.35	4313.74	4054.93	12.1863	543.477	0.92349	0.8726	0.87473	0.88693	0.88483	7.5904	0.00042232	0.00070448
14.22_711.2761m/z	711.276	14.2243	266.186	0.1828	100 - 36.8 - 3.18	5271.22	5123.59	6183.18	2881.67	1373.89	4366.56	5476.73	3122.77	3767.16	4782.37	4887.19	5684.82	7077.77	4406.62	3346.71	3640.11	3303.25	6555.27	0.372863	0.312753	0.0642335	0.0550275	2.84815	1079.54	519.033	825.115	360.591	785.251	705.495	4200.02	4620.17	4721.62	0.730605	712.504	1.0113	0.97899	0.91707	0.90806	0.90593	165	4.3813e-17	7.4615e-16	0.00017395	-12.489
10.14_664.2173m/z	664.217	10.1367	243.04	0.151983	100 - 36.6 - 9.26 - 0.397	3291.39	2560.86	4992.47	3553.63	2735.09	7452.15	2966.64	3474.98	4101.54	3715.37	3174.56	5616.79	4783.44	4273.07	3555.41	2808.34	3074.76	3292.7	212.248	90.3764	27.2047	35.0136	185.264	1568.98	1179.22	1185.19	1184.35	1993.91	462.855	4097.6	3841.65	3631.29	110.021	1262.42	0.75336	0.62782	0.59359	0.58773	0.58625	57.658	5.834e-12	4.0661e-11	0.02685	-5.2189
15.87_757.2816m/z	757.282	15.869	267.537	0.260117	100 - 34.9 - 2.01	4174.27	3436.11	4706.84	4098.64	2426.66	2875.72	4812.16	3905.03	2808.28	3193.41	5238.82	5126.97	6483.49	4648.53	2715.65	6775.8	2811.07	5288.27	7.46286	2.21689	12.4718	3.25776	46.1643	467.135	16.8519	171.089	245.722	493.318	383.824	3619.71	4180.78	4787.14	14.3147	296.323	1.1591	0.90268	0.84474	0.83929	0.83738	64.5	1.7295e-12	1.3365e-11	0.0039547	-7.9822
15.69_771.2976m/z	771.298	15.6885	267.343	0.243117	100 - 40.7 - 2.7	5352.34	4147.14	4368.6	2325.95	2395.01	2897.85	4479.09	2898.44	2834.21	3503.44	4058.85	4877.32	7328.04	4087.84	2288.38	2738.2	2324.9	5489.36	2.02921	0	3.472	0.987893	2.78615	649.562	100.078	208.405	354.033	403.266	405.045	3581.15	3775.23	4042.79	1.85505	353.398	1.0411	0.95945	0.94062	0.9642	0.96402	11.442	2.4364e-05	4.8634e-05
17.33_855.3071m/z	855.307	17.3275	276.394	0.621367	100 - 36.9 - 3.52	5501.65	5677.09	3464.18	2574.6	2241.55	1389.33	5367.69	1974.53	2646.94	5671.34	2520.11	7244.3	6942.53	5612.77	2296.82	2176.8	3155.34	6740.31	3.43709	0.00236121	1.00045	0	0.492786	674.922	234.621	973.805	1196.02	294.363	854.302	3474.73	4237.48	4487.43	0.986536	704.672	0.99389	1.0653	1.0461	1.0538	1.0511	16.971	9.9466e-07	2.4295e-06	0.00028392	-11.782
18.16_781.2708m/z	781.271	18.1601	275.324	0.108733	100 - 41.8 - 9.8 - 0.45	5351.9	6548.28	4313.79	1419.15	1029.85	1767.75	3997.85	1512.77	2958.2	4723.82	1940.94	6721.67	6697.75	4033.33	1827.66	1003.63	2702.6	5342.42	18.5862	0	4.67147	0	27.1725	570.488	127.873	327.034	538.72	175.381	198.554	3405.12	3642.54	3601.23	10.086	323.008	1.0307	1.0389	1.0874	1.1408	1.1386	8.9163	0.00014664	0.00026277
6.75_401.1811m/z	401.181	6.74745	196.925	0.13195	100 - 17.3 - 1.48	5053.29	3969.75	3538.33	2851.15	2109.57	2895.42	2219.59	3245.42	5432.81	3149.12	3425.49	2036.58	4161.98	2703.8	5710.15	3657.6	3207.92	2168.84	329.842	33.817	359.604	392.256	328.906	1490.16	1644.94	2023.83	830.977	1051.49	1565.18	3402.92	3251.5	3601.72	288.885	1434.43	0.63584	0.52273	0.49008	0.48843	0.48791	26.264	1.8421e-08	5.9653e-08	0.084893	-3.5582
8.95_503.2028m/z	503.203	8.95033	226.52	0.147417	100 - 27.4 - 2.33	3849.44	2608.88	3836.17	2291.83	2023.52	4775.05	3602.47	2358.23	3400.24	2633.21	4185.78	3257.76	3431.11	2407.04	2715.59	2993.16	2393.58	3034.03	29.3224	1.05839	5.91641	8.77254	2.90994	775.724	369.732	556.724	144.178	584.137	348.614	3230.81	3239.61	2829.09	9.59594	463.185	0.98829	0.81888	0.76535	0.75824	0.75658	107.9	5.6495e-15	7.1862e-14	0.0029701	-8.3953
9.25_403.1395m/z	403.139	9.2461	208.009	0.13795	100 - 20.8 - 0.712	2562.46	2302.35	1882.29	2320.59	4615.77	3130.14	2792.05	2197.16	3008.4	2515.3	2810.92	2384.16	2072.85	2683.49	3267.32	2584.61	3433.69	2485.46	231.347	169.852	300.716	225.595	228.801	859.716	1077.63	1558.32	1196.89	834.053	1181.05	2802.27	2618	2754.57	231.262	1117.94	0.66152	0.52791	0.49438	0.48989	0.48884	125.02	1.0592e-15	1.5228e-14	0.082527	-3.599
13.75_601.2278m/z	601.228	13.7547	238.205	0.126267	100 - 28.5 - 1.23	4236.6	3840.48	2793.18	2207.78	1468.2	2245.02	3130.58	2216.61	2826.12	2601.7	2077.04	2178.26	3064.92	2551.15	2336.94	2328.52	2741.69	2709.43	18.6424	1.97336	7.86763	2.28725	28.7734	801.197	1046	1084.71	638.223	704.083	559.332	2798.54	2505.05	2622.11	11.9088	805.592	0.81894	0.76141	0.72574	0.72079	0.71923	113.79	3.0902e-15	4.0995e-14	0.0042554	-7.8765
9.25_421.1501m/z	421.15	9.2461	194.598	0.117133	100 - 19.6 - 1.52	2626.92	2349.29	1917.25	2496.59	4212.86	2941.42	2898.03	2485.21	2814.56	2488.22	2645.54	2180.97	2057.85	2487.63	3004.18	2281.88	3075.51	2488.48	188.759	139.504	229.187	192.035	167.146	918.601	1061.44	1641.03	1103.4	920.34	1067.45	2757.39	2585.42	2565.92	183.326	1118.71	0.65992	0.5376	0.50295	0.49805	0.49691	191.14	7.9814e-18	1.4512e-16	0.066485	-3.9108
14.04_559.1814m/z	559.181	14.0377	217.822	0.129433	100 - 27.3 - 0.195	4111.68	3685.86	2315.38	1719.81	1810.52	1948.87	3628.37	1707.6	2449.61	1933.26	1608.95	4076.32	3717.88	2658.58	1507.69	1180.54	2373.42	3389.27	3.57893	0.83824	1.93243	3.14843	0.162189	151.939	112.203	154.99	246.743	99.6965	14.2556	2598.69	2567.35	2471.23	1.93204	129.971	1.2268	0.96127	0.89781	0.88893	0.88729	100.74	1.2263e-14	1.4692e-13	0.00074347	-10.393
13.90_677.2076m/z	677.208	13.8965	248.739	0.249767	100 - 26.9 - 1.52	2505.57	3947.45	2847.45	1131.31	2614.09	2528.75	2138.43	1609.14	2487.84	2646.65	1430.45	5008.41	3060.37	1862.48	1417.94	850.023	2721.87	2079.18	27.3701	30.9538	14.3824	20.5506	23.6738	37.2842	43.9025	60.4338	242.698	41.2661	43.5602	2595.77	2553.49	1998.64	23.3861	78.1907	1.2814	1.0466	0.97753	0.96998	0.96753	118.54	1.9427e-15	2.663e-14	0.0090093	-6.7944
9.81_449.1448m/z	449.145	9.80808	193.962	0.181683	100 - 20 - 2.92	3354.58	3374.04	1217.44	1888.04	4230.3	1010.76	2917.89	1757.39	1976.05	4558.55	1041.13	5302.03	3549.66	3118.94	1333.99	1243.16	2396.22	2589.62	133.624	69.0826	184.225	74.7384	154.316	339.37	234.318	558.243	718.422	219.096	508.909	2512.53	2925.51	2371.93	123.197	429.727	0.86253	0.67332	0.62921	0.63427	0.63287	37.614	5.2157e-10	2.323e-09	0.049033	-4.3501
6.75_447.1866m/z	447.187	6.74745	199.506	0.137133	100 - 19 - 0.618	4229.22	2832.8	2465.81	1880.33	1446.9	1970.91	1566.32	2359.71	3808.7	2076.9	2274.4	1277.82	2683.36	1824.43	3747.37	2412.08	2032.99	1421.19	129.214	6.74995	134.997	256.865	114.514	753.475	929.198	1180.36	368.129	422.107	790.449	2470.99	2227.31	2353.57	128.468	740.619	0.73693	0.59067	0.55351	0.55144	0.55104	23.743	4.8036e-08	1.4374e-07	0.05199	-4.2656
9.21_503.2030m/z	503.203	9.20955	226.52	0.144783	100 - 25 - 2.18	2897.53	2078.31	2822.21	1767.61	1836.59	3344.05	3050.69	2048.85	2655.38	1896.14	2784.67	2360.91	2789.74	1830.43	1802.97	2448.14	1769.38	2448.57	13.3716	0.862497	3.56724	0.876006	0.572929	464.182	206.398	351.12	176.461	352.035	287.656	2457.72	2466.11	2181.54	3.85005	306.309	1.021	0.86275	0.80649	0.79871	0.79673	146.37	1.7411e-16	2.8104e-15	0.0015665	-9.3182
11.93_729.2240m/z	729.224	11.9286	253.912	0.12705	100 - 32.7 - 5.22	3343.3	2821.66	1648.51	1848.15	2980.93	1870.75	2180.85	1461.28	1895.29	1646.62	1866.44	1400.84	1572.67	1436.95	1650.22	2147.69	1450.88	1103.92	233.325	175.248	136.23	95.331	97.5355	829.618	882.968	1012.2	874.938	518.117	1503.48	2418.88	1741.89	1560.39	147.534	936.887	0.64554	0.52176	0.49823	0.49325	0.49214	79.836	1.655e-13	1.5596e-12	0.060993	-4.0352
16.80_937.3602m/z	937.36	16.7993	298.125	0.225	100 - 48.9 - 6.52	3450.72	3036.83	3155.56	1638.5	1019.55	2084.1	4147.34	2046.56	1980.08	3080.58	2814.34	3735.71	4845.15	2686.53	1870.29	2185.16	2165.41	4332.08	0	0	0	0	0	546.333	234.97	451.228	282.15	352.654	457.579	2397.54	2967.43	3014.1	0	387.486	1.3262	1.5947	1.4906	1.4765	1.4728	4962	1.2505e-34	5.8677e-33	2.75e-11	-35.08
13.63_599.2126m/z	599.213	13.6333	236.294	0.195183	100 - 29.6	3996.01	2705.85	1178.36	2891.58	1950.18	844.284	2986.08	2798.38	2024.71	1969.14	1085.69	2397.88	3860.5	3421.91	1426.75	1284.8	2576.79	2453.64	263.856	2.20912	127.047	17.3969	22.9876	303.539	494.899	652.888	499.998	210.169	395.658	2261.05	2210.31	2504.06	86.6992	426.192	0.84776	0.67273	0.64101	0.6482	0.64774	23.91	4.4976e-08	1.353e-07	0.038345	-4.7048
16.93_923.3448m/z	923.345	16.9288	298.292	0.243417	100 - 47.2 - 8.31 - 0.0348	2644.68	2602.44	3144.37	2190.77	995.318	1864.26	4124.69	2280.61	1783.74	2384.53	3012.25	3424.71	4184.29	2634.53	1923.71	4095.27	2079.41	3751.1	3.58761	0	0	0	1.50398	355.232	192.813	344.388	92.5471	336.374	371.365	2240.31	2835.09	3111.39	1.01832	282.12	1.1602	1.2701	1.2487	1.2558	1.253	19.674	2.7059e-07	7.2196e-07	0.00045454	-11.103
16.50_555.1866m/z	555.187	16.5019	219.788	0.1398	100 - 28.6 - 2.94	3223.87	3271.3	2679.18	933.409	1170.36	1989.6	2052.98	1143.26	1868.59	2104.01	1299.04	3626.76	3324.49	1813.96	1098.07	638.316	1759.01	2542.96	7.94625	1.68411	5.30165	3.26044	5.38492	146.595	44.8801	139.187	258.364	77.1631	86.9071	2211.29	2015.77	1862.8	4.71547	125.516	1.1592	0.90228	0.84512	0.841	0.83909	128.2	7.9502e-16	1.1619e-14	0.0021325	-8.8733
9.28_515.1916m/z	515.192	9.2776	209.234	0.172133	100 - 25.9 - 3.14	2230.74	3015.01	2062.1	1853.5	1850.49	2059.53	2636.15	2088.55	2403.33	2821.33	1495.01	2750.39	2545.65	3388.17	1588.02	2193.09	2680.83	2914.35	14.9532	3.10358	11.9606	1.84636	4.59786	972.246	933.632	1120.87	927.227	787.951	795.77	2178.56	2365.79	2551.68	7.29232	922.949	0.75449	0.77358	0.72909	0.72223	0.72049	214.26	2.1153e-18	4.0237e-17	0.0033473	-8.2228
9.78_503.2030m/z	503.203	9.7822	230.371	0.1349	100 - 25.7 - 2.41	2360.19	1732.82	2458.87	1570.36	1569.01	3134.89	2705.23	1857.72	2095.73	1637.93	2155.31	2373.68	2835.14	1595.37	1576.21	2097.18	1431.63	2231.57	1.70182	0	0	0	0.0265984	537.791	260.843	377.089	167.242	416.765	263.175	2137.69	2137.6	1961.18	0.345683	337.151	1.152	1.3237	1.2904	1.2897	1.2865	28.087	9.6316e-09	3.2806e-08	0.00016171	-12.594
9.71_515.1917m/z	515.192	9.71467	212.981	0.1843	100 - 26.5 - 1.19	2473.38	3006.73	1992.27	1711.46	1712.45	1850.6	2764.12	1884.78	2362.71	2783.67	1311.65	2607.41	2544.39	2895.65	1458.46	2055.03	2553.62	2960.02	5.24964	0	0.301796	3.38697	3.26821	1013.65	1002.32	1164.49	883.185	766.292	894.234	2124.48	2285.72	2411.2	2.44132	954.029	0.78208	0.95252	0.94487	0.96384	0.96351	10.706	4.0037e-05	7.7517e-05
14.48_697.2605m/z	697.261	14.4768	260.365	0.15395	100 - 35.1 - 3.99	2207.58	1908.49	2687.05	1842.15	1392.33	2369.91	2805.71	2300.43	1951.11	1621.63	3185.23	1941.81	2696.2	1932.03	1812.97	3637.25	1454.66	2346.8	24.9143	8.16415	6.29264	10.924	18.6525	370.259	207.362	368.243	77.2816	315.359	271.032	2067.92	2300.99	2313.32	13.7895	268.256	1.0121	0.79648	0.7437	0.73623	0.73483	158.92	6.7538e-17	1.1346e-15	0.0066683	-7.2285
13.17_559.1819m/z	559.182	13.1696	215.934	0.164183	100 - 24.8 - 1.82	3287.6	2106.51	1852.65	1468.69	1816.37	1869.68	2066.85	1081.43	2581.01	1878.57	1573.64	3015.48	2329.88	1973.39	1384.57	1266.55	2132.64	2387.4	6.47142	5.83469	9.65924	4.2522	5.79895	234.637	221.769	370.648	460.963	223.805	194.149	2066.92	2032.83	1912.41	6.4033	284.329	0.99003	0.79841	0.7482	0.74118	0.73932	337.48	1.0326e-20	2.2799e-19	0.003098	-8.3344
13.93_559.1815m/z	559.182	13.9333	217.822	0.1225	100 - 27.4	3362.86	2578.64	1806.06	1389.2	1653.19	1492.73	2948.18	1249.8	1924.8	2022.08	1269.84	3249.12	3197.23	1914.57	1112.17	937.934	1836.15	2454.16	3.26676	1.05649	1.0297	1.96501	0	169.749	95.1648	131.252	244.935	80.7142	108.468	2047.11	2110.64	1908.7	1.46359	138.38	1.0672	0.91886	0.88167	0.88705	0.88487	10.911	3.479e-05	6.7911e-05
19.38_869.3231m/z	869.323	19.3765	278.262	0.0931333	100 - 48.1 - 10.6 - 0.427	2797.92	3373.06	1995.27	1308.06	1147.09	919.458	2713.17	1143.4	1556.52	3602.43	1337.48	3691.35	3811.04	2738.05	1172.75	1018.23	2125.2	4347.36	20.4283	0	5.76037	0.512741	4.66893	488.388	163.735	660.441	798.696	293.501	366.923	1923.48	2340.73	2535.44	6.27407	461.947	0.85212	0.88636	0.89489	0.93635	0.93697	8.3267	0.00023214	0.00040064
10.53_517.1918m/z	517.192	10.5285	209.195	0.135667	100 - 22 - 1.16	1585.63	1089.02	1357.93	1793.99	4042.86	1559.01	1674.79	2144.51	1300.69	1750.31	1451.71	2079.87	1797.92	1786.35	1903.65	1281.62	1175.09	1259.35	220.531	183.732	160.028	58.7998	94.9796	343.699	379.806	440.346	639.767	312.834	808.256	1904.74	1733.65	1534	143.614	487.451	0.76115	0.59157	0.55242	0.54725	0.54614	50.476	2.4243e-11	1.465e-10	0.075398	-3.7293
6.92_611.1613m/z	611.161	6.91972	226.453	0.18305	100 - 20.3 - 0.712	975.637	1649.02	2064.46	1419.44	1410.25	3870.22	1097.8	1677.18	2261.95	876.88	2346.28	728.601	693.328	471.675	1858.33	1498.57	954.146	811.709	76.1624	30.6071	61.1418	19.5669	179.129	293.59	169.086	438.611	271.034	238.281	342.695	1898.17	1498.11	1047.96	73.3214	292.216	0.85478	0.6644	0.62165	0.61746	0.61664	37.25	5.7594e-10	2.5432e-09	0.038627	-4.6942
11.17_425.1356m/z	425.136	11.1745	192.678	0.11205	100 - 1.51	1915.35	1111.3	1532.51	1609.77	2426.77	2724.51	1455.36	2434.71	1819.13	1002.76	1072.66	609.336	740.889	1167.77	2069.92	2200.06	1651.04	883.617	152.072	809.531	701.343	654.362	180.518	737.94	813.673	1094.19	947.979	1188.16	767.663	1886.7	1398.99	1452.22	499.565	924.935	0.47991	0.37315	0.34918	0.36554	0.36883	7.678	0.0003927	0.00065808	0.26478	-1.9171
13.27_569.2017m/z	569.202	13.2742	232.947	0.121683	100 - 20.6	2677.36	2560.68	1163.7	2840.06	1296.99	772.912	2191.79	2497.47	1978.83	1757.51	885.266	1699.38	3036.08	2961.42	1431.5	1256.35	2049.63	1750.59	87.5497	1.75469	39.2672	2.11629	10.3672	305.577	557.498	384.06	319.781	264.555	338.715	1885.28	1835.04	2080.93	28.211	361.698	0.87327	0.72311	0.68923	0.68842	0.68734	41.415	1.9357e-10	9.5048e-10	0.014964	-6.0624
16.69_583.4455m/z	583.446	16.6934	236.57	0.136967	100 - 23.7	2538.94	2879.53	1811.71	1458.84	1037.11	1436.76	2534.61	1273.18	1735.37	2217.5	1646.81	1638.24	2474.5	2113.89	1511.14	1443.61	1726.89	2205.78	0	0	0	0	0	770.398	861.97	878.01	778.872	665.363	499.245	1860.48	1840.95	1912.64	0	742.31	1.2128	1.6086	1.5065	1.4928	1.489	9435.8	5.6343e-38	3.6665e-36	3.55e-11	-34.714
13.97_711.2758m/z	711.276	13.9748	272.265	0.158183	100 - 31.4 - 0.714	2080.59	1935.86	2538.65	1275.66	876.105	2322.89	2296.57	1615.39	1665.62	1520.99	2256.67	2337.45	2620.87	1576.3	1544.8	1751.83	1453.29	2499.75	7.57658	2.26055	7.5129	3.95566	6.49419	410.2	177.523	375.478	87.5649	281.457	152.589	1838.29	1948.78	1907.81	5.55997	247.468	1.0088	0.81365	0.75994	0.7526	0.75125	198.04	5.2867e-18	9.7851e-17	0.0030245	-8.3691
14.52_727.2713m/z	727.271	14.519	274.059	0.195483	100 - 31.1 - 0.917	1851.69	1681.88	2435.31	1842.4	792.716	2025.56	2433.76	1878.16	1451.76	1200.2	2662.41	1749.65	2456.49	1927.69	1655.63	3351.64	1281.6	2266.52	5.53801	7.45393	4.43234	2.22407	7.77416	124.099	37.1092	78.0802	25.3031	99.5388	162.947	1771.59	1895.99	2156.59	5.4845	87.8462	1.2209	0.94976	0.88701	0.8781	0.87617	171.88	2.7316e-17	4.7169e-16	0.0030958	-8.3355
16.89_967.3711m/z	967.371	16.8874	306.178	0.1864	100 - 53.7 - 7.4 - 0.0537	2747.48	2110.57	2235.74	1253.29	951.442	1281.47	3057.11	1568.63	1228.99	1828.35	2264.37	2721.04	4113.71	2292.32	1279.34	1375.76	1414.08	3493.91	0	0.0506678	0	0	0	117.596	26.8225	106.106	82.1933	62.7813	203.644	1763.33	2111.41	2328.19	0.0101336	99.8572	1.3854	1.4202	1.3292	1.3283	1.3251	71.031	6.0171e-13	5.0886e-12	5.75e-06	-17.409
3.95_331.1015m/z	331.102	3.95043	173.634	0.109567	100 - 8.16	870.625	1813.46	1510.1	1742.28	2770.29	1605.02	1455.18	1872.25	1995.56	2395.66	1836.13	1282.54	1672.84	1728.52	1760.18	2201.1	1639.31	1287.97	959.891	493.257	830.506	1292.19	966.425	584.099	455.39	780.897	390.963	398.125	387.313	1718.63	1806.22	1714.98	908.454	499.465	0.64871	0.63747	0.60033	0.59456	0.59334	23.018	6.4229e-08	1.8818e-07
17.19_613.2283m/z	613.228	17.1877	239.951	0.170883	100 - 31.2	2220.75	2842.85	2022.21	1179.01	678.266	1135.27	2278.57	919.753	1744.68	2195.24	1503.48	1897.9	2682.52	2345.82	1509.2	1327.68	1450.72	2663.93	22.4765	1.91081	14.9244	3.50996	21.6387	538.154	440.415	644.137	640.981	424.197	440.062	1679.73	1756.6	1996.65	12.8921	521.324	0.78186	0.71845	0.68085	0.67799	0.67729	83.52	1.0022e-13	9.9613e-13	0.0076751	-7.0256
14.35_697.2606m/z	697.261	14.3491	266.4	0.0937333	100 - 33.7 - 2.32	1807.44	1612.33	2375.44	1421.84	745.729	2095.49	2358.39	1514.89	1651.27	1367.76	2331.42	1816.02	1988.94	1557.53	1564.04	3716.89	1396.59	1941.76	1.12127	0	0.473499	0	0	265.561	136.456	175.678	38.3344	274.535	268.878	1676.38	1839.96	2027.62	0.318953	193.24	1.1872	1.2756	1.207	1.1994	1.1966	22.663	7.4251e-08	2.15e-07	0.00019026	-12.36
15.74_785.2654m/z	785.265	15.7421	271.2	0.20645	100 - 31.2 - 0.149	3450.57	2699.19	1340.48	1012.74	1127.11	318.071	3141.91	854.8	864.765	2458.52	632.472	4917.69	3968.68	2348.38	305.353	328.974	1371.62	3103.35	1.56365	0	1.30741	0	0.696942	13.0164	11.0263	17.5541	446.488	2.43612	121.751	1658.03	2145.03	1904.39	0.713602	102.045	1.2783	1.1044	1.1039	1.1541	1.1517	12.312	1.3886e-05	2.873e-05	0.00043039	-11.182
13.92_589.1919m/z	589.192	13.9175	232.592	0.175017	100 - 28.8 - 0.833	2372.17	2463.95	1335.8	740.628	1452.05	1174.99	2052.66	1038.4	1366.38	1852.27	770.395	3474.92	2566.85	1106.65	625.379	548.689	1455.27	1700.99	2.089	0	5.02226	0	0	33.2823	9.20224	41.2386	106.965	6.85452	43.5003	1589.93	1759.17	1333.97	1.42225	40.1738	1.3488	1.2213	1.1559	1.1594	1.1566	16.926	1.0178e-06	2.4794e-06	0.00089454	-10.127
12.14_537.2100m/z	537.21	12.1375	227.76	0.14085	100 - 20.2	1660.4	879.998	1072.13	1454.48	2352.47	2047.56	1396.79	1859.76	1719.6	1435.07	900.444	1662.75	964.173	1548.91	1045.68	1593.72	1519.1	1550.48	190.697	93.94	155.243	229.648	146.779	427.511	481.044	526.178	486.63	507.434	596.544	1577.84	1495.73	1370.34	163.261	504.224	0.69814	0.54286	0.50822	0.50466	0.50371	68.449	9.0339e-13	7.3775e-12	0.10347	-3.2727
10.59_363.1078m/z	363.108	10.5914	187.007	0.132	100 - 15.6	2564.57	2581.22	1042.75	753.558	1019.11	1316.86	1584.6	898.125	1901.97	1596.81	762.192	2876.49	2209.96	1132.1	893.143	555.255	1435.37	1337.73	26.9528	2.18289	3.82112	8.09015	22.0901	159.26	74.2294	184.194	147.695	90.5079	132.055	1546.34	1603.36	1260.59	12.6274	131.323	1.0384	0.80946	0.75757	0.76208	0.76027	72.492	4.8089e-13	4.1637e-12	0.008166	-6.9362
17.03_953.3557m/z	953.356	17.0323	302.13	0.22265	100 - 48.7 - 5.94	1960.21	1542.46	2061.17	1467.28	765.599	1182.69	2648.16	1636.43	1210.27	1331.72	2399.47	1969.52	2893.75	2111.21	1346.42	2584.74	1236.62	2561.03	0	0	0	0	0	78.6287	23.3648	76.7534	21.7028	104.894	133.381	1496.57	1865.93	2122.29	0	73.1207	1.4821	1.5507	1.4492	1.4356	1.432	2821	1.0838e-31	3.8506e-30	4.41e-11	-34.4
3.08_532.1599m/z	532.16	3.07887	212.659	0.178633	100 - 17.6 - 1.77 - 0.0472	1237.48	1467.46	1500.77	1768.82	1494.08	1310.7	1208.52	1819.11	1429.14	1568.1	1138.63	1443.59	2287.42	1684.71	1501.36	1427.62	1170.6	1439.58	43.488	7.92517	40.3925	17.497	24.6872	701.932	660.151	697.897	811.507	603.458	587.315	1463.22	1434.51	1585.21	26.798	677.043	0.67397	0.64218	0.60764	0.60164	0.60035	165.13	4.3401e-17	7.4117e-16	0.018314	-5.7709
7.32_387.1291m/z	387.129	7.31843	189.978	0.124267	100 - 14.5 - 1.2	2545.07	1401.82	1604.06	880.196	1179.24	1160.16	2496.89	1300.13	1520.01	1479.21	1079.47	2082.2	1646.93	819.119	965.572	793.607	1461.72	2316.65	264.712	228.204	139.449	400.368	166.128	311.943	216.511	435.616	559.597	273.351	751.17	1461.76	1659.65	1333.93	239.772	424.698	0.70813	0.55985	0.54494	0.54684	0.54547	26.615	1.6216e-08	5.3126e-08	0.16403	-2.608
15.33_771.2971m/z	771.297	15.3273	267.343	0.126133	100 - 36.5 - 3.72	2425.33	1609.4	1656.86	946.089	934.732	1178.45	1706.7	1109.55	1118.27	1421.95	1511.22	1907.89	2908.9	1721.63	953.809	1078.49	943.003	2377.68	33.1847	34.6918	24.3372	17.0023	21.1181	200.927	22.0473	105.703	102.721	149.618	167.155	1458.48	1462.6	1663.92	26.0668	124.696	1.0883	0.86007	0.80307	0.79629	0.79453	82.865	1.0941e-13	1.077e-12	0.017873	-5.8061
16.90_585.2325m/z	585.232	16.8977	230.731	0.0932	100 - 30 - 3.71	1771.4	2234.01	1778.87	1180.4	543.527	1228.88	1715.04	1084.96	444.596	2035.51	1416.29	2774.07	2939.77	2388.97	1116.28	791.275	1524.09	1675.17	123.441	33.9963	190.981	99.1129	80.413	467.146	340.714	511.211	492.244	428.956	215.009	1456.18	1578.41	1739.26	105.589	409.213	0.7456	0.58056	0.54633	0.5432	0.54438	28.891	7.3138e-09	2.5632e-08	0.072511	-3.7857
8.72_603.2071m/z	603.207	8.71732	228.501	0.300333	100 - 22.1 - 0.169	1781.81	1765.24	1019.78	1304.79	1517.3	1111.87	2060.37	1437.25	1435.91	1725.01	1032.28	1831.23	1766.99	2421.73	950.053	1149.96	1412.08	1797.07	1.15018	0	0.787928	0	3.6896	132.926	148.416	224.5	193.093	93.1398	289.819	1416.8	1587.01	1582.98	1.12554	180.316	1.0513	1.0928	1.1165	1.1513	1.1485	12.686	1.0988e-05	2.3065e-05	0.00079443	-10.298
8.55_585.2170m/z	585.217	8.54503	223.065	0.0899333	100 - 23.8 - 1.26	1184.87	1316.54	857.596	1121.22	2594.26	1272.4	1283.49	1276.32	1289.55	1498.22	1009.5	2047.96	2053.24	1643.7	1327.26	678.16	1276.38	1163.25	6.49021	10.4108	21.7345	5.62316	9.61999	368.526	322.739	503.197	409.322	285.974	313.877	1391.15	1400.84	1357	10.7757	367.272	0.81406	0.70478	0.65884	0.65238	0.65075	191.64	7.7434e-18	1.4121e-16	0.0077459	-7.0123
16.39_553.2067m/z	553.207	16.3931	233.242	0.160533	100 - 26 - 1.61	1978.93	2630.27	1578.42	568.971	466.514	888.655	1258.16	779.059	840.511	1251.28	857.344	919.983	1365.25	1004.37	573.335	683.061	681.029	1198.36	6.45651	15.3144	12.4198	8.6292	1.93987	157.012	133.523	201.114	184.079	128.89	355.589	1351.96	984.39	917.566	8.95195	193.368	0.91842	0.73387	0.68528	0.67844	0.67692	87.106	6.2716e-14	6.4618e-13	0.0066215	-7.2386
13.87_765.2758m/z	765.276	13.873	269.448	0.178117	100 - 33.3 - 4.94	2182.73	2010.77	996.595	1547.48	799.962	549.684	1938.84	1439.01	1244.15	1503.73	840.209	1692.07	2298.39	2245.17	814.608	917.603	1327.28	1563.81	0.757508	0	0	0	0	79.7355	177.105	211.542	126.896	81.5366	141.024	1347.87	1443	1527.81	0.151502	136.306	1.2678	1.4125	1.3347	1.3232	1.3201	46.373	5.9413e-11	3.2882e-10	0.0001124	-13.119
[truncated: 5,148 more rows]
[truncated: 8 more columns]
