# Supplementary material for: Tailoring poplar lignin without yield penalty by combining a null and haploinsufficient CINNAMOYL-CoA REDUCTASE2 allele
Source: Nat Commun. 2020 Oct 6;11:5020. doi: 10.1038/s41467-020-18822-w (PMC7538556; doi:10.1038/s41467-020-18822-w)
Supplement: Supplementary file 6 — Source Data [file 41467_2020_18822_MOESM6_ESM.xlsx]

## Sheet: Table 1+Supplementary Figure 3
		Wild type										CCR2(-/*) line 12
		1	2	3	4	5	6	7	8	9	10	1	2	3	4	5	6	7	8	9	10	11
Fresh weight with bark (g)		59.85	96.78	69.51	112.02	62.68	63.88	114.22	72.58	106.65	117.34	67.81	105.19	62.17	82.81	101.85	102.67	91.88	69.84	61.97	92.42	118.62
Fresh weight debarked (g)		39.12	64.14	46.98	70.92	41.77	43.14	75.12	47.76	68.8	76.48	43.47	69.49	41	53.21	68.32	66.34	61.08	45.74	40.12	59.44	78.32
Dry weight debarked (g)		12.52	21.3	14.98	24.12	12.45	13	24.03	15.68	24.29	26.12	13.06	22.01	11.44	17.07	20.88	20.57	18.6	14.45	11.7	18.36	25.54
Height (cm)		206	206	203	218	186	184	226	206	215	224	180	206	183	204	206	208	203	185	189	200	216
Diameter (mm)		10.04	11.33	11.84	12.2	10.35	10.22	11.95	10.95	13.02	11.6	11.09	11.75	9.68	10.35	12.52	11.5	10.41	11.05	10.29	10.69	11.99
CWR (% dry weight)		87.0824	88.0858	89.099	87.4725	88.0846	88.6302	87.479	87.0932	87.1725	88.0939	86.5468	88.0926	85.6751	87.5969	88.3073	87.5348	88.022	87.2747	87.5982	87.139	87.2259
Cellulose (% CWR)		40.348	38.364	39.2516	34.02	40.0049	42.3435	47.7916	39.8746	38.5463	35.3418	43.1548	40.6297	36.0339	38.7855	38.1586	40.1208	44.5875	31.9674	40.155	36.5303	44.7985
Matrix polysaccharides (%CWR)		38.1238	37.986	41.0079	39.1304	37.9	37.3253	34.1658	38.4462	37.3031	36.3725	41.0891	42.6181	38.607	40.5325	38.7129	41.9546	42.8994	39.2079	41.8879	44.2116	49.6565
Total Klason lignin (% CWR)		30.8971	29.9527	32.1127	29.0106	31.1106	30.5339	34.222	31.9354	29.5402	31.6642	26.968	27.3536	28.1367	27.4326	28.043	28.34	29.8587	28.3289	27.5065	27.3379	26.6542
Acid-insoluble Klason lignin (%CWR)		29.3227	28.3668	30.4713	27.2208	29.2621	28.7396	32.4926	30.3064	27.9482	29.9691	25.1857	25.5887	26.2835	25.5228	26.2785	26.6384	27.982	26.5533	25.6902	25.307	24.9577
Acid-soluble Klason lignin (%CWR)		1.57445	1.58591	1.64141	1.78985	1.84853	1.79434	1.72945	1.62902	1.59203	1.69508	1.78235	1.76496	1.85316	1.9098	1.76442	1.70156	1.87667	1.77557	1.81626	2.03087	1.69651
Acetyl bromide lignin (%CWR)		19.449	18.6299	17.2433	17.8998	17.0444	15.5884	15.0284	16.5365	17.3165	16.6693	16.1645	16.2098	15.9525	15.1319	14.5266	14.6883	15.4902	15.2297	14.9454	14.9784	16.3635
Thioacidolysis-released monomers
H+G+S		17.5268	15.6849	16.0797	15.9241	15.2254	15.3408	16.6108	17.1556	14.6483	15.1786	15.3676	15.8534	14.6421	15.9488	14.963	15.3099	14.7448	15.3063	16.3187	15.0702	15.502
%H		1.86733	1.59374	1.95608	1.60655	1.50685	1.40985	1.18746	1.42982	1.67157	1.55782	0.233824	0.218889	0.298389	0.443318	0.251151	0.335625	0.27841	0.319893	0.315528	0.26399	0.258268
%S		42.2398	42.4768	41.9055	42.4719	42.8121	43.0748	42.0306	42.0156	42.4476	41.3182	41.8031	43.902	44.1795	42.2525	42.3724	42.9256	44.0882	43.4923	42.3597	42.8631	43.1132
%G		55.8928	55.9295	56.1385	55.9215	55.6811	55.5154	56.7819	56.5546	55.8809	57.1239	57.9631	55.8791	55.5221	57.3042	57.3765	56.7387	55.6334	56.1878	57.3247	56.8729	56.6286
S/G		1.32322	1.31671	1.33965	1.31667	1.30059	1.28881	1.35096	1.34604	1.31647	1.38254	1.38658	1.27282	1.25674	1.35623	1.3541	1.32179	1.26187	1.2919	1.35328	1.32685	1.31349
%β-O-4-FA-I		0.0188608	0.0139295	0.0110629	0.0117158	0.0128269	0.0123744	0.0101304	0.0118441	0.0137865	0.0102466	0.0554117	0.0674531	0.0816543	0.0688997	0.0935684	0.0649011	0.108163	0.0812554	0.0562304	0.068902	0.0605885
%β-O-4-FA-II		0.00714393	0.0064271	0.00602634	0.00654634	0.00608486	0.00514376	0.00550698	0.00510082	0.00676671	0.00555153	0.037522	0.0363608	0.0468709	0.0407534	0.0371052	0.0402368	0.0439427	0.0478924	0.0287366	0.0382807	0.0440315
%bis-β-O-4-FA		0.0694759	0.130122	0.166025	0.129215	0.141027	0.0538379	0.0745755	0.116835	0.0547927	0.133299	0.46393	0.807943	0.96107	0.961087	0.461941	0.931192	0.774916	0.981739	0.74464	0.707677	1.19755
%G aldehydes		0.955754	1.11764	1.24454	1.18484	1.10645	0.689873	0.923756	1.0777	0.804676	1.24075	1.12474	1.12054	1.24704	1.18762	0.915006	1.34773	0.965526	1.29613	1.07419	1.1721	1.29249
NMR-derived aromatic units
%H		0.299378	0.570305	0.739726								0.285397	0.198651	0.318013
%S		39.2247	40.414	39.7232								42.0628	45.0076	43.4217
%G		60.4759	59.0157	59.5371								57.6518	54.7938	56.2603
S/G		1.54178	1.46028	1.4988								1.37061	1.21743	1.29567
%pBA		6.63421	6.26747	5.88822								10.6829	11.7204	10.6332
%FM		0	0	0								-	-	0.202537
NMR-derived inter-unit linkages
%β-Aryl ether (A)		83.5108	84.1715	83.5003								87.8966	86.2329	85.2988
%Phenylcoumaran (B)		5.8207	5.96776	6.33768								4.69368	6.10529	6.86655
%Resinol (C)		10.6685	9.8607	10.162								7.40969	7.66179	7.83469

## Sheet: Table 2
	Wild type							CCR2(-/+)						CCR2(+/-)						CCR2(-/*) line 12
	1	2	3	4	5	6	7	1	2	3	4	5	6	1	2	3	4	5	6	1	2	3	4	5	6	7
Fresh weight (g)	4.11	5.29	4.9	5.03	4.7	5.54		6.44	1.06	6.66	1.49	3.23	1.44	3.5	6.83	4.41	6.7	5.66	7.91	5.72	4.51	5.66	2.52	3.01	3.7	3.02
Dry weight (g)	0.85	1.25	1.05	1.13	1.05	1.39		1.44	0.18	1.51	0.61	0.76	0.32	0.73	1.72	0.91	1.66	1.36	1.92	1.21	1.03	1.14	0.57	0.58	0.88	0.65
Height (cm)	55	62	59	58	60	62		67	35	66	50	50	43	55	71	56	71	62	70	59	56	55	47	49	54	51
Diameter (mm)	6	6	6	6	6	6		6	3	6	5	5	4	5	7	6	7	6.5	7	6	6	6	4.5	5	6	5
CWR (% dry weight)	77.49	69.3227	73.0159	63.9442	68.4	72.9839	69.2308	71.5431	75.9596	76.66	77.1084	76.4113	76.1711	71.4851	74.2857	77.8004	73.1076	70.4819	72.7634	73	82.3183	75.2535	76.3052	62.7451	67.78	83.7067
Acetyl bromide lignin amount (% CWR)	16.4698	17.516	15.8427	18.2479	16.5655	14.5125	16.4049	16.1514	15.7978	15.6145	16.9226	17.1217	15.7109	15.4908	16.8215	16.4122	17.2326	17.1576	17.3297	13.0893	14.2857	13.519	14.7162	15.2446	13.0788	13.8289
Thioacidolysis-released monomers
H+G+S	34.9721	36.0817	35.2457	34.9441	34.2651	31.8283	31.6382	32.3856	39.8675	35.2618	35.5269	34.7224	33.5002	26.6139	34.8203	35.6752	36.2682	37.182	32.8296	28.5163	41.5922	33.4746	35.7968	28.4619	35.4209	34.9441
%H	1.17915	0.657865	1.00137	1.11211	1.06387	0.426297	0.898246	0.450547	0.640308	0.644703	0.503354	0.498512	0.538597	0.566491	1.1759	0.538691	0.523524	0.517886	0.44526	0.202633	0.197845	0.23409	0.319429	0.177096	0.364339	0.291822
%S	55.919	55.5355	56.8326	55.5836	56.8035	54.8623	57.1902	55.5797	56.2536	56.1555	56.1138	55.6465	54.6902	57.1091	54.0907	55.6119	56.347	56.0377	55.1261	54.9796	53.6347	55.8482	56.4596	54.0394	55.0467	55.1201
%G	41.5	42.8805	40.8349	42.2898	40.7987	43.8067	40.8979	42.9532	41.7635	41.9041	42.6544	42.5557	44.3972	42.297	44.3648	42.6781	41.9391	42.3813	43.3551	43.9571	44.3276	41.7239	41.6326	45.3905	42.483	43.5457
S/G	1.34744	1.29512	1.39176	1.31435	1.39229	1.25237	1.39836	1.29396	1.34696	1.3401	1.31555	1.30762	1.23184	1.35019	1.21923	1.30305	1.34354	1.32223	1.2715	1.25076	1.20996	1.33852	1.35614	1.19055	1.29574	1.2658
%β-O-4-FA-I	0.0109961	0.0126146	0.00927594	0.0107257	0.00899161	0.010744	0.00897418	0.013104	0.0127803	0.0116802	0.0132584	0.0109261	0.0139554	0.0189277	0.0159703	0.010572	0.00830795	0.0116108	0.0114808	0.101007	0.0603024	0.0849547	0.062936	0.159925	0.0471237	0.0891877
%β-O-4-FA-II	0.00531113	0.00432985	0.00417285	0.00529215	0.00472097	0.00576472	0.00424437	0.00662322	0.00577328	0.00601589	0.00377028	0.00557325	0.00437446	0.00157085	0.00385527	0.00503766	0.00486158	0.00524664	0.00583866	0.0355888	0.0295652	0.0362222	0.0334057	0.0265356	0.0335878	0.0347269
%bis-β-O-4-FA	0.0896194	0.0587409	0.0769285	0.0485651	0.0888366	0.0376089	0.0460703	0.0405859	0.0749109	0.060678	0.0711291	0.0718915	0.0310536	0.00285067	0.00193962	0.0671926	0.0694831	0.0646076	0.063238	0.0911014	0.622716	0.668503	0.30106	0.0400367	0.69037	0.140949
%G aldehydes	1.29591	0.850516	1.24071	0.949906	1.23135	0.850628	0.954377	0.956208	1.24912	1.21728	0.640278	1.21091	0.324604	0.00408458	0.346777	1.08842	1.10769	0.981631	0.992914	0.632955	1.12725	1.40415	1.19092	0.166494	1.3349	0.777535

## Sheet: Figure 2a+Supplementary Table 1
Height (cm)
	Wild type										CCR2(-/*) line 12
	1	2	3	4	5	6	7	8	9	10	1	2	3	4	5	6	7	8	9	10	11
Week 8	51	54	52	69	53	44	73	57	62	66	50	59	45	65	56	67	55	59	62	58	67
Week 9	58	60	58	76	59	50	80	65	71	73	56	65	51	75	66	75	61	64	71	66	73
Week 10	67	68	65	85	67	58	91	72	82	80	64	73	59	85	78	82	68	73	80	75	84
Week 11	76	77	74	94	75	65	99	82	90	91	73	82	67	91	87	92	80	83	90	83	97
Week 12	85	87	85	105	83	73	108	91	100	102	81	93	75	98	97	101	90	92	99	92	103
Week 13	95	99	93	115	89	83	129	104	111	115	90	103	84	107	103	109	102	102	110	103	113
Week 14	107	108	105	124	98	89	130	117	120	129	101	116	96	120	121	120	114	113	113	117	128
Week 15	122	121	116	141	112	108	143	131	136	149	113	130	110	135	131	133	129	127	122	128	141
Week 16	138	140	134	158	125	121	162	147	155	165	124	146	124	147	145	140	145	139	133	143	158
Week 17	151	153	148	173	138	133	179	162	168	179	135	160	136	159	160	162	157	151	146	156	169
Week 18	170	170	163	189	157	150	190	181	186	195	150	174	151	177	174	175	171	157	161	173	184
Week 19	189	188	186	205	172	170	210	194	202	210	165	191	170	191	188	193	187	172	175	186	202
Week 20	206	206	203	218	186	184	226	206	215	224	180	206	183	204	206	208	203	185	189	200	216

## Sheet: Figure 4+Supplementary Table 3
	Wild type										CCR2(-/*) line 12
	1	2	3	4	5	6	7	8	9	10	1	2	3	4	5	6	7	8	9	10	11
Glucose yield (%CWR)
No pretreatment	8.69857	5.05211	11.7363	7.61526	10.6422	11.3909	8.74414	11.9216	8.99859	9.87836	10.9357	12.641	14.3935	14.5888	11.4008	14.1723	12.2887	13.4904	11.9847	14.6869	10.2351
Acid pretreatment	12.1076	9.4023	13.3451	10.4648	14.1563	10.3279	11.083	13.4913	13.4086	12.4301	16.9522	20.0657	20.4464	18.3535	17.3272	21.1228	18.8987	17.0612	17.7666	17.8605	15.7159
Alkaline pretreatment	23.4305	26.5412	30.1288	30.4603	35.0887	26.3706	25.8462	27.3887	27.4667	28.2917	35.9943	41.5061	40.2074	38.3075	39.1553	39.7955	37.4617	36.7603	35.6524	35.2946	36.3457
Cellulose-to-glucose conversion (%)
No pretreatment	21.9402	12.7428	29.6021	19.2078	26.8426	28.731	22.0551	30.0695	22.6969	24.9159	27.7016	32.0215	36.4608	36.9555	28.8797	35.9004	31.129	34.1732	30.359	37.204	25.927
Acid pretreatment	30.5388	23.7152	33.6601	26.3951	35.706	26.0498	27.9544	34.0288	33.8202	31.3522	42.9423	50.8293	51.7936	46.4919	43.8922	53.5071	47.873	43.2185	45.0054	45.2431	39.8107
Alkaline pretreatment	59.0982	66.9441	75.9931	76.8293	88.5034	66.5138	65.1911	69.0817	69.2786	71.3594	91.1787	105.141	101.851	97.0383	99.1859	100.808	94.8958	93.1189	90.3126	89.4061	92.0687
Glucose yield per plant (mg)
No pretreatment	1443.46	838.357	1947.54	1263.69	1765.99	1890.23	1451.02	1978.29	1493.24	1639.23	1682.17	1944.49	2214.07	2244.11	1753.71	2180.04	1890.29	2075.15	1843.54	2259.2	1574.41
Acid pretreatment	2009.17	1560.24	2214.52	1736.55	2349.12	1713.83	1839.14	2238.78	2225.05	2062.68	2607.65	3086.59	3145.15	2823.21	2665.34	3249.2	2907.07	2624.43	2732.93	2747.37	2417.49
Alkaline pretreatment	3888.11	4404.3	4999.64	5054.65	5822.7	4375.99	4288.97	4544.93	4557.88	4694.78	5536.79	6384.63	6184.86	5892.61	6023.03	6121.51	5762.51	5654.61	5484.2	5429.16	5590.84

## Sheet: Supplementary Figure 14a
	Wild type						CCR2(-/-)			CCR2(-/*) line 206
	1	2	3	4	5	6	1	2	3	1	2	3	4	5
Height (cm)	195	206	194	218	191	206	20	17	17	44	43	42	42	47

## Sheet: Supplementary Table 4
				peak intensities
				Wild type (WT)						CCR2(-/*) line 12						CCR2(-/-)
no.	retention time (min)	m/z	name	WT_1	WT_2	WT_3	WT_4	WT_5	WT_6	CCR2(-/*) line 12_1	CCR2(-/*) line 12_2	CCR2(-/*) line 12_3	CCR2(-/*) line 12_4	CCR2(-/*) line 12_5	CCR2(-/*) line 12_6	CCR2(-/-)_1	CCR2(-/-)_2	CCR2(-/-)_3	CCR2(-/-)_4	CCR2(-/-)_5
1.1	6.68807	385.114	sinapic acid O-4-hexoside	14150.9	5656.45	2385.44	3590.81	4903.62	4978.16	69518.7	58140	82814.9	45090.1	61779	54212.8	69840.4	43317.6	50669.2	70022.7	83556
1.2	6.17287	341.088	caffeic acid O-3/4-hexoside	24764.8	19607.3	18370.8	20038.7	33826	24603.5	66413.9	59325.4	62826.7	50949	63060.1	44852.5	125613	94475.7	99382.3	144979	120124
1.3	10.5653	653.208	unknown	691.572	478.527	94.9099	488.33	930.606	364.943	48988.1	52512.1	57094.5	47465.5	44639.3	49304.1	50447.8	31274	42739.4	32869.5	39447.9
1.4	9.5963	815.225	unknown	723.667	303.501	175.332	609.62	1006.18	320.501	38901.9	31439	54073.9	73047.2	30191.5	63138.8	7104.34	9277	11360.8	9714.37	23966.6
1.5	15.0516	453.177	ferulic acid + 260 Da 1	3878.87	2812.4	3258.17	5639.62	4389.06	4960.89	44147.4	54939.8	40876	47101.2	57812.2	43558.6	26791	51932.3	50483.5	52109.4	29164.3
1.6	14.9576	453.176	ferulic acid + 260 Da 2	7027.64	6193.16	8321.39	13760.7	28907.6	15872.8	30270.3	45694.3	44924.8	40543.1	37225.2	49466.7	34490	128698	122687	92985.8	36794.9
1.7	3.93063	329.087	vanillic acid O-4-hexoside	13695.7	8477.71	5406.45	6904.28	7356.22	9184.87	42229	44562.2	52653.7	25992.9	26395.7	35539.1	82291.3	61845.6	74209.9	96628.6	86944.4
1.8	3.41503	409.044	vanillic acid + hexose + sulfate	13868.8	14099.9	11089.1	13113.1	18523.8	16623.4	35713.2	47047.6	34633.6	25356.1	33267.2	39851	30240.9	20262.5	16113.6	22901.8	24011.7
1.9	8.49183	444.214	unknown	6004.73	5570.48	5681.85	4646.66	4595.18	7461.6	35429.8	42384.9	42733.5	21895.4	33581.6	26289.6	200058	143736	148274	139517	77235.2
1.10	16.564	573.161	vanillic acid + hexose + 244 Da	3110.55	2107.13	5750.62	6231.75	10356.3	11955.8	27011.5	32165	17170.9	34584.8	64178.5	20274.7	47846.2	113729	68760.6	41649.5	27089.2
2.1	16.6934	583.218	G(8-O-4)S(8-5)G	95483.3	104953	67944	54205.8	40219.3	54683.8	32194.4	35992.7	36889.7	33362.6	29759.5	22776.3	1139	105.094	778.574	361.5	1155.54
2.2	16.7528	555.187	p-hydroxybenzoyl S(8-8)S	53215.3	54615.5	42751	16155.2	17034.4	31383.7	5939.38	2437.4	5213.47	8019.96	3630.94	3002.53	190.513	34.3167	127.277	57.5971	192.128
2.3	17.5294	825.297	G(8-O-4)G(8-O-4)S(8-8)S'	31802.5	33437.5	20261	15355.8	13231.3	9824.98	6088.56	4293.41	7717.16	9745.4	4058.27	6383.07	190.117	0.399616	35.6458	10.543	97.1312
2.4	16.6365	629.223	G(8-O-4)S(8-8)S'	28640.3	25832.1	16480.4	14807.5	14910.3	9009.28	4719.73	2988.27	6377.5	9751.69	3218.67	5286.59	965.585	213.843	657.149	321.412	417.457
2.5	8.63965	423.166	unknown	17179.1	13546.9	8346.53	9747.91	17701.1	12284.2	5804.08	5032.42	7410.41	5192.89	4528.04	4513.37	1286.71	903.256	1777.08	1590.4	1576.7
2.6	16.476	613.229	S(8-O-4)S(8-5)G	15578.5	17567.4	12266.3	8599.79	6381.42	7894.22	3958.28	3451.92	4723.57	4082.86	3290.95	3455.43	192.61	7.81282	118.319	64.3506	218.896
2.7	14.4146	433.15	unknown	14623.1	12683.9	7574.97	7435.57	7187.45	4500.87	2364.63	1255.47	3285.55	3521.83	1834.13	1871.41	570.508	291.162	1100.23	332.589	192.506
2.8	16.4863	659.234	unknown	13168.8	12896.6	7729.18	6992.69	7733.23	4072.71	1859.39	800.71	2797.84	3886.3	1394.72	1746.39	1602.58	847.332	801.254	463.336	1030.72
2.9	8.63965	375.144	fragment of 2.5	8488.18	8218.54	5183.87	6228.65	14696.2	7902.47	3060.45	2482.64	3350.47	3391.19	2434.67	2419.48	476.559	438.184	705.274	379.475	497.43
2.10	11.9234	683.219	unknown	9137.14	8521.73	5475.5	6311.66	15331	5704.8	2282.43	2625.33	2852.37	2864.2	1604	5343.19	434.828	635.151	616.134	337.897	329.694
